# Supplementary material for: Early Life Exposure to Deltamethrin Impairs Synaptic Function by Altering the Brain-Derived Extracellular Vesicle Proteome
Source: Mol Cell Proteomics. 2024 Dec 31;24(2):100902. doi: 10.1016/j.mcpro.2024.100902 (PMC11847076; doi:10.1016/j.mcpro.2024.100902)
Supplement: Supplemental Table 2 [file mmc2.xlsx]

## Sheet: Legend
Supplemental Table 2.	Total Proteins indentified in BDEVs
Protein coverage is >70%

## Sheet: Supp Table 2
Accession	Peptide count	Unique peptides	Confidence score	Anova (p)	q Value	Max fold change	Mass	Description	CON 1	CON 2	CON 3	DM 1	DM 2	DM 3	DM 4
Q3UFY7|5NT3B_MOUSE	1	1	53.39	7.75e-09	1.74e-05	Infinity	34425.3	7-methylguanosine phosphate-specific 5'-nucleotidase OS=Mus musculus OX=10090 GN=Nt5c3b PE=1 SV=3	0	0	0	23531.3	40116	24352.4	27062.3
Q8R123|FAD1_MOUSE	2	1	78.28	7.91e-06	0.00890137	Infinity	54766.5	FAD synthase OS=Mus musculus OX=10090 GN=Flad1 PE=1 SV=1	0	0	0	113434	20920.4	27327.3	10899.5
Q8R2Y2|MUC18_MOUSE	1	1	32.96	8.17e-05	0.0521021	195.82	71545.6	Cell surface glycoprotein MUC18 OS=Mus musculus OX=10090 GN=Mcam PE=1 SV=1	4653.6	2537.45	1759.07	1.16489e+06	537488	262801	371639
Q7TMR0|PCP_MOUSE	1	1	31.73	9.26e-05	0.0521021	Infinity	55027.1	Lysosomal Pro-X carboxypeptidase OS=Mus musculus OX=10090 GN=Prcp PE=1 SV=2	0	0	0	16239.6	1649.38	53942.4	6552.99
Q6GQT9|NOMO1_MOUSE	24	23	1017.58	0.000169189	0.0761245	10.6324	133420	Nodal modulator 1 OS=Mus musculus OX=10090 GN=Nomo1 PE=1 SV=1	465705	360576	195243	3923710	3.663e+06	4.13841e+06	2.75662e+06
Q6PGE7|SC6A7_MOUSE	8	8	457.22	0.000283735	0.106386	6.92374	71065.8	Sodium-dependent proline transporter OS=Mus musculus OX=10090 GN=Slc6a7 PE=1 SV=1	282509	126425	229897	1.47892e+06	1.52764e+06	1.70025e+06	1.19065e+06
P20444|KPCA_MOUSE	22	6	1298.71	0.000473237	0.152091	5.90324	76852	Protein kinase C alpha type OS=Mus musculus OX=10090 GN=Prkca PE=1 SV=3	191913	275706	178031	1.13146e+06	1.22779e+06	1.85431e+06	868349
Q9D3D9|ATPD_MOUSE	19	18	1252.65	0.000599177	0.168495	29.7916	17600	ATP synthase subunit delta, mitochondrial OS=Mus musculus OX=10090 GN=Atp5f1d PE=1 SV=1	314993	658348	214533	9.01658e+06	1.84444e+07	1.47741e+07	4.94976e+06
Q8K212|PACS1_MOUSE	13	11	553.74	0.000886858	0.221684	6.61521	104829	Phosphofurin acidic cluster sorting protein 1 OS=Mus musculus OX=10090 GN=Pacs1 PE=1 SV=2	163646	202845	207989	1.45106e+06	1.84224e+06	684937	1.08883e+06
P35283|RAB12_MOUSE	3	1	115.19	0.000999688	0.224899	35.3153	27328.5	Ras-related protein Rab-12 OS=Mus musculus OX=10090 GN=Rab12 PE=1 SV=3	20849	3183.48	19762.7	702497	375343	363277	621068
P60202|MYPR_MOUSE	12	12	572.81	0.00154036	0.315031	49.43	30077.2	Myelin proteolipid protein OS=Mus musculus OX=10090 GN=Plp1 PE=1 SV=2	3.94083e+06	357768	2.67597e+06	9.96397e+07	1.3313e+08	1.68008e+08	5.88919e+07
Q6TEK5|VKORL_MOUSE	3	3	123.36	0.00180012	0.335183	59.6398	19778.5	Vitamin K epoxide reductase complex subunit 1-like protein 1 OS=Mus musculus OX=10090 GN=Vkorc1l1 PE=1 SV=1	732437	1.14777e+06	1.07288e+06	8566.25	2547.67	51003.9	3902.66
P17665|COX7C_MOUSE	2	2	75.11	0.00198935	0.335183	4.1309	7332.62	Cytochrome c oxidase subunit 7C, mitochondrial OS=Mus musculus OX=10090 GN=Cox7c PE=1 SV=1	373921	220633	282464	864309	1.66217e+06	871168	1.43284e+06
P67778|PHB_MOUSE	26	24	1446.73	0.00208587	0.335183	18.6322	29820.1	Prohibitin OS=Mus musculus OX=10090 GN=Phb PE=1 SV=1	148265	364203	525232	7.66193e+06	1.12345e+07	4.33899e+06	2.54402e+06
Q9CPQ8|ATP5L_MOUSE	11	11	544.03	0.00243421	0.337488	13.9337	11424.5	ATP synthase subunit g, mitochondrial OS=Mus musculus OX=10090 GN=Atp5mg PE=1 SV=1	331056	343256	739508	5.91715e+06	1.0404e+07	7.74257e+06	2.20257e+06
Q8K4Q0|RPTOR_MOUSE	3	3	135.94	0.00245882	0.337488	15.1023	149471	Regulatory-associated protein of mTOR OS=Mus musculus OX=10090 GN=Rptor PE=1 SV=1	160063	149690	47729.5	8068.96	3880.58	4739.4	14872
Q8K4Z3|NNRE_MOUSE	9	9	433.5	0.00255026	0.337488	7.39389	30972.8	NAD(P)H-hydrate epimerase OS=Mus musculus OX=10090 GN=Naxe PE=1 SV=1	150042	494862	576518	2.89484e+06	3.96081e+06	2.23202e+06	2.95373e+06
Q3TP92|CNEP1_MOUSE	1	1	34.03	0.00280546	0.33808	8.90955	28391.1	CTD nuclear envelope phosphatase 1 OS=Mus musculus OX=10090 GN=Ctdnep1 PE=1 SV=2	203791	529519	300589	36566.9	18328	28249.6	71580.8
Q8K2Q7|BROX_MOUSE	2	2	101.29	0.00285529	0.33808	14.78	46201.8	BRO1 domain-containing protein BROX OS=Mus musculus OX=10090 GN=Brox PE=1 SV=1	60674.3	110562	32161.7	2072.33	7065.65	6989.33	2221.63
Q9JMD3|STA10_MOUSE	1	1	50.24	0.00313426	0.352556	10.9885	32951.5	START domain-containing protein 10 OS=Mus musculus OX=10090 GN=Stard10 PE=1 SV=1	4930.79	5367.51	2491.13	78181.3	23823.9	62788.3	22588.3
P70274|SEPP1_MOUSE	1	1	26.57	0.0037641	0.368881	5.63533	42705.7	Selenoprotein P OS=Mus musculus OX=10090 GN=Selenop PE=1 SV=3	146228	49149.8	100279	15362	24308.4	18872.8	11409.8
A6H5Z3|EXC6B_MOUSE	3	3	103.12	0.00388436	0.368881	14.0763	94129.5	Exocyst complex component 6B OS=Mus musculus OX=10090 GN=Exoc6b PE=1 SV=1	175469	70920.6	97398.8	8601.32	5541.6	16329.4	2092.04
Q1RLL3|CPNE9_MOUSE	9	5	475.53	0.00390783	0.368881	9.64411	61852.1	Copine-9 OS=Mus musculus OX=10090 GN=Cpne9 PE=1 SV=1	50984.1	22883.6	85348	791311	390202	232282	633532
Q9CPQ1|COX6C_MOUSE	6	6	186.4	0.00393527	0.368881	13.4208	8469	Cytochrome c oxidase subunit 6C OS=Mus musculus OX=10090 GN=Cox6c PE=1 SV=3	379763	189296	984430	3.05952e+06	1.08062e+07	9.37835e+06	4.55462e+06
Q8R3H7|HS2ST_MOUSE	1	1	58.51	0.0043251	0.377683	Infinity	41813.2	Heparan sulfate 2-O-sulfotransferase 1 OS=Mus musculus OX=10090 GN=Hs2st1 PE=1 SV=2	0	0	0	823.146	100.782	98966.3	4818
Q9D7N9|APMAP_MOUSE	16	14	701.88	0.00436493	0.377683	5.61822	46434.3	Adipocyte plasma membrane-associated protein OS=Mus musculus OX=10090 GN=Apmap PE=1 SV=1	1.02599e+06	480957	442195	5.57853e+06	3.3855e+06	3.78386e+06	1.85308e+06
P39447|ZO1_MOUSE	1	1	47.21	0.0045941	0.382653	9.22943	194740	Tight junction protein ZO-1 OS=Mus musculus OX=10090 GN=Tjp1 PE=1 SV=2	9098.6	18386	9734.53	71420.9	65272.5	252115	69206.9
P70423|CTR3_MOUSE	4	4	172.39	0.0050317	0.382653	4.052	67460	Cationic amino acid transporter 3 OS=Mus musculus OX=10090 GN=Slc7a3 PE=2 SV=1	88914.9	208449	169523	33836.4	35396.5	57972.3	26426.1
P03921|NU5M_MOUSE	9	8	596.07	0.00507477	0.382653	6.62673	68474.9	NADH-ubiquinone oxidoreductase chain 5 OS=Mus musculus OX=10090 GN=Mtnd5 PE=1 SV=3	318269	1.00041e+06	716466	4.22679e+06	7.87707e+06	2.6183e+06	3.25965e+06
P51660|DHB4_MOUSE	9	8	442.9	0.00561899	0.382653	15.6729	79481.9	Peroxisomal multifunctional enzyme type 2 OS=Mus musculus OX=10090 GN=Hsd17b4 PE=1 SV=3	97462.5	323527	90585.5	1.71462e+06	6.446e+06	1.30999e+06	1.21989e+06
Q80TJ1|CAPS1_MOUSE	25	18	1108.58	0.00579508	0.382653	10.3494	153112	Calcium-dependent secretion activator 1 OS=Mus musculus OX=10090 GN=Cadps PE=1 SV=3	316590	28743.4	111795	1.78257e+06	1.24717e+06	1.36468e+06	1.91358e+06
P62627|DLRB1_MOUSE	3	3	134.24	0.00582184	0.382653	9.56595	10989.7	Dynein light chain roadblock-type 1 OS=Mus musculus OX=10090 GN=Dynlrb1 PE=1 SV=3	42208.9	51849.9	185694	1.08388e+06	665495	387339	1.43142e+06
Q9ERY9|ERG28_MOUSE	3	3	192.06	0.00585267	0.382653	5.90334	15805.8	Ergosterol biosynthetic protein 28 homolog OS=Mus musculus OX=10090 GN=Erg28 PE=2 SV=1	453168	825961	352182	104927	95817.5	36845.9	130858
O35129|PHB2_MOUSE	21	18	1043.08	0.0058997	0.382653	10.396	33296.4	Prohibitin-2 OS=Mus musculus OX=10090 GN=Phb2 PE=1 SV=1	1.42855e+06	330033	2.26002e+06	1.3123e+07	2.30373e+07	1.17413e+07	7.80135e+06
P02301|H3C_MOUSE;P84244|H33_MOUSE	3	1	90.34	0.00602534	0.382653	2.77525	15314.9	Histone H3.3C OS=Mus musculus OX=10090 GN=H3-5 PE=3 SV=3	164828	145958	153666	93631.2	40514	40360.7	48634.2
Q9WU28|PFD5_MOUSE	1	1	25.35	0.00612329	0.382653	20.0126	17356.2	Prefoldin subunit 5 OS=Mus musculus OX=10090 GN=Pfdn5 PE=1 SV=1	4843.49	2831.71	5308.62	202826	76128.9	47358.2	20140.7
P61222|ABCE1_MOUSE	1	1	47.65	0.00718693	0.430807	15.2458	67314.4	ATP-binding cassette sub-family E member 1 OS=Mus musculus OX=10090 GN=Abce1 PE=1 SV=1	102090	4461.32	29832.6	805128	656947	752041	558265
P67984|RL22_MOUSE	5	5	203.67	0.00727685	0.430807	7.80161	14758.9	60S ribosomal protein L22 OS=Mus musculus OX=10090 GN=Rpl22 PE=1 SV=2	155099	193994	188498	951194	695502	3.1864e+06	759012
Q06335|APLP2_MOUSE	3	3	96.46	0.00806464	0.465204	7.61356	80467.2	Amyloid-like protein 2 OS=Mus musculus OX=10090 GN=Aplp2 PE=1 SV=4	88029.8	40778.2	18949	3811.83	4663.6	8803.98	8596.71
Q8R5H6|WASF1_MOUSE	5	4	221.29	0.00834517	0.469352	6.01064	61509.1	Wiskott-Aldrich syndrome protein family member 1 OS=Mus musculus OX=10090 GN=Wasf1 PE=1 SV=2	138763	110832	115454	934008	905292	238699	847574
Q99J08|S14L2_MOUSE	3	3	109.77	0.00907282	0.497831	8.81222	46300.3	SEC14-like protein 2 OS=Mus musculus OX=10090 GN=Sec14l2 PE=1 SV=1	728035	291997	200271	49787	55215.5	14114.4	65521.1
P17426|AP2A1_MOUSE	51	36	2947.82	0.00967487	0.501817	6.64545	107664	AP-2 complex subunit alpha-1 OS=Mus musculus OX=10090 GN=Ap2a1 PE=1 SV=1	4.0428e+06	976387	6.17025e+06	3.04471e+07	2.70022e+07	28134003	1.35618e+07
Q9D517|PLCC_MOUSE	12	12	687.49	0.0101184	0.501817	12.233	43295.9	1-acyl-sn-glycerol-3-phosphate acyltransferase gamma OS=Mus musculus OX=10090 GN=Agpat3 PE=1 SV=2	857544	778529	2.26325e+06	1.80551e+07	1.62463e+07	2.58324e+07	3.4666e+06
P35979|RL12_MOUSE	2	2	77.07	0.0101426	0.501817	19.3751	17804.5	60S ribosomal protein L12 OS=Mus musculus OX=10090 GN=Rpl12 PE=1 SV=2	13304.9	44647.5	132840	2605.53	1357.53	2280.98	6885.68
Q3UY51|LRC55_MOUSE	1	1	21.18	0.0103429	0.501817	Infinity	33030.2	Leucine-rich repeat-containing protein 55 OS=Mus musculus OX=10090 GN=Lrrc55 PE=2 SV=2	271.947	20719.9	18.4005	0	0	0	0
P18572|BASI_MOUSE	7	6	331.7	0.0104095	0.501817	3.25133	42444.7	Basigin OS=Mus musculus OX=10090 GN=Bsg PE=1 SV=2	1.76881e+06	2.23405e+06	1.38473e+06	888520	278333	601352	441180
Q9D7H3|RTCA_MOUSE	1	1	52.28	0.0104838	0.501817	13.2807	39254.5	RNA 3'-terminal phosphate cyclase OS=Mus musculus OX=10090 GN=RtcA PE=1 SV=2	67301.4	138306	357262	32174.6	4453.91	5791.27	14090.4
Q922D4|PP6R3_MOUSE	5	4	256.92	0.0107583	0.504228	9.40043	94652.9	Serine/threonine-protein phosphatase 6 regulatory subunit 3 OS=Mus musculus OX=10090 GN=Ppp6r3 PE=1 SV=1	2579.52	26517.6	11747.3	205551	72279.8	84716.1	149392
Q9WV32|ARC1B_MOUSE	2	1	88.12	0.0114435	0.507372	13.655	41063.9	Actin-related protein 2/3 complex subunit 1B OS=Mus musculus OX=10090 GN=Arpc1b PE=1 SV=4	8114.52	3401.29	12700.1	1901.18	127.985	198.403	136.979
Q91ZA3|PCCA_MOUSE	3	2	236.74	0.0116068	0.507372	6.77026	79921.8	Propionyl-CoA carboxylase alpha chain, mitochondrial OS=Mus musculus OX=10090 GN=Pcca PE=1 SV=2	414621	428584	296878	40025.8	26763.8	143599	14139.2
Q9CPS6|HINT3_MOUSE	2	2	110.66	0.0116789	0.507372	7.2673	18787.5	Histidine triad nucleotide-binding protein 3 OS=Mus musculus OX=10090 GN=Hint3 PE=1 SV=1	52566.7	6418.68	9817.25	131399	138822	102369	294089
P41233|ABCA1_MOUSE	3	3	108.59	0.0117275	0.507372	6.53188	253909	Phospholipid-transporting ATPase ABCA1 OS=Mus musculus OX=10090 GN=Abca1 PE=1 SV=4	77841.8	202731	51577.5	8282.94	19503.5	28459.3	11555.1
Q91WD5|NDUS2_MOUSE	29	27	1713.97	0.0123832	0.516313	3.88369	52625.7	NADH dehydrogenase [ubiquinone] iron-sulfur protein 2, mitochondrial OS=Mus musculus OX=10090 GN=Ndufs2 PE=1 SV=1	5.13313e+06	1.43473e+06	1.39786e+06	6.62242e+06	9.85507e+06	1.22284e+07	1.25426e+07
Q8K0T0|RTN1_MOUSE	13	12	579.56	0.0128052	0.516313	3.76705	83572.5	Reticulon-1 OS=Mus musculus OX=10090 GN=Rtn1 PE=1 SV=1	1.02087e+06	693519	1.68057e+06	6.75132e+06	3.76138e+06	4.3371e+06	2.20221e+06
Q9ES97|RTN3_MOUSE	11	10	636.64	0.0128052	0.516313	3.76705	103879	Reticulon-3 OS=Mus musculus OX=10090 GN=Rtn3 PE=1 SV=2	612897	416365	1.00896e+06	4.05326e+06	2.2582e+06	2.60385e+06	1.32213e+06
Q64521|GPDM_MOUSE	46	42	2280.04	0.0130342	0.516313	5.42081	80953.8	Glycerol-3-phosphate dehydrogenase, mitochondrial OS=Mus musculus OX=10090 GN=Gpd2 PE=1 SV=2	619076	274884	1.97034e+06	3.67581e+06	6.83711e+06	6.54882e+06	3.64064e+06
P28738|KIF5C_MOUSE;P33175|KIF5A_MOUSE	6	3	224.26	0.0130817	0.516313	5.04867	109275	Kinesin heavy chain isoform 5C OS=Mus musculus OX=10090 GN=Kif5c PE=1 SV=3	46470	31044.7	124796	434891	311521	154932	460522
Q61035|HARS1_MOUSE	2	2	146.32	0.0133233	0.51678	4.83354	57432.4	Histidine--tRNA ligase, cytoplasmic OS=Mus musculus OX=10090 GN=Hars1 PE=1 SV=2	157015	400901	167876	20571.1	61525.7	42004.9	76108.7
Q8C996|TM163_MOUSE	3	3	129.02	0.0135841	0.517967	11.261	31193.3	Transmembrane protein 163 OS=Mus musculus OX=10090 GN=Tmem163 PE=1 SV=1	36702.5	72723.5	100921	6492.44	14058.4	3488.69	866.016
Q99JF8|PSIP1_MOUSE	1	1	59.95	0.0139874	0.524456	32.3448	59697	PC4 and SFRS1-interacting protein OS=Mus musculus OX=10090 GN=Psip1 PE=1 SV=1	35086.8	233600	16240.5	4466.49	1930.12	4591.86	756.958
P97765|WBP2_MOUSE	2	2	82.62	0.0147443	0.543773	6.14424	28032	WW domain-binding protein 2 OS=Mus musculus OX=10090 GN=Wbp2 PE=1 SV=1	110407	13691.4	30407.7	238020	227300	232094	568348
O09111|NDUBB_MOUSE	3	3	118.32	0.0154644	0.558236	28.0267	17443.8	NADH dehydrogenase [ubiquinone] 1 beta subcomplex subunit 11, mitochondrial OS=Mus musculus OX=10090 GN=Ndufb11 PE=1 SV=2	66036.6	2225.51	13902.3	330251	726119	1.85308e+06	160949
Q9CQF9|PCYOX_MOUSE	23	22	1302.93	0.0156328	0.558236	6.74769	56494.8	Prenylcysteine oxidase OS=Mus musculus OX=10090 GN=Pcyox1 PE=1 SV=1	360115	91521.4	1.23032e+06	4.73943e+06	3.52002e+06	4.54671e+06	2.32626e+06
Q6NS65|GPR17_MOUSE	1	1	28.16	0.0164316	0.577595	843.93	37838.7	Uracil nucleotide/cysteinyl leukotriene receptor OS=Mus musculus OX=10090 GN=Gpr17 PE=1 SV=1	947.64	105813	997.896	0	0	0	170.249
P84091|AP2M1_MOUSE	49	45	2751.8	0.0167984	0.580336	8.42254	49654.8	AP-2 complex subunit mu OS=Mus musculus OX=10090 GN=Ap2m1 PE=1 SV=1	7.16089e+06	2.20895e+06	3.01185e+06	2.47263e+07	2.10005e+07	8.15966e+07	1.17236e+07
Q08331|CALB2_MOUSE	10	8	406.29	0.0172444	0.580336	3.13968	31372.6	Calretinin OS=Mus musculus OX=10090 GN=Calb2 PE=1 SV=3	879415	2.66097e+06	1.9942e+06	556775	513307	781834	498469
Q80U23|SNPH_MOUSE	3	3	150.06	0.0178471	0.580336	11.6988	53753.1	Syntaphilin OS=Mus musculus OX=10090 GN=Snph PE=1 SV=3	95239	348631	32698.2	12351.4	11017.6	18898.1	12048.2
P62743|AP2S1_MOUSE	5	5	241.3	0.0180275	0.580336	9.31087	17017.7	AP-2 complex subunit sigma OS=Mus musculus OX=10090 GN=Ap2s1 PE=1 SV=1	1.64534e+06	97873.6	1.43712e+06	1.05919e+07	1.03063e+07	1.26037e+07	5.98036e+06
P50136|ODBA_MOUSE	1	1	33.8	0.0182427	0.580336	7.09351	50370.7	2-oxoisovalerate dehydrogenase subunit alpha, mitochondrial OS=Mus musculus OX=10090 GN=Bckdha PE=1 SV=1	21486.8	33949.8	22854.7	248707	343222	88952.7	59598.3
Q8BJH1|ZC21A_MOUSE	1	1	34.63	0.018544	0.580336	444.02	35152.1	Zinc finger C2HC domain-containing protein 1A OS=Mus musculus OX=10090 GN=Zc2hc1a PE=1 SV=1	40710	115985	485.264	0	0	0	471.992
Q61316|HSP74_MOUSE	10	6	513.12	0.0185722	0.580336	12.6753	94132.6	Heat shock 70 kDa protein 4 OS=Mus musculus OX=10090 GN=Hspa4 PE=1 SV=1	234461	55911.8	260319	3.01768e+06	2.39218e+06	408859	3.48819e+06
Q9CPV4|GLOD4_MOUSE	5	3	198.07	0.0187463	0.580336	4.68236	33316.7	Glyoxalase domain-containing protein 4 OS=Mus musculus OX=10090 GN=Glod4 PE=1 SV=1	93101.5	27070.3	32854.1	317392	149315	116785	371871
Q60676|PPP5_MOUSE	5	5	161.1	0.0188313	0.580336	48.7788	56876.7	Serine/threonine-protein phosphatase 5 OS=Mus musculus OX=10090 GN=Ppp5c PE=1 SV=3	268577	50068.3	7769.3	1995.7	2752.96	871.195	3302.46
D3Z7P3|GLSK_MOUSE	18	18	975.85	0.0198538	0.602293	2.85777	73963.7	Glutaminase kidney isoform, mitochondrial OS=Mus musculus OX=10090 GN=Gls PE=1 SV=1	1.13825e+06	1.38375e+06	937329	533999	609584	188469	281950
Q3U3R4|LMF1_MOUSE	3	3	139.41	0.0206864	0.602293	8.39196	65878	Lipase maturation factor 1 OS=Mus musculus OX=10090 GN=Lmf1 PE=1 SV=1	66964.7	11489.6	29381.9	390438	240260	498350	77562.5
Q9QYF9|NDRG3_MOUSE	10	9	551.92	0.0209709	0.602293	2.83593	41555	Protein NDRG3 OS=Mus musculus OX=10090 GN=Ndrg3 PE=1 SV=1	388578	159177	613770	1.15689e+06	1.11527e+06	1.30436e+06	815483
Q921W4|QORL1_MOUSE	1	1	21.8	0.021217	0.602293	4.73129	38725.5	Quinone oxidoreductase-like protein 1 OS=Mus musculus OX=10090 GN=Cryzl1 PE=1 SV=1	21565.4	11003.9	12537.6	28818.9	51460.8	144506	59766.7
G5E897|PLGT3_MOUSE	2	2	86.83	0.0214042	0.602293	13.8314	57686.2	Protein O-glucosyltransferase 3 OS=Mus musculus OX=10090 GN=Poglut3 PE=1 SV=1	13824.1	4400.83	21245.2	291892	222252	26361.9	187395
O35239|PTN9_MOUSE	4	4	148.58	0.0219003	0.602293	6.5771	67970.1	Tyrosine-protein phosphatase non-receptor type 9 OS=Mus musculus OX=10090 GN=Ptpn9 PE=1 SV=2	11657.7	11113.6	38170.8	105730	74953	300609	53137.8
E9Q3L2|PI4KA_MOUSE	24	22	1261.09	0.0221921	0.602293	4.19218	237040	Phosphatidylinositol 4-kinase alpha OS=Mus musculus OX=10090 GN=Pi4ka PE=1 SV=2	362122	173011	506528	2.14978e+06	2.09241e+06	748111	832128
Q922H2|PDK3_MOUSE	3	2	128.81	0.0225824	0.602293	6.35889	47923	[Pyruvate dehydrogenase (acetyl-transferring)] kinase isozyme 3, mitochondrial OS=Mus musculus OX=10090 GN=Pdk3 PE=1 SV=1	525867	561539	142602	60802.5	61067.9	116067	19971.2
O70493|SNX12_MOUSE	2	1	53.6	0.0230983	0.602293	5.47105	19115.7	Sorting nexin-12 OS=Mus musculus OX=10090 GN=Snx12 PE=1 SV=1	45084.5	58134.3	201062	786281	676123	180327	576916
Q9QUR6|PPCE_MOUSE	6	6	319.43	0.0232099	0.602293	5.9893	80751.6	Prolyl endopeptidase OS=Mus musculus OX=10090 GN=Prep PE=1 SV=1	57080.5	20249.7	34870.6	292061	227268	59177.6	317500
P51410|RL9_MOUSE	9	8	546.12	0.0234456	0.602293	9.97242	21881.4	60S ribosomal protein L9 OS=Mus musculus OX=10090 GN=Rpl9 PE=1 SV=2	183036	60800.4	73618.5	869766	758605	2.37938e+06	213320
Q8BP92|RCN2_MOUSE	13	11	642.53	0.0237168	0.602293	6.72017	37270.8	Reticulocalbin-2 OS=Mus musculus OX=10090 GN=Rcn2 PE=1 SV=1	272286	70913.4	161202	1.52528e+06	1.93985e+06	719620	334806
Q9CQH3|NDUB5_MOUSE	4	4	235.82	0.0237284	0.602293	3.82225	21710.2	NADH dehydrogenase [ubiquinone] 1 beta subcomplex subunit 5, mitochondrial OS=Mus musculus OX=10090 GN=Ndufb5 PE=1 SV=1	737833	220693	241738	714191	1.37337e+06	2.38314e+06	1.64624e+06
Q8BYM5|NLGN3_MOUSE	7	4	396.39	0.0241502	0.602293	18.6392	91161.8	Neuroligin-3 OS=Mus musculus OX=10090 GN=Nlgn3 PE=1 SV=2	30755.6	724.857	15419.5	407536	355809	61583.9	340638
Q8CBH5|MFSD6_MOUSE	5	4	255.09	0.0241622	0.602293	5.88419	86075.5	Major facilitator superfamily domain-containing protein 6 OS=Mus musculus OX=10090 GN=Mfsd6 PE=1 SV=1	392675	30366.1	112807	1.23667e+06	971337	1.50051e+06	495527
Q9CQQ7|AT5F1_MOUSE	15	15	769.45	0.0250567	0.602293	7.23377	28948.8	ATP synthase F(0) complex subunit B1, mitochondrial OS=Mus musculus OX=10090 GN=Atp5pb PE=1 SV=1	455369	240864	4.68929e+06	9.21042e+06	1.651e+07	2.09643e+07	5.25882e+06
Q91YH6|VATB1_MOUSE	10	1	764.76	0.0252375	0.602293	9.85778	56790.6	V-type proton ATPase subunit B, kidney isoform OS=Mus musculus OX=10090 GN=Atp6v1b1 PE=1 SV=1	151959	7025.22	225139	1.13804e+06	751411	1.59885e+06	1.5605e+06
Q9D051|ODPB_MOUSE	15	15	786.7	0.0252553	0.602293	5.70108	38937.1	Pyruvate dehydrogenase E1 component subunit beta, mitochondrial OS=Mus musculus OX=10090 GN=Pdhb PE=1 SV=1	4.88343e+06	4.11062e+06	1.40159e+06	628616	384861	1.24101e+06	176784
Q8K449|ABCA9_MOUSE	2	2	53.23	0.0253464	0.602293	32.3653	183113	ATP-binding cassette sub-family A member 9 OS=Mus musculus OX=10090 GN=Abca9 PE=1 SV=2	5819.05	1700.82	2563.32	146413	161733	120871	6110.64
Q9CQG6|TM147_MOUSE	2	2	100.07	0.0253877	0.602293	4.85692	25335	Transmembrane protein 147 OS=Mus musculus OX=10090 GN=Tmem147 PE=1 SV=1	245201	286152	206658	12811.6	16179.2	155592	18017.8
Q62433|NDRG1_MOUSE	9	6	441.78	0.025695	0.602293	6.07275	43008.7	Protein NDRG1 OS=Mus musculus OX=10090 GN=Ndrg1 PE=1 SV=1	420512	217669	762707	1.71075e+06	1.40186e+06	1.48622e+06	6.74415e+06
Q8CAE9|PDXL2_MOUSE	5	5	209.4	0.0258301	0.602293	5.91916	64972.7	Podocalyxin-like protein 2 OS=Mus musculus OX=10090 GN=Podxl2 PE=1 SV=2	394741	747615	229371	17960.6	165508	43759.7	81763.1
P15920|VPP2_MOUSE	10	4	460.24	0.025919	0.602293	4.41699	98145.3	V-type proton ATPase 116 kDa subunit a2 OS=Mus musculus OX=10090 GN=Atp6v0a2 PE=1 SV=2	195526	43161.5	185991	668483	727987	831611	272987
Q8R3B1|PLCD1_MOUSE	1	1	35.3	0.0262113	0.602293	6.24547	85873.1	1-phosphatidylinositol 4,5-bisphosphate phosphodiesterase delta-1 OS=Mus musculus OX=10090 GN=Plcd1 PE=1 SV=2	5056.11	20575.5	17395.5	159953	120461	36895.2	40990.5
Q9QWR8|NAGAB_MOUSE	2	2	58.77	0.0266201	0.602293	12.5091	47234.7	Alpha-N-acetylgalactosaminidase OS=Mus musculus OX=10090 GN=Naga PE=1 SV=2	280409	368540	37689.1	6388.64	8362.08	19451.1	38986.5
Q9WVG6|CARM1_MOUSE	1	1	39.26	0.026765	0.602293	8.80011	65853.7	Histone-arginine methyltransferase CARM1 OS=Mus musculus OX=10090 GN=Carm1 PE=1 SV=2	7789.06	5057.61	37881.1	302108	142425	33894.2	116786
Q9D1M4|MCA3_MOUSE	3	3	121.25	0.027007	0.602293	2.37251	19858.7	Eukaryotic translation elongation factor 1 epsilon-1 OS=Mus musculus OX=10090 GN=Eef1e1 PE=1 SV=1	63043.4	38316.6	105530	184460	107639	206506	155857
O35215|DOPD_MOUSE	4	4	165.01	0.02704	0.602293	1.60799	13077.2	D-dopachrome decarboxylase OS=Mus musculus OX=10090 GN=Ddt PE=1 SV=3	471661	536539	317529	779899	784325	707431	570689
Q8BH79|ANO10_MOUSE	1	1	37.21	0.0273181	0.602522	5.3772	76187.8	Anoctamin-10 OS=Mus musculus OX=10090 GN=Ano10 PE=1 SV=1	245067	177500	50604.1	37184.2	26549.7	41086.8	12507.1
Q9CYA0|CREL2_MOUSE	2	2	89.53	0.0282146	0.607872	6.26376	38219.5	Protein disulfide isomerase Creld2 OS=Mus musculus OX=10090 GN=Creld2 PE=1 SV=1	183236	190866	107898	77014.4	15316.6	3191.09	7078.76
P86046|KCJ13_MOUSE	2	2	61.93	0.028241	0.607872	3.11405	40564.6	Inward rectifier potassium channel 13 OS=Mus musculus OX=10090 GN=Kcnj13 PE=3 SV=1	109071	75556.7	201839	262862	240800	674736	426236
Q99LH2|PTSS1_MOUSE	1	1	49.27	0.0283712	0.607872	29.555	55603.7	Phosphatidylserine synthase 1 OS=Mus musculus OX=10090 GN=Ptdss1 PE=1 SV=1	2357.36	4643.19	2595.75	14042.1	46880.9	301510	15725.8
Q8BGT0|OSTM1_MOUSE	1	1	105.04	0.0300763	0.620911	4.486	37999.7	Osteopetrosis-associated transmembrane protein 1 OS=Mus musculus OX=10090 GN=Ostm1 PE=1 SV=1	96237	180163	54276.3	690253	638019	489253	160362
Q3UUI3|THEM4_MOUSE	2	2	71.24	0.0301349	0.620911	3.05884	26031.3	Acyl-coenzyme A thioesterase THEM4 OS=Mus musculus OX=10090 GN=Them4 PE=1 SV=1	13821.3	44908.6	29414.5	79010	81141.3	147694	51647.6
Q91WS0|CISD1_MOUSE	6	6	422.26	0.0308624	0.620911	6.26226	12097	CDGSH iron-sulfur domain-containing protein 1 OS=Mus musculus OX=10090 GN=Cisd1 PE=1 SV=1	3.60592e+06	291253	5.48047e+06	1.3741e+07	2.85577e+07	1.59471e+07	2.00545e+07
Q91XU3|PI42C_MOUSE	9	8	393.87	0.0310106	0.620911	3.91967	47336	Phosphatidylinositol 5-phosphate 4-kinase type-2 gamma OS=Mus musculus OX=10090 GN=Pip4k2c PE=1 SV=1	100811	69988.6	17526.5	190082	327026	330734	136395
Q61609|S20A1_MOUSE	3	3	310.66	0.0317492	0.620911	3.6124	74153.2	Sodium-dependent phosphate transporter 1 OS=Mus musculus OX=10090 GN=Slc20a1 PE=1 SV=1	915470	807880	245821	152887	137623	281070	155239
Q9CWZ7|SNAG_MOUSE	16	16	711.41	0.0321446	0.620911	1.55736	34732.3	Gamma-soluble NSF attachment protein OS=Mus musculus OX=10090 GN=Napg PE=1 SV=1	1.44787e+06	1.23254e+06	1.25427e+06	2.527e+06	2.36855e+06	1.63178e+06	1.64293e+06
Q8BVI5|STX16_MOUSE	2	2	107.72	0.0325939	0.620911	3.63818	37080.2	Syntaxin-16 OS=Mus musculus OX=10090 GN=Stx16 PE=1 SV=3	310701	421230	191684	164534	103286	36707.2	33963
C0HKE1|H2A1B_MOUSE;C0HKE2|H2A1C_MOUSE;C0HKE3|H2A1D_MOUSE;C0HKE4|H2A1E_MOUSE;C0HKE5|H2A1G_MOUSE;C0HKE6|H2A1I_MOUSE;C0HKE7|H2A1N_MOUSE;C0HKE8|H2A1O_MOUSE;C0HKE9|H2A1P_MOUSE;P27661|H2AX_MOUSE;Q8BFU2|H2A3_MOUSE;Q8CGP5|H2A1F_MOUSE;Q8CGP6|H2A1H_MOUSE;Q8CGP7|H2A1K_MOUSE;Q8R1M2|H2AJ_MOUSE	5	3	204.37	0.033002	0.620911	27.8442	14135.5	Histone H2A type 1-B OS=Mus musculus OX=10090 GN=H2ac4 PE=1 SV=1	93254.5	232.289	25321.7	541553	354378	1.51013e+06	2.00479e+06
P62806|H4_MOUSE	2	2	69.62	0.0330692	0.620911	31.4934	11367.3	Histone H4 OS=Mus musculus OX=10090 GN=H4c1 PE=1 SV=2	13538	356577	71847.2	2644.1	397.742	13445.8	2223.64
P16627|HS71L_MOUSE	9	1	420.28	0.0331912	0.620911	5.04147	70637.4	Heat shock 70 kDa protein 1-like OS=Mus musculus OX=10090 GN=Hspa1l PE=1 SV=4	95599.1	20855.9	254031	380066	365219	831519	913589
Q8R4G6|MGT5A_MOUSE	1	1	30.85	0.0335584	0.620911	304.746	84550.7	Alpha-1,6-mannosylglycoprotein 6-beta-N-acetylglucosaminyltransferase A OS=Mus musculus OX=10090 GN=Mgat5 PE=1 SV=1	128.241	81821.7	5859.06	384.012	0	0	0.173223
P56480|ATPB_MOUSE	67	63	3977.64	0.0339011	0.620911	6.24194	56300.5	ATP synthase subunit beta, mitochondrial OS=Mus musculus OX=10090 GN=Atp5f1b PE=1 SV=2	4.09911e+06	1.41433e+06	2.18863e+07	3.85404e+07	9.09517e+07	7.82918e+07	2.0253e+07
P70205|PACR_MOUSE	2	2	65.81	0.0340171	0.620911	2.22043	56639.8	Pituitary adenylate cyclase-activating polypeptide type I receptor OS=Mus musculus OX=10090 GN=Adcyap1r1 PE=1 SV=1	69778.6	54361.4	39609.6	114495	134985	167647	67665.2
O70492|SNX3_MOUSE	2	1	46.29	0.0340622	0.620911	5.7895	18757.3	Sorting nexin-3 OS=Mus musculus OX=10090 GN=Snx3 PE=1 SV=3	4422.58	5704.05	19836.4	86538.1	74178.6	14426.2	56152
Q9CQ79|TXND9_MOUSE	1	1	31.05	0.0340752	0.620911	58.8092	26259.8	Thioredoxin domain-containing protein 9 OS=Mus musculus OX=10090 GN=Txndc9 PE=1 SV=1	2632.44	163518	33175.4	618.625	1995.89	1674.23	230.4
Q9CQX2|CYB5B_MOUSE	4	4	200.88	0.0341669	0.620911	5.16957	16318	Cytochrome b5 type B OS=Mus musculus OX=10090 GN=Cyb5b PE=1 SV=1	11196.2	7420.9	168730	333030	197870	550431	210007
Q91ZJ5|UGPA_MOUSE	5	4	220.83	0.0348248	0.620911	2.18845	56979.4	UTP--glucose-1-phosphate uridylyltransferase OS=Mus musculus OX=10090 GN=Ugp2 PE=1 SV=3	802835	332321	664822	1.16229e+06	900129	1.37495e+06	1.81485e+06
P08752|GNAI2_MOUSE	26	13	1615.47	0.0354778	0.620911	5.31716	40489	Guanine nucleotide-binding protein G(i) subunit alpha-2 OS=Mus musculus OX=10090 GN=Gnai2 PE=1 SV=5	306404	134514	5.97585e+06	1.37129e+07	1.24385e+07	1.35378e+07	5.80277e+06
P13707|GPDA_MOUSE	9	8	404.97	0.0362719	0.620911	3.35771	37572.7	Glycerol-3-phosphate dehydrogenase [NAD(+)], cytoplasmic OS=Mus musculus OX=10090 GN=Gpd1 PE=1 SV=3	553022	558030	985534	3.61452e+06	3.30276e+06	1.08179e+06	1.38724e+06
Q5DTT2|PSD1_MOUSE	1	1	48.19	0.0363351	0.620911	7.63115	109687	PH and SEC7 domain-containing protein 1 OS=Mus musculus OX=10090 GN=Psd PE=1 SV=2	29884.3	1211.8	7075.62	171394	116496	70701.6	29800.2
Q9D0F3|LMAN1_MOUSE	4	4	142	0.0364471	0.620911	3.81938	57788.8	Protein ERGIC-53 OS=Mus musculus OX=10090 GN=Lman1 PE=1 SV=1	213085	67294.8	370023	1.00949e+06	1.31631e+06	526247	460144
Q9DBE8|ALG2_MOUSE	3	3	108.01	0.0370371	0.620911	3.79741	47405	Alpha-1,3/1,6-mannosyltransferase ALG2 OS=Mus musculus OX=10090 GN=Alg2 PE=1 SV=2	98068.8	16125.2	95545.4	269014	142398	336149	314395
P62141|PP1B_MOUSE	14	1	688.01	0.037157	0.620911	9.68028	37186.8	Serine/threonine-protein phosphatase PP1-beta catalytic subunit OS=Mus musculus OX=10090 GN=Ppp1cb PE=1 SV=3	225368	56196.7	561916	54029.2	34741.9	7503.2	19904.3
Q9R0N5|SYT5_MOUSE	6	3	234.28	0.0371626	0.620911	10.3529	43129.9	Synaptotagmin-5 OS=Mus musculus OX=10090 GN=Syt5 PE=1 SV=1	18301.4	1917.89	12066.2	276848	88677.6	53942.7	26196.9
Q8BYR5|CAPS2_MOUSE	6	2	263.9	0.0375715	0.620911	2.32239	147840	Calcium-dependent secretion activator 2 OS=Mus musculus OX=10090 GN=Cadps2 PE=1 SV=2	139125	51639.4	70047.3	227817	166812	282062	130917
P58252|EF2_MOUSE	24	21	1167.64	0.0382315	0.620911	6.15772	95314.1	Elongation factor 2 OS=Mus musculus OX=10090 GN=Eef2 PE=1 SV=2	374088	162909	765573	4.07155e+06	3.05777e+06	586939	2.97822e+06
Q9QZB7|ARP10_MOUSE	9	8	425.04	0.0383684	0.620911	3.53805	46208	Actin-related protein 10 OS=Mus musculus OX=10090 GN=Actr10 PE=1 SV=2	190075	122417	34872.9	631914	409293	208376	389079
Q9D880|TIM50_MOUSE	1	1	35.84	0.0383865	0.620911	6.84463	39776.5	Mitochondrial import inner membrane translocase subunit TIM50 OS=Mus musculus OX=10090 GN=Timm50 PE=1 SV=1	4251.97	211786	2398.23	522762	969918	299517	201290
Q9Z0D9|CX3C1_MOUSE	3	3	109.21	0.0386173	0.620911	8.59603	40266.2	CX3C chemokine receptor 1 OS=Mus musculus OX=10090 GN=Cx3cr1 PE=1 SV=1	20659.2	42166.4	181690	3428.37	5071.85	14600.2	14826.5
Q9CRY7|GDPD1_MOUSE	12	11	496.73	0.0386376	0.620911	2.4355	35866.9	Lysophospholipase D GDPD1 OS=Mus musculus OX=10090 GN=Gdpd1 PE=1 SV=1	529819	587719	1.29444e+06	1.44149e+06	1.51409e+06	1.61244e+06	3.26447e+06
Q9CX30|YIF1B_MOUSE	2	2	77.64	0.0392024	0.620911	2.8954	33982.9	Protein YIF1B OS=Mus musculus OX=10090 GN=Yif1b PE=1 SV=2	91128.1	46691.7	15475.5	200071	153000	130247	108483
P63005|LIS1_MOUSE	11	10	410.92	0.0401289	0.620911	2.88147	46670.1	Platelet-activating factor acetylhydrolase IB subunit beta OS=Mus musculus OX=10090 GN=Pafah1b1 PE=1 SV=2	170869	122762	514019	1.11192e+06	950651	559120	481275
P47964|RL36_MOUSE	1	1	33.14	0.0402716	0.620911	10.451	12215.5	60S ribosomal protein L36 OS=Mus musculus OX=10090 GN=Rpl36 PE=1 SV=2	41315.7	9866.2	4522.02	334027	236086	181298	24803.8
Q8BR63|F177A_MOUSE	1	1	35.34	0.0403284	0.620911	6.42364	23578.2	Protein FAM177A1 OS=Mus musculus OX=10090 GN=Fam177a1 PE=1 SV=1	2.15009e+06	481953	733810	40794.2	30623	94252.4	532968
Q66L44|CBARP_MOUSE	1	1	39.34	0.0403393	0.620911	73.5999	74130.8	Voltage-dependent calcium channel beta subunit-associated regulatory protein OS=Mus musculus OX=10090 GN=Cbarp PE=1 SV=4	0	221.317	411.812	28923.5	10553.3	976.687	21677.5
Q80TS3|AGRL3_MOUSE	9	7	389.36	0.0404726	0.620911	5.02752	171079	Adhesion G protein-coupled receptor L3 OS=Mus musculus OX=10090 GN=Adgrl3 PE=1 SV=3	398997	208195	403841	2.40701e+06	2.14e+06	1.83409e+06	396217
P25444|RS2_MOUSE	9	9	326.72	0.0406753	0.620911	9.43515	31231.3	40S ribosomal protein S2 OS=Mus musculus OX=10090 GN=Rps2 PE=1 SV=3	282728	54877.1	552886	867110	1.37501e+06	7.60627e+06	1.35416e+06
O70152|DPM1_MOUSE	5	5	257.37	0.0410016	0.620911	3.4133	29174.7	Dolichol-phosphate mannosyltransferase subunit 1 OS=Mus musculus OX=10090 GN=Dpm1 PE=1 SV=1	1.66072e+06	403615	249651	3.86681e+06	3.31541e+06	1.55926e+06	1.78963e+06
Q8BHH1|AQP11_MOUSE	1	1	42.79	0.0411042	0.620911	48.8794	30481.3	Aquaporin-11 OS=Mus musculus OX=10090 GN=Aqp11 PE=1 SV=1	3624.29	1853.49	7376.83	421952	343168	6991.55	65656.1
Q3UDE2|TTL12_MOUSE	2	2	97.03	0.0411457	0.620911	2.55259	74043.3	Tubulin--tyrosine ligase-like protein 12 OS=Mus musculus OX=10090 GN=Ttll12 PE=1 SV=1	83976.8	20626.3	33623.7	133942	74929.8	156028	105548
O08807|PRDX4_MOUSE	10	5	438.07	0.0412004	0.620911	4.39263	31052.5	Peroxiredoxin-4 OS=Mus musculus OX=10090 GN=Prdx4 PE=1 SV=1	15761.6	14571.7	346865	805388	438250	305839	659713
Q8C2P3|DUS1L_MOUSE	1	1	22.5	0.0413787	0.620911	292.655	53511.8	tRNA-dihydrouridine(16/17) synthase [NAD(P)(+)]-like OS=Mus musculus OX=10090 GN=Dus1l PE=2 SV=1	735.642	115805	45258.5	478.427	0	0	258.728
Q99K51|PLST_MOUSE	5	4	264	0.0415695	0.620911	3.15151	70742.1	Plastin-3 OS=Mus musculus OX=10090 GN=Pls3 PE=1 SV=3	85430.2	116054	162734	605340	414204	145379	365527
Q91ZX7|LRP1_MOUSE;O88572|LRP6_MOUSE	98	91	4938.08	0.0419353	0.620911	3.52763	504745	Prolow-density lipoprotein receptor-related protein 1 OS=Mus musculus OX=10090 GN=Lrp1 PE=1 SV=1	1.67189e+06	527477	2.96005e+06	4.35716e+06	5.27395e+06	1.0958e+07	3.67825e+06
Q78IK2|ATPMK_MOUSE	5	5	205.72	0.0421106	0.620911	4.8605	6381.52	ATP synthase membrane subunit K, mitochondrial OS=Mus musculus OX=10090 GN=Atp5mk PE=1 SV=1	2.95327e+06	64201.5	352700	3.44845e+06	5.83137e+06	7.29416e+06	5.26693e+06
Q8BYI8|F234B_MOUSE	7	5	272.18	0.0421262	0.620911	4.41492	67031.4	Protein FAM234B OS=Mus musculus OX=10090 GN=Fam234b PE=1 SV=1	267289	34269.4	429180	1.35632e+06	1.2394e+06	1.12976e+06	576055
Q9CZ52|ANTR1_MOUSE	1	1	62.98	0.0425627	0.620911	41.5764	62308.5	Anthrax toxin receptor 1 OS=Mus musculus OX=10090 GN=Antxr1 PE=1 SV=2	17572.2	366544	10442.7	4370.96	4795.16	1580.01	1907.16
F6SEU4|SYGP1_MOUSE	14	9	596.39	0.0428886	0.620911	3.1556	148238	Ras/Rap GTPase-activating protein SynGAP OS=Mus musculus OX=10090 GN=Syngap1 PE=1 SV=2	252575	152020	390113	395063	584699	1.50469e+06	859261
Q9ES89|EXTL2_MOUSE	6	6	277.02	0.0430679	0.620911	3.1152	37390.6	Exostosin-like 2 OS=Mus musculus OX=10090 GN=Extl2 PE=1 SV=1	168694	417987	239381	1.15953e+06	987099	958910	325585
P20060|HEXB_MOUSE	7	7	266.59	0.0437349	0.620911	4.92451	61115.8	Beta-hexosaminidase subunit beta OS=Mus musculus OX=10090 GN=Hexb PE=1 SV=2	130333	697428	165183	1.85313e+06	2.35615e+06	426171	1.88424e+06
Q6P5F9|XPO1_MOUSE	11	7	524.68	0.0439045	0.620911	6.64055	123093	Exportin-1 OS=Mus musculus OX=10090 GN=Xpo1 PE=1 SV=1	52598.8	13130.9	69142.4	552206	432788	100842	108330
P62245|RS15A_MOUSE	7	7	262.78	0.043992	0.620911	9.52127	14839.5	40S ribosomal protein S15a OS=Mus musculus OX=10090 GN=Rps15a PE=1 SV=2	792637	161449	2.6771e+06	5.23564e+06	4.58628e+06	3.20407e+07	4.23541e+06
Q01065|PDE1B_MOUSE	18	15	899.96	0.0444146	0.620911	4.42164	61225.6	Calcium/calmodulin-dependent 3',5'-cyclic nucleotide phosphodiesterase 1B OS=Mus musculus OX=10090 GN=Pde1b PE=1 SV=2	131122	317908	1.68889e+06	5.04573e+06	3.01043e+06	1.2333e+06	3.31472e+06
P62892|RL39_MOUSE	1	1	71.66	0.0447952	0.620911	5.2282	6406.67	60S ribosomal protein L39 OS=Mus musculus OX=10090 GN=Rpl39 PE=1 SV=2	100760	46113	639109	1.07057e+06	424028	2.18438e+06	1.80004e+06
P29391|FRIL1_MOUSE;P49945|FRIL2_MOUSE	1	1	47.54	0.0449838	0.620911	4.31359	20802.4	Ferritin light chain 1 OS=Mus musculus OX=10090 GN=Ftl1 PE=1 SV=2	59506.7	40873.7	173245	14296.4	8074.4	30550.8	31656.3
Q6NZJ6|IF4G1_MOUSE	2	2	139.84	0.0450667	0.620911	10.717	176076	Eukaryotic translation initiation factor 4 gamma 1 OS=Mus musculus OX=10090 GN=Eif4g1 PE=1 SV=1	67368.5	170995	462466	1694.61	16166.7	34265.9	35064.9
Q62192|CD180_MOUSE	5	4	282.1	0.0459643	0.620911	4.63494	74302.5	CD180 antigen OS=Mus musculus OX=10090 GN=Cd180 PE=1 SV=2	79764.6	11601	79109.9	547158	167444	174087	164836
Q8BGH2|SAM50_MOUSE	20	18	933.69	0.0466181	0.620911	4.80255	51864	Sorting and assembly machinery component 50 homolog OS=Mus musculus OX=10090 GN=Samm50 PE=1 SV=1	743341	147731	2.03737e+06	4.19308e+06	7.32533e+06	5.43463e+06	1.79893e+06
P12970|RL7A_MOUSE	6	6	375.05	0.0469998	0.620911	4.61848	29976.6	60S ribosomal protein L7a OS=Mus musculus OX=10090 GN=Rpl7a PE=1 SV=2	844496	424822	1.23989e+06	2.14759e+06	2.30137e+06	9.24918e+06	1.75349e+06
Q8BLQ9|CADM2_MOUSE	10	9	479.1	0.0475083	0.620911	6.83817	47558.9	Cell adhesion molecule 2 OS=Mus musculus OX=10090 GN=Cadm2 PE=1 SV=2	323845	12837.3	631691	2.11455e+06	2.69167e+06	1.12887e+06	2.89411e+06
Q0VBU9|PLPP4_MOUSE	2	2	90.34	0.0475771	0.620911	5.67049	30443.7	Phospholipid phosphatase 4 OS=Mus musculus OX=10090 GN=Plpp4 PE=2 SV=1	23357.6	103051	26964.3	5924.65	9006.01	19148.2	1984.47
	113	29	3215.94	0.0475808	0.620911	6.60581			284856	20558.1	1.85878e+06	2.13738e+06	5.89133e+06	7.14308e+06	3.88989e+06
Q64676|CGT_MOUSE	10	9	526.45	0.0477558	0.620911	3.00304	61249.3	2-hydroxyacylsphingosine 1-beta-galactosyltransferase OS=Mus musculus OX=10090 GN=Ugt8 PE=1 SV=2	389294	57761.5	300792	999534	622314	598247	774323
Q9WV27|AT1A4_MOUSE	48	3	2632.18	0.0481376	0.620911	7.19099	114887	Sodium/potassium-transporting ATPase subunit alpha-4 OS=Mus musculus OX=10090 GN=Atp1a4 PE=1 SV=3	66629.7	4267.24	63728.6	418281	95741.3	553298	223467
Q9CQF3|CPSF5_MOUSE	1	1	34.31	0.0486416	0.620911	8.41238	26240.3	Cleavage and polyadenylation specificity factor subunit 5 OS=Mus musculus OX=10090 GN=Nudt21 PE=1 SV=1	288.939	23795.5	4191.63	139669	82613.3	74330.9	20545.1
Q3UVL4|VPS51_MOUSE	3	3	128.29	0.0490061	0.620911	3.13627	86187.4	Vacuolar protein sorting-associated protein 51 homolog OS=Mus musculus OX=10090 GN=Vps51 PE=1 SV=2	46989.4	15073.3	85685.5	180814	238611	94841.5	103571
Q8BTJ4|ENPP4_MOUSE	4	4	149.76	0.0491856	0.620911	5.41444	51611.2	Bis(5'-adenosyl)-triphosphatase enpp4 OS=Mus musculus OX=10090 GN=Enpp4 PE=1 SV=1	7068.45	60600.1	9209.04	243884	164237	112617	34260.4
O70572|NSMA_MOUSE	6	6	292.07	0.049313	0.620911	3.79134	47466.5	Sphingomyelin phosphodiesterase 2 OS=Mus musculus OX=10090 GN=Smpd2 PE=1 SV=1	45569.3	157794	95326.2	644344	362864	376852	125853
Q8C7R4|UBA6_MOUSE	2	1	67.35	0.0494731	0.620911	3.14877	117966	Ubiquitin-like modifier-activating enzyme 6 OS=Mus musculus OX=10090 GN=Uba6 PE=1 SV=1	5565.76	57426.3	3405.74	78267.7	64266.9	81279.3	54947.8
Q9Z0U1|ZO2_MOUSE	3	3	111.9	0.0502364	0.620911	4.99577	131280	Tight junction protein ZO-2 OS=Mus musculus OX=10090 GN=Tjp2 PE=1 SV=2	584269	205649	1.47444e+06	91147.5	115335	247999	149858
Q8K596|NAC2_MOUSE	15	15	1029.13	0.0502608	0.620911	2.36687	100711	Sodium/calcium exchanger 2 OS=Mus musculus OX=10090 GN=Slc8a2 PE=1 SV=1	4.66945e+06	1.49795e+06	1.71635e+06	4.61787e+06	4.44947e+06	9.77781e+06	6.03465e+06
Q9DCP2|S38A3_MOUSE	10	10	606.28	0.0513105	0.620911	2.94109	55591.6	Sodium-coupled neutral amino acid transporter 3 OS=Mus musculus OX=10090 GN=Slc38a3 PE=1 SV=1	506203	298267	1.30555e+06	2.83614e+06	2.74993e+06	1.69651e+06	991746
Q9Z110|P5CS_MOUSE	2	2	160.05	0.0518615	0.620911	9.94144	87266.3	Delta-1-pyrroline-5-carboxylate synthase OS=Mus musculus OX=10090 GN=Aldh18a1 PE=1 SV=2	34255.3	238890	17406.2	10850.5	10911.9	9826.44	7379.66
P62192|PRS4_MOUSE	1	1	46.11	0.0521429	0.620911	5.61375	49184.6	26S proteasome regulatory subunit 4 OS=Mus musculus OX=10090 GN=Psmc1 PE=1 SV=1	223087	139213	65862.1	1.42219e+06	1.23268e+06	278121	271806
Q8BUV3|GEPH_MOUSE	16	15	709.36	0.0521783	0.620911	4.29902	83282.4	Gephyrin OS=Mus musculus OX=10090 GN=Gphn PE=1 SV=2	88699.8	69245.5	206385	863969	733559	156710	334114
B9EJA2|CTTB2_MOUSE	2	1	83.76	0.0523307	0.620911	40.6495	178773	Cortactin-binding protein 2 OS=Mus musculus OX=10090 GN=Cttnbp2 PE=1 SV=2	103208	9609.92	1836.72	1022.8	253.756	1311.33	1172.87
A2A8Z1|OSBL9_MOUSE	1	1	27.16	0.0523756	0.620911	Infinity	83109.5	Oxysterol-binding protein-related protein 9 OS=Mus musculus OX=10090 GN=Osbpl9 PE=1 SV=1	0	0	0	93752.7	49608	0	52413.7
P55096|ABCD3_MOUSE	2	2	65.85	0.0525111	0.620911	3.12618	75474.7	ATP-binding cassette sub-family D member 3 OS=Mus musculus OX=10090 GN=Abcd3 PE=1 SV=2	6722.97	1715.43	14568.3	18249.1	17401.5	23220.6	37026.2
O35381|AN32A_MOUSE	2	2	53.78	0.053262	0.620911	3.4922	28537.5	Acidic leucine-rich nuclear phosphoprotein 32 family member A OS=Mus musculus OX=10090 GN=Anp32a PE=1 SV=1	126085	16853.3	60393.1	140886	192688	174843	438347
Q99JX3|GORS2_MOUSE	1	1	37.12	0.0533962	0.620911	Infinity	47038.4	Golgi reassembly-stacking protein 2 OS=Mus musculus OX=10090 GN=Gorasp2 PE=1 SV=3	0	0	0	0	5913.2	13638.9	27172.6
Q810B9|SLIK3_MOUSE	1	1	55.62	0.053578	0.620911	9.72803	109406	SLIT and NTRK-like protein 3 OS=Mus musculus OX=10090 GN=Slitrk3 PE=1 SV=2	446.348	1315.05	1061.51	16440.1	1450.81	3135.72	15588.6
P14106|C1QB_MOUSE	3	2	73.73	0.0536774	0.620911	3.45333	26717.3	Complement C1q subcomponent subunit B OS=Mus musculus OX=10090 GN=C1qb PE=1 SV=2	73381.2	17893.1	314799	318070	435230	440394	676047
Q9D7J4|COX20_MOUSE	1	1	60.71	0.0552915	0.620911	23.036	13163.2	Cytochrome c oxidase assembly protein COX20, mitochondrial OS=Mus musculus OX=10090 GN=Cox20 PE=1 SV=1	21645	560661	36137.4	15554.1	6824.03	4319.66	9097.94
Q9R0N7|SYT7_MOUSE	10	10	485.1	0.0557154	0.620911	3.30634	45472.4	Synaptotagmin-7 OS=Mus musculus OX=10090 GN=Syt7 PE=1 SV=1	214467	37345.4	486766	713388	619076	790834	1.1327e+06
Q8R1T1|CHMP7_MOUSE	1	1	47.42	0.0557324	0.620911	41.5942	50632.7	Charged multivesicular body protein 7 OS=Mus musculus OX=10090 GN=Chmp7 PE=1 SV=1	262327	77463	3573.9	4596.18	635.85	1907.88	3866.87
P16330|CN37_MOUSE	37	35	2100.86	0.0557754	0.620911	12.51	47123.3	2',3'-cyclic-nucleotide 3'-phosphodiesterase OS=Mus musculus OX=10090 GN=Cnp PE=1 SV=3	4.6002e+06	644662	547304	4.61632e+07	4.14e+07	3.10922e+06	5.94069e+06
P63054|PCP4_MOUSE	4	4	172.66	0.0560963	0.620911	5.32375	6807.41	Calmodulin regulator protein PCP4 OS=Mus musculus OX=10090 GN=Pcp4 PE=3 SV=2	1.57904e+06	1.34239e+06	1.16193e+06	8.71743e+06	1.00774e+07	1.3251e+06	8.86507e+06
Q9Z2M6|UBL3_MOUSE	2	2	72.25	0.0564045	0.620911	4.98698	13180.1	Ubiquitin-like protein 3 OS=Mus musculus OX=10090 GN=Ubl3 PE=1 SV=1	45741.1	3447.21	81704.3	287553	241280	94089.9	247423
Q6GQT5|T151A_MOUSE	1	1	27.48	0.0573802	0.620911	12.0721	51312.2	Transmembrane protein 151A OS=Mus musculus OX=10090 GN=Tmem151a PE=1 SV=1	11923.8	216986	45390.2	2230.37	8766.44	8110.22	11188.9
P61971|NTF2_MOUSE	2	2	51.03	0.0576663	0.620911	2.80904	14478.5	Nuclear transport factor 2 OS=Mus musculus OX=10090 GN=Nutf2 PE=1 SV=1	1.26761e+06	126835	242229	1.49561e+06	1.27001e+06	2.23978e+06	1.12457e+06
Q9JMH9|MY18A_MOUSE	2	2	83.65	0.0577252	0.620911	6.91738	232753	Unconventional myosin-XVIIIa OS=Mus musculus OX=10090 GN=Myo18a PE=1 SV=2	4734.27	23814	3910.6	148623	89241.2	12473	49036.1
Q9CXJ1|SYEM_MOUSE	1	1	32	0.0583118	0.620911	Infinity	58326.4	Probable glutamate--tRNA ligase, mitochondrial OS=Mus musculus OX=10090 GN=Ears2 PE=1 SV=1	0	0	0	4694.93	3615.33	75078.6	0
P99028|QCR6_MOUSE	5	5	285.87	0.0583278	0.620911	3.69331	10434.6	Cytochrome b-c1 complex subunit 6, mitochondrial OS=Mus musculus OX=10090 GN=Uqcrh PE=1 SV=2	51830.1	121862	2.02065e+06	2.34059e+06	4.81539e+06	1.92181e+06	1.72808e+06
Q61137|ASTN1_MOUSE	12	12	484.24	0.0587543	0.620911	4.93583	144883	Astrotactin-1 OS=Mus musculus OX=10090 GN=Astn1 PE=1 SV=4	670680	4.14557e+06	4.34087e+06	856293	629032	364532	623789
Q9R1Q9|VAS1_MOUSE	4	4	125.36	0.0591444	0.620911	2.98804	51007.6	V-type proton ATPase subunit S1 OS=Mus musculus OX=10090 GN=Atp6ap1 PE=1 SV=1	1.54253e+06	548673	6.55378e+06	1.06511e+07	1.05803e+07	8.00654e+06	5.2041e+06
Q9CWS0|DDAH1_MOUSE	15	13	696.94	0.0599283	0.620911	2.97973	31381	N(G),N(G)-dimethylarginine dimethylaminohydrolase 1 OS=Mus musculus OX=10090 GN=Ddah1 PE=1 SV=3	688759	334614	1.90668e+06	3.86687e+06	3.1721e+06	1.25458e+06	3.34748e+06
Q99JB8|PACN3_MOUSE	1	1	39.82	0.0601494	0.620911	6.14885	48584.9	Protein kinase C and casein kinase II substrate protein 3 OS=Mus musculus OX=10090 GN=Pacsin3 PE=1 SV=1	230590	39023.4	205244	359409	334834	2.33175e+06	867107
Q9Z280|PLD1_MOUSE	1	1	32.72	0.0602203	0.620911	16.9967	123969	Phospholipase D1 OS=Mus musculus OX=10090 GN=Pld1 PE=1 SV=1	4414.5	0	0	3811.19	2241.69	89938.7	4051.31
Q9D1Q6|ERP44_MOUSE	18	15	766.8	0.0608543	0.620911	5.80912	46853	Endoplasmic reticulum resident protein 44 OS=Mus musculus OX=10090 GN=Erp44 PE=1 SV=1	287351	33176.6	354191	2.24776e+06	1.74095e+06	340850	896462
Q62073|M3K7_MOUSE	1	1	20.19	0.0611196	0.620911	32.1115	64227.7	Mitogen-activated protein kinase kinase kinase 7 OS=Mus musculus OX=10090 GN=Map3k7 PE=1 SV=1	22870.9	1.12572e+06	92909.1	10200.8	3414.99	10115	27818.8
D3YVE8|S35G2_MOUSE	1	1	32.76	0.0621359	0.620911	9.264	46395.4	Solute carrier family 35 member G2 OS=Mus musculus OX=10090 GN=Slc35g2 PE=1 SV=1	0	0	4414.22	2225.59	1990.34	42645.1	7663.46
Q62186|SSRD_MOUSE	5	5	267.89	0.0621812	0.620911	1.84624	18936.5	Translocon-associated protein subunit delta OS=Mus musculus OX=10090 GN=Ssr4 PE=1 SV=1	1.06792e+06	325975	474115	1.33915e+06	1.21352e+06	946245	1.09946e+06
Q99JP7|GGT7_MOUSE	15	14	970.23	0.0622593	0.620911	3.39648	70251.5	Glutathione hydrolase 7 OS=Mus musculus OX=10090 GN=Ggt7 PE=1 SV=2	3.63257e+06	4.62665e+06	1.06121e+06	1.41392e+06	1.04218e+06	727842	474913
Q9CWM4|PFD1_MOUSE	1	1	29.62	0.0623492	0.620911	4.72093	14254.6	Prefoldin subunit 1 OS=Mus musculus OX=10090 GN=Pfdn1 PE=1 SV=1	120150	5624.45	7294.72	344364	282733	157728	52790.6
P58021|TM9S2_MOUSE	7	6	329.25	0.0624614	0.620911	3.54353	75330.1	Transmembrane 9 superfamily member 2 OS=Mus musculus OX=10090 GN=Tm9sf2 PE=1 SV=1	99742.1	48058.1	998436	1.38618e+06	1.48246e+06	1.99066e+06	556335
Q91VK4|ITM2C_MOUSE	7	5	401.38	0.0625605	0.620911	2.31187	30482.1	Integral membrane protein 2C OS=Mus musculus OX=10090 GN=Itm2c PE=1 SV=2	682804	299779	626444	970312	905553	2.21365e+06	870300
Q8R5H1|UBP15_MOUSE	3	3	119.21	0.0631163	0.620911	5.57578	112325	Ubiquitin carboxyl-terminal hydrolase 15 OS=Mus musculus OX=10090 GN=Usp15 PE=1 SV=1	17579.9	51094.5	17626.7	259225	217251	28634.5	136483
P46061|RAGP1_MOUSE	1	1	23.68	0.0632194	0.620911	Infinity	63531.1	Ran GTPase-activating protein 1 OS=Mus musculus OX=10090 GN=Rangap1 PE=1 SV=2	33624.8	10349.3	0	0	0	0	0
Q8BP67|RL24_MOUSE	6	6	239.67	0.0636833	0.620911	7.18537	17779	60S ribosomal protein L24 OS=Mus musculus OX=10090 GN=Rpl24 PE=1 SV=2	369005	41235.4	1.564e+06	4.50398e+06	5.38654e+06	8.18293e+06	840707
Q8BFQ8|GALD1_MOUSE	2	1	116.17	0.0637148	0.620911	3.73198	23277.5	Glutamine amidotransferase-like class 1 domain-containing protein 1 OS=Mus musculus OX=10090 GN=Gatd1 PE=1 SV=1	27654	8989.68	338188	347442	215270	733667	568772
Q99ML4|DIK1B_MOUSE	3	3	147.88	0.0638432	0.620911	2.74913	48791.8	Divergent protein kinase domain 1B OS=Mus musculus OX=10090 GN=Dipk1b PE=1 SV=1	40416	14849.7	24862.1	93689.9	57576.2	111183	31259.2
Q8JZN5|ACAD9_MOUSE	4	3	208.84	0.0640781	0.620911	2.78545	68722.2	Complex I assembly factor ACAD9, mitochondrial OS=Mus musculus OX=10090 GN=Acad9 PE=1 SV=2	282381	32540.2	75982.5	361960	550016	321428	218389
P27659|RL3_MOUSE	2	2	80.53	0.0641932	0.620911	3.63556	46110	60S ribosomal protein L3 OS=Mus musculus OX=10090 GN=Rpl3 PE=1 SV=3	23340.3	85953	116886	281355	155272	127493	532265
Q99P72|RTN4_MOUSE	14	12	599.28	0.0642459	0.620911	4.29045	126613	Reticulon-4 OS=Mus musculus OX=10090 GN=Rtn4 PE=1 SV=2	212045	2.67616e+06	162903	4.40085e+06	8.64488e+06	3.01145e+06	1.397e+06
Q00612|G6PD1_MOUSE	3	3	126.99	0.0653757	0.620911	3.7171	59262.7	Glucose-6-phosphate 1-dehydrogenase X OS=Mus musculus OX=10090 GN=G6pdx PE=1 SV=3	150867	79650.3	114678	66980.2	44166	7221.53	5454.61
P07356|ANXA2_MOUSE	10	9	491.88	0.0664219	0.620911	3.06895	38676.2	Annexin A2 OS=Mus musculus OX=10090 GN=Anxa2 PE=1 SV=2	1.24965e+06	210130	743771	2.57227e+06	3.09524e+06	948852	2.40044e+06
P42208|SEPT2_MOUSE	7	5	291.32	0.066966	0.620911	2.7246	41525.5	Septin-2 OS=Mus musculus OX=10090 GN=Septin2 PE=1 SV=2	179375	62416.6	117101	533777	368552	142139	259319
Q06890|CLUS_MOUSE	5	4	184.16	0.0674537	0.620911	2.30192	51655.7	Clusterin OS=Mus musculus OX=10090 GN=Clu PE=1 SV=1	176196	32865.9	89193.8	178141	173751	282990	280533
P58281|OPA1_MOUSE	23	18	1043.05	0.067547	0.620911	2.56687	111339	Dynamin-like 120 kDa protein, mitochondrial OS=Mus musculus OX=10090 GN=Opa1 PE=1 SV=1	417982	166181	619184	1.10741e+06	1.3265e+06	470599	1.21394e+06
Q5F285|TM256_MOUSE	2	1	77.78	0.0676295	0.620911	4.32601	11655.5	Transmembrane protein 256 OS=Mus musculus OX=10090 GN=Tmem256 PE=1 SV=1	146932	32038.6	117890	117384	352010	436618	806281
Q8BGE6|ATG4B_MOUSE	1	1	45.34	0.0686844	0.620911	7.38823	44375.4	Cysteine protease ATG4B OS=Mus musculus OX=10090 GN=Atg4b PE=1 SV=2	0	0	5220	25617.5	3062.79	925.173	21816.7
Q6PHU5|SORT_MOUSE	6	6	212.47	0.0692091	0.620911	6.13283	91200	Sortilin OS=Mus musculus OX=10090 GN=Sort1 PE=1 SV=1	99115.1	50845.9	262140	1.58848e+06	494585	1.13746e+06	149264
P05532|KIT_MOUSE	2	1	77.87	0.0693983	0.620911	8.91053	109343	Mast/stem cell growth factor receptor Kit OS=Mus musculus OX=10090 GN=Kit PE=1 SV=3	4604.02	77712.7	19471.6	2524.62	2298.63	7422.48	2985.45
P18872|GNAO_MOUSE	54	49	3318.48	0.0694373	0.620911	3.27939	40084.6	Guanine nucleotide-binding protein G(o) subunit alpha OS=Mus musculus OX=10090 GN=Gnao1 PE=1 SV=3	682802	162750	5.37915e+07	7.43537e+07	6.07412e+07	7.58464e+07	2.796e+07
Q61166|MARE1_MOUSE	8	6	367.33	0.0695914	0.620911	7.03117	30016.2	Microtubule-associated protein RP/EB family member 1 OS=Mus musculus OX=10090 GN=Mapre1 PE=1 SV=3	90872.2	66388.6	21278.5	930444	496249	80462.5	166632
Q9CQU0|TXD12_MOUSE	2	2	79.31	0.069685	0.620911	6.13131	19048.5	Thioredoxin domain-containing protein 12 OS=Mus musculus OX=10090 GN=Txndc12 PE=1 SV=1	159945	92882.7	51014.9	29574.2	24441	11182.8	876.59
P98086|C1QA_MOUSE	1	1	84.88	0.0697662	0.620911	2.88692	25974.4	Complement C1q subcomponent subunit A OS=Mus musculus OX=10090 GN=C1qa PE=1 SV=2	102222	266426	83075.8	59816.6	22595.1	84899.8	41318.3
Q8K377|LRRT1_MOUSE	3	3	113.17	0.0698225	0.620911	5.78962	58717.7	Leucine-rich repeat transmembrane neuronal protein 1 OS=Mus musculus OX=10090 GN=Lrrtm1 PE=2 SV=1	106813	9360.06	220115	776741	801997	869722	147511
P62702|RS4X_MOUSE	10	10	476.9	0.069933	0.620911	3.62391	29597.7	40S ribosomal protein S4, X isoform OS=Mus musculus OX=10090 GN=Rps4x PE=1 SV=2	682370	34927.8	185582	1.09612e+06	1.21727e+06	466828	1.58239e+06
P15864|H12_MOUSE;P43277|H13_MOUSE	1	1	28.63	0.0703401	0.620911	7.19199	21266.6	Histone H1.2 OS=Mus musculus OX=10090 GN=H1-2 PE=1 SV=2	119642	2930.07	62.7685	545814	410815	73460.1	145899
Q3TAS6|EMC10_MOUSE	1	1	56.68	0.070624	0.620911	6.55276	27052.6	ER membrane protein complex subunit 10 OS=Mus musculus OX=10090 GN=Emc10 PE=2 SV=2	85287.9	933.696	101580	520853	475531	402192	242250
Q8BTV1|TUSC3_MOUSE	4	4	188.17	0.0712051	0.620911	5.32698	39548.2	Tumor suppressor candidate 3 OS=Mus musculus OX=10090 GN=Tusc3 PE=1 SV=1	44170.8	44504	37480.5	127473	80449.4	603757	84355.8
P97384|ANX11_MOUSE	8	7	249.73	0.0717641	0.620911	16.6435	54079.4	Annexin A11 OS=Mus musculus OX=10090 GN=Anxa11 PE=1 SV=2	39738.8	1085.93	156731	1.51898e+06	1.70663e+06	1.09643e+06	61975.3
Q8BW75|AOFB_MOUSE	13	13	560.44	0.0720968	0.620911	2.92055	58557.9	Amine oxidase [flavin-containing] B OS=Mus musculus OX=10090 GN=Maob PE=1 SV=4	980752	786243	1.25147e+06	3.39958e+06	5.19031e+06	2.06486e+06	1.09936e+06
Q8CIB5|FERM2_MOUSE	2	2	79.06	0.0724807	0.620911	2.62769	77800.5	Fermitin family homolog 2 OS=Mus musculus OX=10090 GN=Fermt2 PE=1 SV=1	107470	170473	44825.4	53682.7	28344.8	30655.7	51094.5
Q0KK59|UNC79_MOUSE	1	1	41.73	0.072516	0.620911	26.8567	290738	Protein unc-79 homolog OS=Mus musculus OX=10090 GN=Unc79 PE=1 SV=1	158.393	0	947.424	13908.3	9788.75	15450.9	450.096
Q60960|IMA5_MOUSE	5	2	190.63	0.073484	0.620911	3.7115	60182.7	Importin subunit alpha-5 OS=Mus musculus OX=10090 GN=Kpna1 PE=1 SV=2	30123.4	51087.9	41299.1	281125	166862	41172.5	117103
Q3UGY8|BIG3_MOUSE	3	2	105.6	0.0735875	0.620911	12.6814	240088	Brefeldin A-inhibited guanine nucleotide-exchange protein 3 OS=Mus musculus OX=10090 GN=Arfgef3 PE=1 SV=1	51274.5	21262.6	2196.15	2415.48	1851.23	3179.75	411.036
Q9DCX2|ATP5H_MOUSE	11	11	788.79	0.0738791	0.620911	3.02609	18749.4	ATP synthase subunit d, mitochondrial OS=Mus musculus OX=10090 GN=Atp5pd PE=1 SV=3	865874	586306	5.41051e+06	4.18021e+06	9.40341e+06	1.0541e+07	3.56482e+06
Q9Z1G4|VPP1_MOUSE	65	53	3655.69	0.0740946	0.620911	5.51025	96466.9	V-type proton ATPase 116 kDa subunit a1 OS=Mus musculus OX=10090 GN=Atp6v0a1 PE=1 SV=3	3.16005e+06	6.05573e+06	6.73523e+06	3.13606e+07	2.30354e+07	5.77105e+07	5.0855e+06
Q3THS6|METK2_MOUSE	2	2	77.34	0.0741563	0.620911	4.15488	43688.8	S-adenosylmethionine synthase isoform type-2 OS=Mus musculus OX=10090 GN=Mat2a PE=1 SV=2	344994	35108.7	74332.1	232723	287195	1.21679e+06	780789
Q9CXI5|MANF_MOUSE	3	3	114.77	0.074163	0.620911	2.38731	20373.7	Mesencephalic astrocyte-derived neurotrophic factor OS=Mus musculus OX=10090 GN=Manf PE=1 SV=1	35267.2	122588	29185.4	200803	188623	126961	78976
P16546|SPTN1_MOUSE	58	49	2924.41	0.0742124	0.620911	9.08888	284596	Spectrin alpha chain, non-erythrocytic 1 OS=Mus musculus OX=10090 GN=Sptan1 PE=1 SV=4	1.14317e+06	147076	1.41565e+06	5.41083e+06	8.43912e+06	953171	1.79884e+07
P61793|LPAR1_MOUSE	2	2	52.84	0.0742556	0.620911	4.4394	41119.3	Lysophosphatidic acid receptor 1 OS=Mus musculus OX=10090 GN=Lpar1 PE=1 SV=1	15319.6	17307.9	14416.4	93421.4	118926	14920.6	51193.9
Q9D958|SPCS1_MOUSE	1	1	46.18	0.074768	0.620911	9.08959	18186.1	Signal peptidase complex subunit 1 OS=Mus musculus OX=10090 GN=Spcs1 PE=2 SV=3	12612.3	622.592	53491.2	239371	324077	221739	23497
Q5SRX1|TM1L2_MOUSE	2	1	124.84	0.0747827	0.620911	2.99885	55662.6	TOM1-like protein 2 OS=Mus musculus OX=10090 GN=Tom1l2 PE=1 SV=1	11417.6	318659	18298.5	401137	568378	203357	220092
Q9D379|HYEP_MOUSE	20	19	915.61	0.0755045	0.620911	3.09616	52576.6	Epoxide hydrolase 1 OS=Mus musculus OX=10090 GN=Ephx1 PE=1 SV=2	177432	117918	553115	1.4165e+06	1.18206e+06	370207	533885
Q9CQS4|S2546_MOUSE	13	13	557.92	0.0764438	0.620911	3.31673	46224.4	Solute carrier family 25 member 46 OS=Mus musculus OX=10090 GN=Slc25a46 PE=1 SV=1	927938	2.35545e+06	688002	461391	799263	216359	119493
P62754|RS6_MOUSE	1	1	34.21	0.0767081	0.620911	2.76898	28680.6	40S ribosomal protein S6 OS=Mus musculus OX=10090 GN=Rps6 PE=1 SV=1	13591.5	180885	6248.79	265292	122526	134332	218919
Q9QX11|CYH1_MOUSE	2	1	50.59	0.076791	0.620911	16.7847	46273.6	Cytohesin-1 OS=Mus musculus OX=10090 GN=Cyth1 PE=1 SV=2	7461.1	652.142	16440.1	279640	152199	111200	6454.4
Q62167|DDX3X_MOUSE	4	3	195.08	0.0769617	0.620911	2.38996	73101.6	ATP-dependent RNA helicase DDX3X OS=Mus musculus OX=10090 GN=Ddx3x PE=1 SV=3	139589	77496.7	112385	410379	299801	111744	227970
Q8BHI7|ELOV5_MOUSE	1	1	54.24	0.0769999	0.620911	47.5408	35332.3	Elongation of very long chain fatty acids protein 5 OS=Mus musculus OX=10090 GN=Elovl5 PE=1 SV=1	6021.75	4788.12	1.4947	108987	75559.7	489782	10979.7
Q8BFZ2|PLPR1_MOUSE	3	3	172.33	0.077306	0.620911	11.3489	35931.7	Phospholipid phosphatase-related protein type 1 OS=Mus musculus OX=10090 GN=Plppr1 PE=1 SV=1	443293	192808	455789	4.18401e+06	6.41009e+06	279386	5.64889e+06
P70699|LYAG_MOUSE	7	7	352.27	0.0774102	0.620911	16.6058	106248	Lysosomal alpha-glucosidase OS=Mus musculus OX=10090 GN=Gaa PE=1 SV=2	856666	1.36403e+06	40242.8	16044.9	85251.2	52363.2	27878.9
Q9WTI7|MYO1C_MOUSE	1	1	44.47	0.0776885	0.620911	217.616	121944	Unconventional myosin-Ic OS=Mus musculus OX=10090 GN=Myo1c PE=1 SV=2	3015.91	150434	513.754	2.77658	423.882	516.677	0
P62849|RS24_MOUSE	1	1	44.26	0.0777698	0.620911	17.4435	15423.2	40S ribosomal protein S24 OS=Mus musculus OX=10090 GN=Rps24 PE=1 SV=1	11867.9	183061	7212.6	5374.47	2980.18	4232.04	2864.52
Q9CR95|NECP1_MOUSE	4	4	181.49	0.0781549	0.620911	3.935	29639.2	Adaptin ear-binding coat-associated protein 1 OS=Mus musculus OX=10090 GN=Necap1 PE=1 SV=2	400585	31742.2	275698	1.61408e+06	1.14296e+06	480390	477344
P58242|ASM3B_MOUSE	3	3	130.45	0.0782415	0.620911	4.03746	51599.7	Acid sphingomyelinase-like phosphodiesterase 3b OS=Mus musculus OX=10090 GN=Smpdl3b PE=1 SV=1	109725	198824	143491	4857.62	3914.99	67244.8	73264.4
B1AY13|UBP24_MOUSE	2	2	48.98	0.078537	0.620911	15.6438	293999	Ubiquitin carboxyl-terminal hydrolase 24 OS=Mus musculus OX=10090 GN=Usp24 PE=1 SV=1	39232.1	40688.8	3163.48	477965	984422	245922	24702.2
O35074|PTGIS_MOUSE	1	1	42.17	0.0787221	0.620911	105.308	57046.8	Prostacyclin synthase OS=Mus musculus OX=10090 GN=Ptgis PE=1 SV=1	88.2218	37923.2	18867.8	57.8441	31.2526	607.512	23.555
Q8VDC0|SYLM_MOUSE	2	2	48.87	0.0787833	0.620911	2.93012	101480	Probable leucine--tRNA ligase, mitochondrial OS=Mus musculus OX=10090 GN=Lars2 PE=1 SV=1	7806.78	82352.5	2097.95	88158.5	143589	67678	61007.2
Q62261|SPTB2_MOUSE	58	51	2873.05	0.0792113	0.620911	2.32184	274221	Spectrin beta chain, non-erythrocytic 1 OS=Mus musculus OX=10090 GN=Sptbn1 PE=1 SV=2	5.45402e+06	2.14013e+06	2.22407e+06	1.20159e+07	9.18878e+06	4.3576e+06	4.83284e+06
O35166|GOSR2_MOUSE	1	1	43.72	0.0799821	0.620911	11.9713	24725.3	Golgi SNAP receptor complex member 2 OS=Mus musculus OX=10090 GN=Gosr2 PE=1 SV=2	14665.4	394380	139629	18111.8	7461.02	13877.4	21659.8
A2RSJ4|UH1BL_MOUSE	3	3	108.98	0.080236	0.620911	4.14837	161939	UHRF1-binding protein 1-like OS=Mus musculus OX=10090 GN=Uhrf1bp1l PE=1 SV=2	90145.3	24404.2	12019.2	299230	263752	56584.9	80504.4
Q9JKZ2|SC5A3_MOUSE	2	1	59.01	0.0806701	0.620911	91.0483	79582.8	Sodium/myo-inositol cotransporter OS=Mus musculus OX=10090 GN=Slc5a3 PE=1 SV=2	193.321	52028.6	2396.95	0.262259	78.5276	721.061	0
P17427|AP2A2_MOUSE	57	37	3174.07	0.0808633	0.620911	3.0922	104016	AP-2 complex subunit alpha-2 OS=Mus musculus OX=10090 GN=Ap2a2 PE=1 SV=2	4.17042e+06	1.4206e+06	2.39479e+06	7.05697e+06	8.55438e+06	1.45687e+07	2.74491e+06
O70579|PM34_MOUSE	2	2	91.7	0.0809117	0.620911	16.9398	34412.8	Peroxisomal membrane protein PMP34 OS=Mus musculus OX=10090 GN=Slc25a17 PE=1 SV=1	149.603	0	12556	64560.3	79742.9	140531	2139.36
P28741|KIF3A_MOUSE	2	2	77.71	0.0810219	0.620911	2.24381	80170	Kinesin-like protein KIF3A OS=Mus musculus OX=10090 GN=Kif3a PE=1 SV=2	156400	79047.4	80600.7	100052	34480.4	22342.2	30929.9
Q7TSJ2|MAP6_MOUSE	16	16	579.92	0.0811132	0.620911	3.46811	96449.7	Microtubule-associated protein 6 OS=Mus musculus OX=10090 GN=Map6 PE=1 SV=2	836397	186993	2.42338e+06	2.77356e+06	3.4494e+06	7.82822e+06	1.88719e+06
Q8BIJ6|SYIM_MOUSE	10	10	491.83	0.0812107	0.620911	11.3974	112804	Isoleucine--tRNA ligase, mitochondrial OS=Mus musculus OX=10090 GN=Iars2 PE=1 SV=1	281558	789696	1.20838e+06	1.8476e+07	1.32528e+07	1.08558e+06	1.82809e+06
P0DP60|LYNX1_MOUSE	3	3	137.69	0.0815417	0.620911	2.31598	12835.2	Ly-6/neurotoxin-like protein 1 OS=Mus musculus OX=10090 GN=Lynx1 PE=1 SV=1	2229.1	2891.35	927704	532352	529648	1.19946e+06	619079
Q8VEH5|EPMIP_MOUSE	1	1	41.59	0.0819882	0.620911	Infinity	70096.3	EPM2A-interacting protein 1 OS=Mus musculus OX=10090 GN=Epm2aip1 PE=1 SV=1	689.173	0	128997	0	0	0	0
P70195|PSB7_MOUSE	4	4	176.98	0.0822288	0.620911	2.19945	29891.4	Proteasome subunit beta type-7 OS=Mus musculus OX=10090 GN=Psmb7 PE=1 SV=1	439120	113618	106439	760403	319561	388416	464725
Q07113|MPRI_MOUSE	14	13	480.49	0.0824767	0.620911	3.23272	273814	Cation-independent mannose-6-phosphate receptor OS=Mus musculus OX=10090 GN=Igf2r PE=1 SV=1	643311	65741.4	510188	1.79565e+06	1.50883e+06	571370	1.37943e+06
Q9D2M8|UB2V2_MOUSE	4	1	155.15	0.0825916	0.620911	2.8166	16366.7	Ubiquitin-conjugating enzyme E2 variant 2 OS=Mus musculus OX=10090 GN=Ube2v2 PE=1 SV=4	152201	660792	465243	121976	102880	225306	154935
Q9DCJ5|NDUA8_MOUSE	9	8	473.4	0.0827221	0.620911	4.99301	19992.1	NADH dehydrogenase [ubiquinone] 1 alpha subcomplex subunit 8 OS=Mus musculus OX=10090 GN=Ndufa8 PE=1 SV=3	197304	68449	369824	483825	951701	2.50719e+06	288539
Q8VBT0|TMX1_MOUSE	4	4	188.42	0.0831259	0.620911	10.7938	31395.8	Thioredoxin-related transmembrane protein 1 OS=Mus musculus OX=10090 GN=Tmx1 PE=1 SV=1	33123.9	246198	161820	2.75948e+06	1.88676e+06	1.593e+06	109567
Q9QWI6|SRCN1_MOUSE	13	12	489.21	0.0840272	0.620911	3.1287	134858	SRC kinase signaling inhibitor 1 OS=Mus musculus OX=10090 GN=Srcin1 PE=1 SV=2	706428	56669.9	629767	2.33758e+06	1.10755e+06	1.13941e+06	1.22594e+06
O54833|CSK22_MOUSE	3	2	116.07	0.0840567	0.620911	3.43557	41215.3	Casein kinase II subunit alpha' OS=Mus musculus OX=10090 GN=Csnk2a2 PE=1 SV=1	18465.2	44156.6	1821.01	65028.5	40568.4	115712	73888.3
P51174|ACADL_MOUSE	2	2	76.42	0.0844829	0.620911	4.49689	47908	Long-chain specific acyl-CoA dehydrogenase, mitochondrial OS=Mus musculus OX=10090 GN=Acadl PE=1 SV=2	12328	29994.1	15614	170186	101264	18680.4	57246.5
P62301|RS13_MOUSE	4	4	160.18	0.0847817	0.620911	2.16411	17222.3	40S ribosomal protein S13 OS=Mus musculus OX=10090 GN=Rps13 PE=1 SV=2	1.27402e+06	266076	418158	1.48643e+06	1.81263e+06	1.5531e+06	798328
O55125|NIPS1_MOUSE	13	13	705.86	0.0850235	0.620911	3.60793	33363.2	Protein NipSnap homolog 1 OS=Mus musculus OX=10090 GN=Nipsnap1 PE=1 SV=1	251702	149613	460247	946675	1.22783e+06	1.70696e+06	263138
Q9R049|AMFR_MOUSE	2	2	76.18	0.0860348	0.620911	3.56771	73105.2	E3 ubiquitin-protein ligase AMFR OS=Mus musculus OX=10090 GN=Amfr PE=1 SV=2	157987	379017	63226.4	36903.2	45456.4	108216	33743.4
Q8BMD6|TM260_MOUSE	1	1	41.4	0.0860771	0.620911	39.624	78946.6	Transmembrane protein 260 OS=Mus musculus OX=10090 GN=Tmem260 PE=2 SV=2	1213.89	13750.6	49680	1564.77	50.3847	560.109	0
P39087|GRIK2_MOUSE	7	6	285.49	0.0864117	0.620911	2.76091	102486	Glutamate receptor ionotropic, kainate 2 OS=Mus musculus OX=10090 GN=Grik2 PE=1 SV=4	53768.2	234572	204644	541847	638249	181559	453123
P31648|SC6A1_MOUSE	18	17	774.22	0.0864399	0.620911	6.2118	67001.5	Sodium- and chloride-dependent GABA transporter 1 OS=Mus musculus OX=10090 GN=Slc6a1 PE=1 SV=2	489806	552275	4.86981e+06	1.42408e+07	1.66116e+07	1.67797e+07	1.33259e+06
Q5HZI9|S2551_MOUSE	10	9	626.49	0.0867072	0.620911	2.93396	33689.4	Mitochondrial nicotinamide adenine dinucleotide transporter SLC25A51 OS=Mus musculus OX=10090 GN=Slc25a51 PE=1 SV=1	957837	276320	156247	683292	1.20218e+06	2.70782e+06	845895
Q9Z140|CPNE6_MOUSE	23	19	1263.16	0.0869861	0.620911	4.99138	61781	Copine-6 OS=Mus musculus OX=10090 GN=Cpne6 PE=1 SV=1	1.42594e+06	42193.3	335577	2.77758e+06	2.21721e+06	6.28557e+06	723634
Q60864|STIP1_MOUSE	12	9	459.37	0.0879071	0.620911	2.11611	62582.2	Stress-induced-phosphoprotein 1 OS=Mus musculus OX=10090 GN=Stip1 PE=1 SV=1	866215	613889	332820	2.26733e+06	1.01371e+06	873047	961028
Q9JKR6|HYOU1_MOUSE	40	39	1920.09	0.088256	0.620911	5.48967	111181	Hypoxia up-regulated protein 1 OS=Mus musculus OX=10090 GN=Hyou1 PE=1 SV=1	366710	21042	1.70299e+06	4.36946e+06	3.49438e+06	6.62732e+06	812165
Q9DBJ1|PGAM1_MOUSE	19	14	1085.67	0.0884427	0.620911	3.41003	28832	Phosphoglycerate mutase 1 OS=Mus musculus OX=10090 GN=Pgam1 PE=1 SV=3	170594	1.1079e+06	3.95727e+06	6.26983e+06	5.33342e+06	2.44293e+06	9.7593e+06
P45376|ALDR_MOUSE	8	7	257.72	0.0893441	0.620911	4.09345	35732.3	Aldo-keto reductase family 1 member B1 OS=Mus musculus OX=10090 GN=Akr1b1 PE=1 SV=3	2.20686e+06	4.25465e+06	606553	280488	270098	451552	1.3001e+06
P55264|ADK_MOUSE	4	3	242.99	0.0893901	0.620911	2.31817	40148.8	Adenosine kinase OS=Mus musculus OX=10090 GN=Adk PE=1 SV=2	1.01995e+06	104457	551216	1.27122e+06	1.22447e+06	1.24278e+06	1.4407e+06
Q8R313|EXOC6_MOUSE	1	1	35.12	0.0894076	0.620911	83.8505	93076.8	Exocyst complex component 6 OS=Mus musculus OX=10090 GN=Exoc6 PE=1 SV=2	1003.46	146128	15401.1	1109.26	0.284614	1445.01	29.9339
O88343|S4A4_MOUSE	25	22	1222.69	0.0896739	0.620911	2.88243	121483	Electrogenic sodium bicarbonate cotransporter 1 OS=Mus musculus OX=10090 GN=Slc4a4 PE=1 SV=2	6.48686e+06	616693	7.88429e+06	9.6157e+06	1.28811e+07	1.60735e+07	1.90316e+07
Q9JKF6|NECT1_MOUSE	4	3	125.06	0.0901555	0.620911	35.5198	57035.1	Nectin-1 OS=Mus musculus OX=10090 GN=Nectin1 PE=1 SV=3	30559.2	325.266	46825.1	59505.7	57926.7	1.12645e+06	2.43642e+06
Q99PU5|ACBG1_MOUSE	6	5	209.38	0.0904543	0.620911	3.54331	80425.8	Long-chain-fatty-acid--CoA ligase ACSBG1 OS=Mus musculus OX=10090 GN=Acsbg1 PE=1 SV=1	183345	136121	230093	1.52049e+06	500388	328331	247140
P35980|RL18_MOUSE	4	4	183.84	0.0906325	0.620911	6.48737	21644.5	60S ribosomal protein L18 OS=Mus musculus OX=10090 GN=Rpl18 PE=1 SV=3	563401	29963.9	1.73925e+06	1.92072e+06	2.55887e+06	1.3622e+07	2.07521e+06
Q9Z1W9|STK39_MOUSE	3	2	103.19	0.0912727	0.620911	2.5889	60320	STE20/SPS1-related proline-alanine-rich protein kinase OS=Mus musculus OX=10090 GN=Stk39 PE=1 SV=1	757587	267063	153786	1.29711e+06	1.07504e+06	1.29749e+06	398157
Q03137|EPHA4_MOUSE	3	1	130.27	0.0913021	0.620911	8.02466	109814	Ephrin type-A receptor 4 OS=Mus musculus OX=10090 GN=Epha4 PE=1 SV=2	226992	68840.7	32140	33853.1	18702.3	236.809	1701.92
Q8VHI6|WASF3_MOUSE	4	4	185.04	0.0913923	0.620911	3.50168	55203.7	Wiskott-Aldrich syndrome protein family member 3 OS=Mus musculus OX=10090 GN=Wasf3 PE=1 SV=1	147710	50229.4	16223.8	512109	247117	97542.3	143140
P63044|VAMP2_MOUSE	5	4	290.28	0.0917958	0.620911	20.7497	12690.8	Vesicle-associated membrane protein 2 OS=Mus musculus OX=10090 GN=Vamp2 PE=1 SV=2	176638	8.50116e+06	3.65508e+06	460565	229840	11507.4	90571.6
Q8BX70|VP13C_MOUSE	5	5	203.51	0.0919383	0.620911	3.98267	420092	Vacuolar protein sorting-associated protein 13C OS=Mus musculus OX=10090 GN=Vps13c PE=1 SV=2	121426	14313	4765.74	327867	219934	41893.7	156415
Q8BFZ9|ERLN2_MOUSE	16	10	895.4	0.0921381	0.620911	2.03023	37872.6	Erlin-2 OS=Mus musculus OX=10090 GN=Erlin2 PE=1 SV=1	972466	4.97933e+06	1.84851e+06	7.17449e+06	5.91745e+06	4.10992e+06	3.91333e+06
Q9WUB3|PYGM_MOUSE	24	9	1455.52	0.0921962	0.620911	3.07402	97286.3	Glycogen phosphorylase, muscle form OS=Mus musculus OX=10090 GN=Pygm PE=1 SV=3	269794	144733	549592	1.77511e+06	861419	321088	994010
Q9JMH6|TRXR1_MOUSE	2	2	114.77	0.0932272	0.620911	1.73671	67083.9	Thioredoxin reductase 1, cytoplasmic OS=Mus musculus OX=10090 GN=Txnrd1 PE=1 SV=3	628890	395816	362242	1.08503e+06	896777	766911	462913
Q9Z0V1|KCND3_MOUSE	3	1	96.01	0.0932487	0.620911	4.68171	73462.3	Potassium voltage-gated channel subfamily D member 3 OS=Mus musculus OX=10090 GN=Kcnd3 PE=1 SV=1	389005	57610.1	334550	102594	67980.7	14220.1	37678.5
Q9D486|CMIP_MOUSE	4	4	146.02	0.0933803	0.620911	5.9614	86258.5	C-Maf-inducing protein OS=Mus musculus OX=10090 GN=Cmip PE=1 SV=3	568370	3.21391e+06	6.85152e+06	861610	755882	219034	541839
Q5RJI5|BRSK1_MOUSE;Q69Z98|BRSK2_MOUSE	2	2	73.3	0.0935657	0.620911	52.0807	85154.7	Serine/threonine-protein kinase BRSK1 OS=Mus musculus OX=10090 GN=Brsk1 PE=1 SV=1	149779	368565	1.26133e+07	112027	104762	22262.6	97135.8
P48453|PP2BB_MOUSE	22	5	1022.69	0.0936806	0.620911	1.59243	59173.6	Serine/threonine-protein phosphatase 2B catalytic subunit beta isoform OS=Mus musculus OX=10090 GN=Ppp3cb PE=1 SV=2	245425	438022	246524	203852	132925	226494	215387
Q91WG5|AAKG2_MOUSE	5	3	175.02	0.0945327	0.620911	5.67413	62949.2	5'-AMP-activated protein kinase subunit gamma-2 OS=Mus musculus OX=10090 GN=Prkag2 PE=1 SV=2	4413.8	37722.4	23368.8	86475.7	121467	20833.6	266802
Q80UG2|PLXA4_MOUSE	26	18	1240.4	0.0952	0.620911	3.37183	212559	Plexin-A4 OS=Mus musculus OX=10090 GN=Plxna4 PE=1 SV=3	1.84644e+06	34542.2	634522	3.09664e+06	3.71686e+06	1.82178e+06	2.67387e+06
Q6NVG1|LPCT4_MOUSE	6	5	236.21	0.0955955	0.620911	6.84566	57143.3	Lysophospholipid acyltransferase LPCAT4 OS=Mus musculus OX=10090 GN=Lpcat4 PE=1 SV=1	8521.5	11274.7	132680	366334	195835	794746	34821.1
O35593|PSDE_MOUSE	2	2	69.01	0.0959178	0.620911	3.18085	34577	26S proteasome non-ATPase regulatory subunit 14 OS=Mus musculus OX=10090 GN=Psmd14 PE=1 SV=2	2285.41	1089.87	313036	392790	274080	618419	56653.2
P0DP26|CALM1_MOUSE;P0DP27|CALM2_MOUSE;P0DP28|CALM3_MOUSE	27	27	1175.37	0.0963437	0.620911	7.69899	16837.6	Calmodulin-1 OS=Mus musculus OX=10090 GN=Calm1 PE=1 SV=1	4.58187e+06	6.41345e+07	3.93158e+07	8.11411e+06	8.4582e+06	1.46287e+06	674117
P46978|STT3A_MOUSE	6	5	207.6	0.0965179	0.620911	2.33454	80597.7	Dolichyl-diphosphooligosaccharide--protein glycosyltransferase subunit STT3A OS=Mus musculus OX=10090 GN=Stt3a PE=1 SV=1	32135.5	12858.3	365353	349527	289303	437196	201271
Q9DBH5|LMAN2_MOUSE	13	12	590.78	0.0965751	0.620911	6.3415	40429.8	Vesicular integral-membrane protein VIP36 OS=Mus musculus OX=10090 GN=Lman2 PE=1 SV=2	394556	119310	1.50904e+06	6.58297e+06	5.6465e+06	459231	4.41563e+06
Q8BGY7|F210A_MOUSE	3	3	145.48	0.0969561	0.620911	3.92649	31599.6	Protein FAM210A OS=Mus musculus OX=10090 GN=Fam210a PE=1 SV=1	111815	9742.24	438478	740804	1.35199e+06	255984	583186
Q3UH60|DIP2B_MOUSE	7	3	265.26	0.0969796	0.620911	1.56346	171125	Disco-interacting protein 2 homolog B OS=Mus musculus OX=10090 GN=Dip2b PE=1 SV=1	352733	172673	210678	404477	380965	482618	266385
Q6IFZ6|K2C1B_MOUSE	3	1	113.06	0.0971912	0.620911	6.08537	61358.8	Keratin, type II cytoskeletal 1b OS=Mus musculus OX=10090 GN=Krt77 PE=1 SV=1	52617.1	1653.28	277272	349409	460947	1.69086e+06	188868
Q9CZ13|QCR1_MOUSE	47	47	2722.55	0.0972353	0.620911	2.51027	52851.8	Cytochrome b-c1 complex subunit 1, mitochondrial OS=Mus musculus OX=10090 GN=Uqcrc1 PE=1 SV=2	1.19542e+07	119990	665104	7.04521e+06	1.24278e+07	1.53088e+07	7.85706e+06
P70296|PEBP1_MOUSE	19	19	1060.63	0.0972405	0.620911	2.75142	20830.4	Phosphatidylethanolamine-binding protein 1 OS=Mus musculus OX=10090 GN=Pebp1 PE=1 SV=3	526573	1.47681e+06	8.20995e+06	1.37243e+07	1.0588e+07	3.82291e+06	9.33301e+06
Q9CRD2|EMC2_MOUSE	6	6	240.66	0.0976446	0.620911	2.50633	34934.7	ER membrane protein complex subunit 2 OS=Mus musculus OX=10090 GN=Emc2 PE=1 SV=1	167157	99601.9	1.11328e+06	1.19958e+06	1.21484e+06	1.68086e+06	516497
Q80UM7|MOGS_MOUSE	17	17	1030.85	0.0977892	0.620911	4.17145	91831.4	Mannosyl-oligosaccharide glucosidase OS=Mus musculus OX=10090 GN=Mogs PE=1 SV=1	296896	23892.8	540540	1.57324e+06	1.337e+06	1.55772e+06	322688
P63276|RS17_MOUSE	1	1	77.61	0.0983303	0.620911	4.33403	15524.1	40S ribosomal protein S17 OS=Mus musculus OX=10090 GN=Rps17 PE=1 SV=2	43302.7	169841	196390	522974	451592	1.25788e+06	134137
Q8VE70|PDC10_MOUSE	2	2	75.39	0.0985227	0.620911	2.1963	24715.6	Programmed cell death protein 10 OS=Mus musculus OX=10090 GN=Pdcd10 PE=1 SV=1	408604	64415.6	417952	553461	596522	669744	789393
Q6PD03|2A5A_MOUSE	3	2	139.12	0.0986081	0.620911	2.69412	56347.1	Serine/threonine-protein phosphatase 2A 56 kDa regulatory subunit alpha isoform OS=Mus musculus OX=10090 GN=Ppp2r5a PE=1 SV=1	476244	228040	129921	925222	876092	945594	249690
Q8BU33|HACL2_MOUSE	13	11	812.41	0.0987264	0.620911	2.12597	68156.3	2-hydroxyacyl-CoA lyase 2 OS=Mus musculus OX=10090 GN=Ilvbl PE=1 SV=1	1.4926e+06	585125	1.04034e+06	2.91428e+06	3.15757e+06	1.14621e+06	1.62048e+06
P24638|PPAL_MOUSE	7	7	308.76	0.0991421	0.620911	3.08215	48508.8	Lysosomal acid phosphatase OS=Mus musculus OX=10090 GN=Acp2 PE=1 SV=2	336069	79096.1	2.04588e+06	1.43143e+06	3.83564e+06	3.6908e+06	1.15587e+06
P14094|AT1B1_MOUSE	49	45	2435.5	0.0992713	0.620911	2.58016	35194.6	Sodium/potassium-transporting ATPase subunit beta-1 OS=Mus musculus OX=10090 GN=Atp1b1 PE=1 SV=1	2.26633e+06	13200.3	6.97281e+08	4.64386e+08	5.26177e+08	983942492	4.32132e+08
Q91ZZ3|SYUB_MOUSE	5	4	294.62	0.0996268	0.620911	6.57587	14051.6	Beta-synuclein OS=Mus musculus OX=10090 GN=Sncb PE=1 SV=1	199422	199811	1.44579e+06	2.08224e+06	1.99161e+06	639994	1.1463e+07
Q9CXW2|RT22_MOUSE	1	1	24.19	0.0996591	0.620911	6.20656	41192.1	28S ribosomal protein S22, mitochondrial OS=Mus musculus OX=10090 GN=Mrps22 PE=1 SV=1	294364	30803.2	14836	1.11969e+06	1.39776e+06	128964	167251
P51863|VA0D1_MOUSE	37	34	2085.79	0.100163	0.620911	4.5012	40301.1	V-type proton ATPase subunit d 1 OS=Mus musculus OX=10090 GN=Atp6v0d1 PE=1 SV=2	5.47737e+06	3.06158e+06	4.65772e+06	1.0009e+07	8.42302e+06	5.35217e+07	7.24743e+06
Q6ZWV7|RL35_MOUSE	2	2	76.99	0.100271	0.620911	5.21616	14552.5	60S ribosomal protein L35 OS=Mus musculus OX=10090 GN=Rpl35 PE=1 SV=1	245352	87286.3	772960	492252	781480	5.09624e+06	1.31933e+06
Q31125|S39A7_MOUSE	5	5	309.36	0.100319	0.620911	24.894	50656.6	Zinc transporter SLC39A7 OS=Mus musculus OX=10090 GN=Slc39a7 PE=1 SV=2	1.87594e+06	4.40652e+06	58459.8	77871.7	68833.9	102476	90441
Q9DB72|BTBDH_MOUSE	10	9	563.93	0.100366	0.620911	2.52419	52602.2	BTB/POZ domain-containing protein 17 OS=Mus musculus OX=10090 GN=Btbd17 PE=1 SV=1	261193	224624	262406	780771	943474	213273	580691
Q5SVL6|RPGP2_MOUSE	3	2	98.63	0.100485	0.620911	3.26063	78253.9	Rap1 GTPase-activating protein 2 OS=Mus musculus OX=10090 GN=Rap1gap2 PE=1 SV=1	99197.8	22371.9	64782.3	252471	335432	59197.3	163065
P60879|SNP25_MOUSE	21	21	1053.1	0.100595	0.620911	2.30207	23315.1	Synaptosomal-associated protein 25 OS=Mus musculus OX=10090 GN=Snap25 PE=1 SV=1	740690	879505	4.0577e+06	2.79604e+06	2.80954e+06	7.41306e+06	4.40927e+06
Q8R0A7|K0513_MOUSE	5	5	178.88	0.10067	0.620911	2.22053	46318.4	Uncharacterized protein KIAA0513 OS=Mus musculus OX=10090 GN=Kiaa0513 PE=1 SV=1	85773.2	11897.8	43736.7	127494	134112	88579.2	68480.5
Q9QYC0|ADDA_MOUSE	14	14	668.72	0.100793	0.620911	3.84411	80646.6	Alpha-adducin OS=Mus musculus OX=10090 GN=Add1 PE=1 SV=2	746838	960804	214826	232047	367084	34053.6	33624.9
Q3TTY5|K22E_MOUSE	2	1	77.59	0.10085	0.620911	11.1812	70922.8	Keratin, type II cytoskeletal 2 epidermal OS=Mus musculus OX=10090 GN=Krt2 PE=1 SV=1	58802.2	19915.8	24820.5	71380	333542	1.09152e+06	47135.2
Q9Z0R9|FADS2_MOUSE	2	2	83.43	0.100974	0.620911	6.14636	52387.5	Acyl-CoA 6-desaturase OS=Mus musculus OX=10090 GN=Fads2 PE=1 SV=1	9497.71	115057	15981.5	367250	343900	413299	27270.2
Q3TXS7|PSMD1_MOUSE	5	5	201.18	0.101081	0.620911	2.72661	105730	26S proteasome non-ATPase regulatory subunit 1 OS=Mus musculus OX=10090 GN=Psmd1 PE=1 SV=1	613210	48082.2	254660	1.04406e+06	888529	382033	1.01531e+06
Q99NB9|SF3B1_MOUSE	1	1	28.32	0.101266	0.620911	193.752	145816	Splicing factor 3B subunit 1 OS=Mus musculus OX=10090 GN=Sf3b1 PE=1 SV=1	0	0	222.909	908.392	521.586	13.0861	56142.4
Q6ZQ38|CAND1_MOUSE	41	38	2207.86	0.101816	0.620911	3.84127	136331	Cullin-associated NEDD8-dissociated protein 1 OS=Mus musculus OX=10090 GN=Cand1 PE=1 SV=2	154689	318887	2.47893e+06	5.83818e+06	4.9872e+06	741338	3.55513e+06
Q8C460|ERI3_MOUSE	2	2	74.38	0.102752	0.620911	1.8558	37189.3	ERI1 exoribonuclease 3 OS=Mus musculus OX=10090 GN=Eri3 PE=1 SV=1	124354	175323	325829	598060	377048	330014	242630
P63082|VATL_MOUSE	23	21	1288.55	0.102879	0.620911	2.47033	15807.9	V-type proton ATPase 16 kDa proteolipid subunit OS=Mus musculus OX=10090 GN=Atp6v0c PE=1 SV=1	5.16973e+06	301827	2.24762e+06	5.65311e+06	6.92797e+06	7.58822e+06	5.25593e+06
B2RSH2|GNAI1_MOUSE	34	17	2103.85	0.103266	0.620911	2.20677	40361.1	Guanine nucleotide-binding protein G(i) subunit alpha-1 OS=Mus musculus OX=10090 GN=Gnai1 PE=1 SV=1	48627	2385.23	5.92587e+06	4.98338e+06	4.51182e+06	6.07104e+06	2.01991e+06
O54828|RGS9_MOUSE	2	2	73.38	0.103268	0.620911	5.53455	76978.1	Regulator of G-protein signaling 9 OS=Mus musculus OX=10090 GN=Rgs9 PE=1 SV=3	24474.1	21142.8	21841.3	244123	189007	36667.8	28003.2
P62843|RS15_MOUSE	3	3	142.86	0.103866	0.620911	19.4314	17040.1	40S ribosomal protein S15 OS=Mus musculus OX=10090 GN=Rps15 PE=1 SV=2	148167	2.96696e+06	9.05434e+06	112802	113865	263678	344693
Q8VEH3|ARL8A_MOUSE	15	3	855.05	0.104939	0.620911	2.13948	21389.8	ADP-ribosylation factor-like protein 8A OS=Mus musculus OX=10090 GN=Arl8a PE=1 SV=1	1.68198e+06	152779	69473.3	1.43125e+06	1.29232e+06	1.79552e+06	912996
Q9CQW2|ARL8B_MOUSE	16	4	935.38	0.104939	0.620911	2.13948	21539	ADP-ribosylation factor-like protein 8B OS=Mus musculus OX=10090 GN=Arl8b PE=1 SV=1	8.65649e+06	786297	357552	7.36608e+06	6.65109e+06	9.24083e+06	4.69884e+06
Q9CPW4|ARPC5_MOUSE	2	2	53.63	0.105082	0.620911	2.55598	16288.4	Actin-related protein 2/3 complex subunit 5 OS=Mus musculus OX=10090 GN=Arpc5 PE=1 SV=3	1.9666e+06	102843	819665	3.32877e+06	2.40752e+06	1.81441e+06	2.29528e+06
Q8CIW6|S26A6_MOUSE	3	3	173.56	0.105092	0.620911	2.15999	82833.6	Solute carrier family 26 member 6 OS=Mus musculus OX=10090 GN=Slc26a6 PE=1 SV=2	375793	68312.5	42968.1	371507	451068	386881	193306
Q9D358|PPAC_MOUSE	1	1	31.99	0.105454	0.620911	24.0322	18191.7	Low molecular weight phosphotyrosine protein phosphatase OS=Mus musculus OX=10090 GN=Acp1 PE=1 SV=3	16100.8	132600	1889.39	4058.76	1674.64	2154.83	466.66
Q9WUA3|PFKAP_MOUSE	18	14	889.95	0.106661	0.620911	2.59205	85455	ATP-dependent 6-phosphofructokinase, platelet type OS=Mus musculus OX=10090 GN=Pfkp PE=1 SV=1	973886	328881	397694	2.67728e+06	1.50735e+06	575532	1.11674e+06
Q80WQ2|VAC14_MOUSE	5	4	296.41	0.1069	0.620911	1.85754	88047.6	Protein VAC14 homolog OS=Mus musculus OX=10090 GN=Vac14 PE=1 SV=1	121513	161853	42612.2	247651	205211	220860	133634
Q9Z1N5|DX39B_MOUSE	5	4	197.58	0.107583	0.620911	2.68691	49035.4	Spliceosome RNA helicase Ddx39b OS=Mus musculus OX=10090 GN=Ddx39b PE=1 SV=1	171545	569841	555023	189490	302994	69973.6	80862.2
Q8C729|F126B_MOUSE	7	6	273.68	0.108068	0.620911	1.95586	58586.6	Protein FAM126B OS=Mus musculus OX=10090 GN=Fam126b PE=1 SV=1	823837	308170	672538	1.48847e+06	1.31262e+06	1.31384e+06	590989
Q8BYW9|EOGT_MOUSE	1	1	33.43	0.108184	0.620911	245.624	61445.9	EGF domain-specific O-linked N-acetylglucosamine transferase OS=Mus musculus OX=10090 GN=Eogt PE=1 SV=1	533.889	147814	617.93	9.88524	414.27	0	384.484
Q9Z2D0|MTMR9_MOUSE	1	1	35.56	0.108382	0.620911	51.7321	62908.1	Myotubularin-related protein 9 OS=Mus musculus OX=10090 GN=Mtmr9 PE=1 SV=2	6245.4	683.045	0	279452	190305	2380.67	5759.45
P61021|RAB5B_MOUSE	5	1	252.64	0.108556	0.620911	1.58606	23706.8	Ras-related protein Rab-5B OS=Mus musculus OX=10090 GN=Rab5b PE=1 SV=1	72546.2	184678	131122	241948	246044	170172	163092
P60764|RAC3_MOUSE	19	2	958.59	0.108808	0.620911	3.15405	21378.9	Ras-related C3 botulinum toxin substrate 3 OS=Mus musculus OX=10090 GN=Rac3 PE=1 SV=1	872786	66217.1	347683	2.40395e+06	1.68089e+06	633916	692271
P00397|COX1_MOUSE	8	8	451.49	0.109279	0.620911	4.97874	56910.1	Cytochrome c oxidase subunit 1 OS=Mus musculus OX=10090 GN=Mtco1 PE=1 SV=2	32367.4	186355	669196	2.20022e+06	2.12179e+06	212615	1.35967e+06
Q8VHH7|ADCY3_MOUSE	2	1	93.91	0.109293	0.620911	9.6266	129085	Adenylate cyclase type 3 OS=Mus musculus OX=10090 GN=Adcy3 PE=1 SV=2	5232.38	0	29854.8	121211	95524	139800	93824.9
Q3UCV8|OTUL_MOUSE	1	1	37.52	0.1093	0.620911	11.0651	40320.1	Ubiquitin thioesterase otulin OS=Mus musculus OX=10090 GN=Otulin PE=1 SV=1	10862.2	4403.24	5104.62	1506.06	836.969	111.547	0
Q6P2B1|TNPO3_MOUSE	1	1	58.42	0.109701	0.620911	126.101	104170	Transportin-3 OS=Mus musculus OX=10090 GN=Tnpo3 PE=1 SV=1	427321	27762.3	712.138	0	0	2101.31	2718.07
Q9QXY6|EHD3_MOUSE	9	3	353.46	0.109855	0.620911	3.13508	60821.1	EH domain-containing protein 3 OS=Mus musculus OX=10090 GN=Ehd3 PE=1 SV=2	48957.8	5387.99	232070	447580	361270	111064	277332
Q8R164|BPHL_MOUSE	4	3	259.49	0.109856	0.620911	2.03025	32850.9	Valacyclovir hydrolase OS=Mus musculus OX=10090 GN=Bphl PE=1 SV=1	401460	323692	465434	156046	401229	59249.1	165372
Q60649|CLPB_MOUSE	1	1	50.03	0.110064	0.620911	2.17981	76003.8	Caseinolytic peptidase B protein homolog OS=Mus musculus OX=10090 GN=Clpb PE=1 SV=1	2669.34	53284.5	2192.82	32210.3	73628.9	36059.6	27099.6
P63046|ST4A1_MOUSE	1	1	38.59	0.11026	0.620911	2.10105	33053.8	Sulfotransferase 4A1 OS=Mus musculus OX=10090 GN=Sult4a1 PE=1 SV=1	246591	153794	101826	103636	63854.8	32270.7	118943
Q8BL86|MBLC2_MOUSE	13	12	537.7	0.110434	0.620911	3.95227	31205.4	Metallo-beta-lactamase domain-containing protein 2 OS=Mus musculus OX=10090 GN=Mblac2 PE=1 SV=2	161968	10411.2	500394	1.31092e+06	1.2763e+06	256592	701503
B1AXV0|FRS1L_MOUSE	5	5	185.94	0.110558	0.620911	2.76586	32506.7	DOMON domain-containing protein FRRS1L OS=Mus musculus OX=10090 GN=Frrs1l PE=1 SV=1	506891	79358.2	1.10813e+06	2.13942e+06	1.99459e+06	696597	1.41795e+06
Q9WUQ2|PREB_MOUSE	9	8	323.94	0.110692	0.620911	5.88986	45437.5	Prolactin regulatory element-binding protein OS=Mus musculus OX=10090 GN=Preb PE=1 SV=1	111770	158089	108800	1.02722e+06	747868	1.11568e+06	82896.1
Q99LC5|ETFA_MOUSE	5	4	175.05	0.110965	0.620911	3.69531	35009.4	Electron transfer flavoprotein subunit alpha, mitochondrial OS=Mus musculus OX=10090 GN=Etfa PE=1 SV=2	287280	532818	79370.2	40549.8	27124.6	68882.4	187988
Q01279|EGFR_MOUSE	2	2	97.42	0.111157	0.620911	2.13289	134853	Epidermal growth factor receptor OS=Mus musculus OX=10090 GN=Egfr PE=1 SV=1	9664.53	25774.6	111496	125109	121065	108283	63405.3
O35874|SATT_MOUSE	11	7	573.92	0.111395	0.620911	3.39442	56061.6	Neutral amino acid transporter A OS=Mus musculus OX=10090 GN=Slc1a4 PE=1 SV=1	2.78047e+06	714323	540383	162822	181089	229848	1.01126e+06
Q8BXN9|TM87A_MOUSE	3	3	103.85	0.111551	0.620911	2.17494	63379.9	Transmembrane protein 87A OS=Mus musculus OX=10090 GN=Tmem87a PE=1 SV=1	927134	452199	456746	113776	144495	538415	328911
P17047|LAMP2_MOUSE	5	5	188.35	0.111891	0.620911	6.29112	45681.1	Lysosome-associated membrane glycoprotein 2 OS=Mus musculus OX=10090 GN=Lamp2 PE=1 SV=2	193658	2815.65	557777	1.94057e+06	1.98439e+06	2.16015e+06	241665
Q8BW41|PMGT2_MOUSE	13	13	751.02	0.111907	0.620911	2.90023	69378.4	Protein O-linked-mannose beta-1,4-N-acetylglucosaminyltransferase 2 OS=Mus musculus OX=10090 GN=Pomgnt2 PE=1 SV=1	1.12509e+06	104436	1.02089e+06	2.98041e+06	2.68652e+06	916332	2.11903e+06
P62484|ABI2_MOUSE	5	3	168.16	0.112024	0.620911	3.88395	49387.2	Abl interactor 2 OS=Mus musculus OX=10090 GN=Abi2 PE=1 SV=1	2984.39	1286.07	131374	216760	193557	18015.3	274115
P31230|AIMP1_MOUSE	1	1	31.88	0.112275	0.620911	9.34707	33997.3	Aminoacyl tRNA synthase complex-interacting multifunctional protein 1 OS=Mus musculus OX=10090 GN=Aimp1 PE=1 SV=2	18090.8	416.658	37201.7	159907	128602	14127.2	391654
P97930|KTHY_MOUSE	1	1	24.86	0.112331	0.620911	11.4029	23914.5	Thymidylate kinase OS=Mus musculus OX=10090 GN=Dtymk PE=1 SV=2	23629.5	1516.78	1284.5	1005	1140.39	553.691	391.456
Q99LG2|TNPO2_MOUSE	3	3	120.7	0.112342	0.620911	4.21658	100456	Transportin-2 OS=Mus musculus OX=10090 GN=Tnpo2 PE=1 SV=1	20095.4	11768.9	3031.08	122055	26284.1	14304	33542.8
Q80TR1|AGRL1_MOUSE	8	7	462.14	0.112779	0.620911	2.48851	161685	Adhesion G protein-coupled receptor L1 OS=Mus musculus OX=10090 GN=Adgrl1 PE=1 SV=2	794376	2.22604e+06	574457	666097	272291	448911	538819
P14148|RL7_MOUSE	5	5	180.95	0.113011	0.620911	5.26008	31419.6	60S ribosomal protein L7 OS=Mus musculus OX=10090 GN=Rpl7 PE=1 SV=2	194888	112224	569820	1.96016e+06	2.85409e+06	1.13086e+06	205211
Q6NZC7|S23IP_MOUSE	2	1	82.11	0.113343	0.620911	37.1154	110780	SEC23-interacting protein OS=Mus musculus OX=10090 GN=Sec23ip PE=1 SV=2	70637.4	65.6128	695.558	2564.92	0	0	0
Q921Q3|ALG1_MOUSE	2	2	76.37	0.113355	0.620911	3.51479	54417.5	Chitobiosyldiphosphodolichol beta-mannosyltransferase OS=Mus musculus OX=10090 GN=Alg1 PE=1 SV=3	25365.4	12243.4	14508.6	21686.3	23065.4	116018	83471.9
Q80XN0|BDH_MOUSE	17	15	957.28	0.113366	0.620911	4.32588	38299	D-beta-hydroxybutyrate dehydrogenase, mitochondrial OS=Mus musculus OX=10090 GN=Bdh1 PE=1 SV=2	1.88614e+06	116860	7.70926e+06	1.62692e+07	2.57044e+07	1.08431e+07	3.20202e+06
P80318|TCPG_MOUSE	14	13	594.7	0.113373	0.620911	2.95646	60630.1	T-complex protein 1 subunit gamma OS=Mus musculus OX=10090 GN=Cct3 PE=1 SV=1	744621	61884.4	630165	1.29102e+06	975223	2.61007e+06	786962
Q148V7|RELCH_MOUSE	10	10	444.85	0.113765	0.620911	2.03489	134586	RAB11-binding protein RELCH OS=Mus musculus OX=10090 GN=Relch PE=1 SV=1	95716.8	197291	259564	493775	464473	175721	365259
Q03265|ATPA_MOUSE	83	79	4494.11	0.114297	0.620911	4.91163	59752.6	ATP synthase subunit alpha, mitochondrial OS=Mus musculus OX=10090 GN=Atp5f1a PE=1 SV=1	1.46412e+07	158802	5.20289e+07	8.66099e+07	2.07961e+08	1.05732e+08	3.73488e+07
P70236|MP2K6_MOUSE	1	1	40.37	0.11465	0.620911	1.42374	37432.3	Dual specificity mitogen-activated protein kinase kinase 6 OS=Mus musculus OX=10090 GN=Map2k6 PE=1 SV=1	0	0	192605	192453	141699	26221.9	5251.82
P50427|STS_MOUSE	1	1	31.45	0.114673	0.620911	21.8467	66590.8	Steryl-sulfatase OS=Mus musculus OX=10090 GN=Sts PE=1 SV=1	2575.88	3134.17	748.945	1733.72	8498.6	124579	53332.3
P03893|NU2M_MOUSE	3	2	113.68	0.114927	0.620911	2.20609	38752.5	NADH-ubiquinone oxidoreductase chain 2 OS=Mus musculus OX=10090 GN=Mtnd2 PE=1 SV=2	2.63855	739.318	1.09897e+06	958796	1.64565e+06	136022	494297
P47746|CNR1_MOUSE	3	3	163.56	0.114934	0.620911	1.82932	52831	Cannabinoid receptor 1 OS=Mus musculus OX=10090 GN=Cnr1 PE=1 SV=1	133086	72333.8	138372	287834	246568	194585	109552
Q8R050|ERF3A_MOUSE	2	2	81.72	0.11581	0.620911	2.33515	68625.6	Eukaryotic peptide chain release factor GTP-binding subunit ERF3A OS=Mus musculus OX=10090 GN=Gspt1 PE=1 SV=2	481941	92860.9	35526.3	715022	396000	236731	552520
Q9EQZ6|RPGF4_MOUSE	1	1	20.36	0.115972	0.620911	308.721	115491	Rap guanine nucleotide exchange factor 4 OS=Mus musculus OX=10090 GN=Rapgef4 PE=1 SV=1	2447.93	292256	850.633	301.184	0	663.146	312.14
Q61792|LASP1_MOUSE	5	5	170.05	0.116245	0.620911	5.80586	29994.4	LIM and SH3 domain protein 1 OS=Mus musculus OX=10090 GN=Lasp1 PE=1 SV=1	101701	42219.9	48759.2	236609	271998	53066.8	929892
P12815|PDCD6_MOUSE	4	4	174.72	0.116354	0.620911	3.09725	21867.5	Programmed cell death protein 6 OS=Mus musculus OX=10090 GN=Pdcd6 PE=1 SV=2	321752	11509.3	30293.7	778250	413047	176383	133682
P62774|MTPN_MOUSE	4	4	297.14	0.116629	0.620911	4.36792	12860.8	Myotrophin OS=Mus musculus OX=10090 GN=Mtpn PE=1 SV=2	661487	1.42844e+06	2.31086e+06	1.01032e+07	6.48774e+06	1.02033e+06	8.01836e+06
Q99P65|S29A3_MOUSE	1	1	47.57	0.116753	0.620911	25.4334	51719.5	Equilibrative nucleoside transporter 3 OS=Mus musculus OX=10090 GN=Slc29a3 PE=1 SV=1	4399.16	244451	10112.6	2007.89	1835.02	1954.25	7778.85
P98191|CDS1_MOUSE	8	7	401.17	0.116858	0.620911	4.82962	52875.5	Phosphatidate cytidylyltransferase 1 OS=Mus musculus OX=10090 GN=Cds1 PE=1 SV=2	112880	142289	41868.1	784223	650364	408863	69318.1
Q9WVK8|CP46A_MOUSE	16	14	593.93	0.117457	0.620911	2.10454	56814.1	Cholesterol 24-hydroxylase OS=Mus musculus OX=10090 GN=Cyp46a1 PE=1 SV=1	5.3684e+06	1.10011e+07	5.19747e+06	4.97597e+06	5.01279e+06	1.30849e+06	2.36655e+06
Q9ERS2|NDUAD_MOUSE	6	5	290.27	0.117956	0.620911	2.72987	16859.6	NADH dehydrogenase [ubiquinone] 1 alpha subcomplex subunit 13 OS=Mus musculus OX=10090 GN=Ndufa13 PE=1 SV=3	4.41949e+06	2.08256e+06	651344	8.1546e+06	9.2007e+06	6.50279e+06	2.17908e+06
Q9JIF0|ANM1_MOUSE	2	2	90.94	0.117976	0.620911	3.48967	42435.6	Protein arginine N-methyltransferase 1 OS=Mus musculus OX=10090 GN=Prmt1 PE=1 SV=1	134108	81556.8	25293	7381.18	5679.06	43652.3	35352.8
Q8BIZ1|ANS1B_MOUSE	5	5	189.68	0.118108	0.620911	2.20786	139047	Ankyrin repeat and sterile alpha motif domain-containing protein 1B OS=Mus musculus OX=10090 GN=Anks1b PE=1 SV=3	110221	20888	1.5465e+06	926155	1.04946e+06	889222	2.07373e+06
Q8VDK1|NIT1_MOUSE	3	3	113.65	0.118349	0.620911	5.49539	35705.1	Deaminated glutathione amidase OS=Mus musculus OX=10090 GN=Nit1 PE=1 SV=2	87664.1	22588.9	213580	1.09622e+06	828001	77517.3	371045
Q0VBD0|ITB8_MOUSE	4	4	171.6	0.119108	0.620911	2.63052	84518.8	Integrin beta-8 OS=Mus musculus OX=10090 GN=Itgb8 PE=1 SV=1	857096	56867.3	4.17842e+06	3.03369e+06	4.00502e+06	5.88033e+06	4.94182e+06
Q91V64|ISOC1_MOUSE	1	1	33.96	0.119299	0.620911	50.2153	32032.6	Isochorismatase domain-containing protein 1 OS=Mus musculus OX=10090 GN=Isoc1 PE=1 SV=1	1943.97	100633	1172.42	0	0	1945.83	808.963
Q8BGU5|CCNY_MOUSE	4	3	235.72	0.119348	0.620911	2.14541	39394.8	Cyclin-Y OS=Mus musculus OX=10090 GN=Ccny PE=1 SV=1	216934	317862	256485	42476.8	32484.1	302607	114197
Q62188|DPYL3_MOUSE	36	26	1865.48	0.119646	0.620911	2.7208	61936.3	Dihydropyrimidinase-related protein 3 OS=Mus musculus OX=10090 GN=Dpysl3 PE=1 SV=1	1.43165e+06	318387	1.29505e+07	2.5781e+07	1.29467e+07	5.40888e+06	9.19306e+06
Q9CXY6|ILF2_MOUSE	2	2	74.43	0.119701	0.620911	4.36869	43062.2	Interleukin enhancer-binding factor 2 OS=Mus musculus OX=10090 GN=Ilf2 PE=1 SV=1	142056	342.971	53983.9	259239	270767	450503	163404
Q9ES56|TPPC4_MOUSE	1	1	38.48	0.120568	0.620911	10.5528	24385	Trafficking protein particle complex subunit 4 OS=Mus musculus OX=10090 GN=Trappc4 PE=1 SV=1	63969.3	100170	2763.17	16241.3	3024.13	1202.18	620.47
Q9Z2A9|GGT5_MOUSE	4	4	155.42	0.12087	0.620911	2.79668	61673.9	Glutathione hydrolase 5 proenzyme OS=Mus musculus OX=10090 GN=Ggt5 PE=1 SV=2	3882.85	67819.7	18679	135139	109720	34135.3	58030
P70188|KIFA3_MOUSE	2	2	68	0.120921	0.620911	3.99424	91291.5	Kinesin-associated protein 3 OS=Mus musculus OX=10090 GN=Kifap3 PE=1 SV=1	46104.2	11448.3	4967.81	619.988	1109.43	17904.6	1236.1
P61967|AP1S1_MOUSE;Q9DB50|AP1S2_MOUSE	2	1	71.84	0.120924	0.620911	93.336	18733	AP-1 complex subunit sigma-1A OS=Mus musculus OX=10090 GN=Ap1s1 PE=1 SV=1	205.894	56279.1	1112.74	66.3941	10.8387	234.475	511.094
Q99LD4|CSN1_MOUSE	6	5	182.96	0.122004	0.620911	10.8279	53442.2	COP9 signalosome complex subunit 1 OS=Mus musculus OX=10090 GN=Gps1 PE=1 SV=1	39664	71933.3	891347	26947.5	21635	32424.2	42495
Q62420|SH3G2_MOUSE	10	10	484.07	0.123278	0.620911	1.87065	39955.4	Endophilin-A1 OS=Mus musculus OX=10090 GN=Sh3gl2 PE=1 SV=2	768968	875681	7.72939e+06	7.48031e+06	5.92131e+06	4.05184e+06	5.92727e+06
O35286|DHX15_MOUSE	3	1	98.83	0.123535	0.620911	3.32589	91006.9	Pre-mRNA-splicing factor ATP-dependent RNA helicase DHX15 OS=Mus musculus OX=10090 GN=Dhx15 PE=1 SV=2	203835	310462	85031.8	92285	94401.4	7333.54	46248.3
Q9R0N8|SYT6_MOUSE	4	3	158.3	0.123613	0.620911	3.54378	57203.8	Synaptotagmin-6 OS=Mus musculus OX=10090 GN=Syt6 PE=1 SV=2	0	32999.7	0	28078.8	25200	102365	281.247
P15209|NTRK2_MOUSE	8	8	552.17	0.123736	0.620911	2.10183	92133.2	BDNF/NT-3 growth factors receptor OS=Mus musculus OX=10090 GN=Ntrk2 PE=1 SV=1	1.9485e+06	601384	1.70809e+06	536573	609946	549257	1.00535e+06
O88543|CSN3_MOUSE	4	4	161.91	0.124032	0.620911	2.03793	47832.1	COP9 signalosome complex subunit 3 OS=Mus musculus OX=10090 GN=Cops3 PE=1 SV=3	242829	60398.4	420329	565791	324456	430928	644904
P04919|B3AT_MOUSE	7	7	298.14	0.124303	0.620911	2.55861	103135	Band 3 anion transport protein OS=Mus musculus OX=10090 GN=Slc4a1 PE=1 SV=1	479737	164559	656475	1.41053e+06	1.67507e+06	959069	392871
Q8K400|STXB5_MOUSE	6	5	252.03	0.124375	0.620911	2.56731	127650	Syntaxin-binding protein 5 OS=Mus musculus OX=10090 GN=Stxbp5 PE=1 SV=3	204286	88244	1.34709e+06	2.00549e+06	1.49323e+06	455858	1.65797e+06
Q8BXA5|CLP1L_MOUSE	5	5	261.14	0.124607	0.620911	2.51372	62183.4	Cleft lip and palate transmembrane protein 1-like protein OS=Mus musculus OX=10090 GN=Clptm1l PE=1 SV=1	304858	1.07437e+06	45077.7	1.31031e+06	1.68568e+06	1.2075e+06	570241
Q9ER35|FN3K_MOUSE	1	1	31.35	0.124774	0.620911	6.43471	35032	Fructosamine-3-kinase OS=Mus musculus OX=10090 GN=Fn3k PE=1 SV=1	0	2962.69	0	1506	229.229	23283.9	399.57
Q9EPL2|CSTN1_MOUSE	5	5	161.33	0.124789	0.620911	3.46587	108900	Calsyntenin-1 OS=Mus musculus OX=10090 GN=Clstn1 PE=1 SV=1	253121	68104.9	154592	435855	573898	128679	1.0604e+06
P62264|RS14_MOUSE	3	3	137.58	0.125849	0.620911	6.3977	16272.7	40S ribosomal protein S14 OS=Mus musculus OX=10090 GN=Rps14 PE=1 SV=3	227604	145612	128061	486662	186311	3.13869e+06	464357
A2ALS5|RPGP1_MOUSE	6	4	232.66	0.126141	0.620911	1.95126	73433.4	Rap1 GTPase-activating protein 1 OS=Mus musculus OX=10090 GN=Rap1gap PE=1 SV=2	98766.4	56019.1	138242	58391.5	22201	46976.6	72661.7
Q5XF90|AT134_MOUSE	2	1	87.95	0.12655	0.620911	20.9873	132804	Probable cation-transporting ATPase 13A4 OS=Mus musculus OX=10090 GN=Atp13a4 PE=1 SV=1	1299.71	95443.7	13403.1	5.50059	1352.22	5639.95	0
Q9D394|RUFY3_MOUSE	4	3	142.23	0.126591	0.620911	1.95051	53007.1	Protein RUFY3 OS=Mus musculus OX=10090 GN=Rufy3 PE=1 SV=1	342737	102310	1.00213e+06	1.19343e+06	964716	700204	905289
Q80UY2|KCMF1_MOUSE	1	1	99.62	0.127742	0.620911	5.21513	41791.3	E3 ubiquitin-protein ligase KCMF1 OS=Mus musculus OX=10090 GN=Kcmf1 PE=1 SV=1	2762.27	27676	11754	98751.1	116213	8469.93	69950.2
Q8JZP2|SYN3_MOUSE	3	2	117.55	0.128166	0.620911	2.63805	63314.6	Synapsin-3 OS=Mus musculus OX=10090 GN=Syn3 PE=1 SV=2	42267.5	3791.31	330397	494173	343490	127027	359453
Q9JIM1|S29A1_MOUSE	4	4	204.35	0.12818	0.620911	1.72408	50192.3	Equilibrative nucleoside transporter 1 OS=Mus musculus OX=10090 GN=Slc29a1 PE=1 SV=3	547692	2971.02	17192.3	276289	320919	257840	450323
Q9CXW4|RL11_MOUSE	6	6	348.12	0.128538	0.620911	5.60349	20252.4	60S ribosomal protein L11 OS=Mus musculus OX=10090 GN=Rpl11 PE=1 SV=4	868431	4847.3	2.13451e+06	5.35254e+06	3.37328e+06	1.21775e+07	1.56886e+06
Q6NS52|DGKB_MOUSE	3	2	128.15	0.129555	0.620911	15.5996	90271.9	Diacylglycerol kinase beta OS=Mus musculus OX=10090 GN=Dgkb PE=1 SV=2	9871.61	0	3205.31	209124	34112.6	13558.5	15198.4
Q9Z2Y8|PLPHP_MOUSE	1	1	29.42	0.129683	0.620911	19.1409	30048.6	Pyridoxal phosphate homeostasis protein OS=Mus musculus OX=10090 GN=Plpbp PE=1 SV=1	0	5898.95	945.577	77069.8	55568.1	41252.8	789.47
Q8CI94|PYGB_MOUSE	39	27	2436.17	0.13002	0.620911	4.82956	96730	Glycogen phosphorylase, brain form OS=Mus musculus OX=10090 GN=Pygb PE=1 SV=3	206197	87505.2	882062	4.09947e+06	2.2109e+06	981020	279846
Q9R1V6|ADA22_MOUSE	13	11	603.4	0.130596	0.620911	2.45563	99714.9	Disintegrin and metalloproteinase domain-containing protein 22 OS=Mus musculus OX=10090 GN=Adam22 PE=1 SV=2	686980	426876	3.93106e+06	3.94882e+06	5.14228e+06	1.39952e+06	6.02729e+06
Q8VI75|IPO4_MOUSE	3	3	93.14	0.130775	0.620911	3.28477	119275	Importin-4 OS=Mus musculus OX=10090 GN=Ipo4 PE=1 SV=1	83985.5	72391.3	13841.4	36575.3	10716	9262.14	12540.6
Q6PIE5|AT1A2_MOUSE	142	58	8020.57	0.130811	0.620911	2.61474	112217	Sodium/potassium-transporting ATPase subunit alpha-2 OS=Mus musculus OX=10090 GN=Atp1a2 PE=1 SV=1	3.71082e+06	248785	4.41791e+08	5.52498e+08	6.09712e+08	4.08212e+07	3.50999e+08
Q91ZU6|DYST_MOUSE	4	3	130.55	0.13098	0.620911	1.44819	834234	Dystonin OS=Mus musculus OX=10090 GN=Dst PE=1 SV=2	260423	135923	186175	233818	310974	216807	363204
P58390|KCNN2_MOUSE	1	1	40.78	0.131262	0.620911	8.93164	91604.3	Small conductance calcium-activated potassium channel protein 2 OS=Mus musculus OX=10090 GN=Kcnn2 PE=1 SV=2	5877.85	35904.2	86054.6	262236	815064	21299.5	423788
Q3UHL1|CAMKV_MOUSE	27	26	1397.88	0.131359	0.620911	7.07613	54819.3	CaM kinase-like vesicle-associated protein OS=Mus musculus OX=10090 GN=Camkv PE=1 SV=2	538150	102695	2.04792e+06	8.47286e+06	2.3416e+06	1.39671e+07	586498
Q5FWH7|S39AC_MOUSE	1	1	44.88	0.1321	0.620911	2.39245	76215.4	Zinc transporter ZIP12 OS=Mus musculus OX=10090 GN=Slc39a12 PE=1 SV=1	37132.4	53235.4	31951.5	30052.6	30078.7	5186.31	2851.97
Q7TNS7|ASIC4_MOUSE	1	1	40.64	0.132772	0.620911	2.6073	59216.4	Acid-sensing ion channel 4 OS=Mus musculus OX=10090 GN=Asic4 PE=2 SV=1	277193	5193.83	64148.2	287696	265797	495067	156134
Q9Z2I0|LETM1_MOUSE	5	4	184.55	0.1331	0.620911	6.15387	82988.6	Mitochondrial proton/calcium exchanger protein OS=Mus musculus OX=10090 GN=Letm1 PE=1 SV=1	131982	4089.41	80939.8	605232	640313	492853	42210.2
Q9DCT8|CRIP2_MOUSE	5	4	173.87	0.133732	0.620911	2.48265	22727	Cysteine-rich protein 2 OS=Mus musculus OX=10090 GN=Crip2 PE=1 SV=1	714194	231744	2.38946e+06	3.07663e+06	2.28038e+06	4.60124e+06	1.0826e+06
Q60841|RELN_MOUSE	1	1	31.76	0.133787	0.620911	4.77274	387497	Reelin OS=Mus musculus OX=10090 GN=Reln PE=1 SV=3	743724	576158	70639.4	140549	147411	38481.2	62020.4
P23242|CXA1_MOUSE	4	3	165.03	0.133817	0.620911	3.54386	43004.4	Gap junction alpha-1 protein OS=Mus musculus OX=10090 GN=Gja1 PE=1 SV=2	261472	17459.1	36437.7	505681	384104	60183.5	540196
P60904|DNJC5_MOUSE	6	5	315.09	0.134638	0.620911	1.99705	22100.7	DnaJ homolog subfamily C member 5 OS=Mus musculus OX=10090 GN=Dnajc5 PE=1 SV=1	313401	1.95625e+06	742085	2.14445e+06	2.06931e+06	2.75378e+06	1.05191e+06
P62900|RL31_MOUSE	1	1	52.2	0.135875	0.620911	7.26783	14462.9	60S ribosomal protein L31 OS=Mus musculus OX=10090 GN=Rpl31 PE=1 SV=1	96896.3	1465.41	13766.9	816499	110608	135185	24284.5
Q9JJ28|FLII_MOUSE	1	1	39.12	0.136009	0.620911	2.62728	144803	Protein flightless-1 homolog OS=Mus musculus OX=10090 GN=Flii PE=1 SV=1	10351.2	111778	2995.08	123547	219764	47642.1	47363.1
P43406|ITAV_MOUSE	23	22	1013.7	0.136066	0.620911	1.70085	115360	Integrin alpha-V OS=Mus musculus OX=10090 GN=Itgav PE=1 SV=2	584608	637473	1.74927e+06	1.85151e+06	2.20667e+06	1.02305e+06	1.6572e+06
Q61598|GDIB_MOUSE	30	20	1599.83	0.136136	0.620911	2.73581	50537.2	Rab GDP dissociation inhibitor beta OS=Mus musculus OX=10090 GN=Gdi2 PE=1 SV=1	610914	1.28353e+06	1.19478e+06	4.10652e+06	3.00232e+06	754526	3.40535e+06
O70274|TP4A2_MOUSE	3	1	114.22	0.136313	0.620911	2.31791	19127.2	Protein tyrosine phosphatase type IVA 2 OS=Mus musculus OX=10090 GN=Ptp4a2 PE=1 SV=1	372991	245036	175866	49562.2	36495.4	8759.95	361854
Q63739|TP4A1_MOUSE	3	1	162.9	0.136395	0.620911	2.34765	19815.1	Protein tyrosine phosphatase type IVA 1 OS=Mus musculus OX=10090 GN=Ptp4a1 PE=1 SV=1	171450	118010	82014.8	23211	16499	3616.16	167650
P11798|KCC2A_MOUSE	40	29	2130.89	0.136399	0.620911	1.90239	54114.8	Calcium/calmodulin-dependent protein kinase type II subunit alpha OS=Mus musculus OX=10090 GN=Camk2a PE=1 SV=2	645346	270678	2.48506e+07	2.41695e+07	2.00441e+07	5.46496e+06	1.56791e+07
Q63844|MK03_MOUSE	8	2	389.2	0.136434	0.620911	3.9451	43066.5	Mitogen-activated protein kinase 3 OS=Mus musculus OX=10090 GN=Mapk3 PE=1 SV=5	259203	51186.8	36533.2	7301.77	5998.46	21505	82445.2
Q6AXF6|SIDT1_MOUSE	4	3	197.22	0.136695	0.620911	2.08878	93895.5	SID1 transmembrane family member 1 OS=Mus musculus OX=10090 GN=Sidt1 PE=1 SV=1	384141	731647	265932	84665	328846	219702	248784
Q921I1|TRFE_MOUSE	21	19	1165.01	0.137034	0.620911	2.53826	76723.9	Serotransferrin OS=Mus musculus OX=10090 GN=Tf PE=1 SV=1	2.46027e+06	2.06976e+06	568620	504768	674965	379349	1.11921e+06
P30416|FKBP4_MOUSE	4	4	205.73	0.137696	0.620911	2.43595	51572.4	Peptidyl-prolyl cis-trans isomerase FKBP4 OS=Mus musculus OX=10090 GN=Fkbp4 PE=1 SV=5	194987	46195.3	178330	66306.2	41881	71561.2	49874.9
Q6Q477|AT2B4_MOUSE	34	15	1705.42	0.137895	0.620911	2.94633	133068	Plasma membrane calcium-transporting ATPase 4 OS=Mus musculus OX=10090 GN=Atp2b4 PE=1 SV=1	123471	4302.12	2.73646e+06	2.62721e+06	3.69189e+06	4.43593e+06	496937
Q7TSK2|SEZ6_MOUSE	2	2	120.51	0.137915	0.620911	3.51436	107433	Seizure protein 6 OS=Mus musculus OX=10090 GN=Sez6 PE=1 SV=1	111042	286653	169832	327246	165883	1.0552e+06	1.111e+06
Q9JK48|SHLB1_MOUSE	1	1	57.46	0.137971	0.620911	15.8563	40855.3	Endophilin-B1 OS=Mus musculus OX=10090 GN=Sh3glb1 PE=1 SV=1	841.054	2127.45	1012.4	35822.6	25838.6	520.646	21981.4
Q9WVA4|TAGL2_MOUSE	3	1	120.69	0.138248	0.620911	3.62999	22395.4	Transgelin-2 OS=Mus musculus OX=10090 GN=Tagln2 PE=1 SV=4	3935.75	28147.7	6727.3	6766.14	2712.65	1530.67	3246.1
Q9CQ89|CUTA_MOUSE	3	3	170.36	0.138319	0.620911	1.32948	18865	Protein CutA OS=Mus musculus OX=10090 GN=Cuta PE=1 SV=3	290812	177043	342800	385464	400365	340481	310691
Q9CPX8|QCR10_MOUSE	2	2	96.6	0.138355	0.620911	2.66461	6538.64	Cytochrome b-c1 complex subunit 10 OS=Mus musculus OX=10090 GN=Uqcr11 PE=1 SV=1	37325.7	437343	10055.3	479896	751289	106139	384811
Q8R502|LRC8C_MOUSE	7	7	301.99	0.138882	0.620911	1.85371	92371.6	Volume-regulated anion channel subunit LRRC8C OS=Mus musculus OX=10090 GN=Lrrc8c PE=1 SV=1	208230	11562.1	29984.4	136519	166196	205425	109209
Q3TL44|NLRX1_MOUSE	3	3	69.65	0.138979	0.620911	2.57327	107831	NLR family member X1 OS=Mus musculus OX=10090 GN=Nlrx1 PE=1 SV=1	132496	66486.9	28889.5	14082.7	16603.9	65836.6	21547.9
P11352|GPX1_MOUSE	4	4	136.31	0.139679	0.620911	2.96467	22329.3	Glutathione peroxidase 1 OS=Mus musculus OX=10090 GN=Gpx1 PE=1 SV=2	37709.9	74994.8	327499	365575	270445	962967	141092
Q8BMF3|MAON_MOUSE	13	13	593.06	0.139912	0.620911	2.27181	67098.4	NADP-dependent malic enzyme, mitochondrial OS=Mus musculus OX=10090 GN=Me3 PE=1 SV=2	166352	304570	553699	828288	1.41623e+06	496869	362269
Q9DCS9|NDUBA_MOUSE	10	10	500.16	0.140488	0.620911	2.44816	21023.8	NADH dehydrogenase [ubiquinone] 1 beta subcomplex subunit 10 OS=Mus musculus OX=10090 GN=Ndufb10 PE=1 SV=3	682729	8232.82	9.11935e+06	4.78027e+06	7.83971e+06	1.17703e+07	7.63266e+06
Q9Z0U0|XPR1_MOUSE	3	3	109.55	0.140588	0.620911	2.07818	81751.4	Xenotropic and polytropic retrovirus receptor 1 OS=Mus musculus OX=10090 GN=Xpr1 PE=1 SV=1	504712	304069	851854	62374.8	64176.5	881645	57246.7
P48722|HS74L_MOUSE	8	5	350.36	0.141052	0.620911	9.4182	94382.1	Heat shock 70 kDa protein 4L OS=Mus musculus OX=10090 GN=Hspa4l PE=1 SV=2	81658.9	21820.7	184237	1.88809e+06	1.44885e+06	205549	70546.4
Q3UEZ8|NTCP4_MOUSE	2	2	117.34	0.141089	0.620911	1.63661	46641.9	Sodium/bile acid cotransporter 4 OS=Mus musculus OX=10090 GN=Slc10a4 PE=2 SV=1	18179.9	6217.93	515100	305411	371966	336575	163313
O35474|EDIL3_MOUSE	2	2	58.34	0.141247	0.620911	1.79829	53712	EGF-like repeat and discoidin I-like domain-containing protein 3 OS=Mus musculus OX=10090 GN=Edil3 PE=1 SV=2	210899	79806.1	59428	176236	319204	216586	127496
Q60996|2A5G_MOUSE	7	5	317.67	0.141299	0.620911	1.66429	60824.5	Serine/threonine-protein phosphatase 2A 56 kDa regulatory subunit gamma isoform OS=Mus musculus OX=10090 GN=Ppp2r5c PE=1 SV=2	887500	300830	292421	1.1266e+06	689941	905356	563959
P27545|CERS1_MOUSE	3	3	257.5	0.141708	0.620911	8.05262	40100.1	Ceramide synthase 1 OS=Mus musculus OX=10090 GN=Cers1 PE=1 SV=1	113457	133877	288039	2.06562e+06	1.33192e+06	2.26501e+06	85660
P70175|DLG3_MOUSE	3	2	122.25	0.14194	0.620911	8.1881	93482.4	Disks large homolog 3 OS=Mus musculus OX=10090 GN=Dlg3 PE=1 SV=1	33060.3	470.142	96290.9	640000	657202	36678.4	83439.2
A2CG49|KALRN_MOUSE	3	2	111.07	0.141994	0.620911	1.52806	337000	Kalirin OS=Mus musculus OX=10090 GN=Kalrn PE=1 SV=1	109564	54872.8	84022.9	113692	189538	105571	97415.3
Q9CX80|CYGB_MOUSE	2	2	63.11	0.142016	0.620911	4.75536	21465.7	Cytoglobin OS=Mus musculus OX=10090 GN=Cygb PE=1 SV=1	7650.53	30807.8	101002	5014.62	4260.75	1596.07	28231.2
Q8BLJ3|PLCX3_MOUSE	4	3	168.85	0.142244	0.620911	3.04177	36313.7	PI-PLC X domain-containing protein 3 OS=Mus musculus OX=10090 GN=Plcxd3 PE=1 SV=1	39376.3	895.78	367268	725550	440641	115704	370965
Q32NY4|CNNM3_MOUSE	1	1	37.28	0.142471	0.620911	20.9111	76279.3	Metal transporter CNNM3 OS=Mus musculus OX=10090 GN=Cnnm3 PE=1 SV=2	1104.08	4548.23	0	88200.7	61153.8	7229.25	1011.1
Q9DC61|MPPA_MOUSE	2	2	149.59	0.142597	0.620911	3.73789	58279.1	Mitochondrial-processing peptidase subunit alpha OS=Mus musculus OX=10090 GN=Pmpca PE=1 SV=1	137166	496684	65633.8	41688.4	19945.2	93970.9	93906.6
Q9DC11|PXDC2_MOUSE	1	1	20.51	0.14262	0.620911	1291.07	59616.3	Plexin domain-containing protein 2 OS=Mus musculus OX=10090 GN=Plxdc2 PE=1 SV=1	0	0	60.4411	88957.2	14062.2	1025.79	0.074884
Q9ES00|UBE4B_MOUSE	4	4	123.13	0.142865	0.620911	29.8491	133317	Ubiquitin conjugation factor E4 B OS=Mus musculus OX=10090 GN=Ube4b PE=1 SV=3	137999	55095.5	764.411	499.833	246.228	7913.44	0
Q8C3X2|CC90B_MOUSE	2	2	94.96	0.142869	0.620911	2.15451	29596.7	Coiled-coil domain-containing protein 90B, mitochondrial OS=Mus musculus OX=10090 GN=Ccdc90b PE=1 SV=1	161172	212733	93512.2	110161	39854.4	119628	19620.2
Q80TE7|LRRC7_MOUSE	1	1	46.49	0.143165	0.620911	3.29087	166900	Leucine-rich repeat-containing protein 7 OS=Mus musculus OX=10090 GN=Lrrc7 PE=1 SV=2	74610.1	14748.7	70081.5	14818.1	41762.2	5823.98	2194.86
Q3UNH4|GRIN1_MOUSE	8	7	323.37	0.143441	0.620911	2.42375	95496	G protein-regulated inducer of neurite outgrowth 1 OS=Mus musculus OX=10090 GN=Gprin1 PE=1 SV=2	1.04378e+06	22153.9	462190	1.56501e+06	1.18318e+06	1.17797e+06	1.01223e+06
Q8K2Y9|CCM2_MOUSE	1	1	26.78	0.144587	0.620911	24.7662	49917.2	Cerebral cavernous malformations protein 2 homolog OS=Mus musculus OX=10090 GN=Ccm2 PE=1 SV=1	44022.2	1328.68	978.334	0	288.053	2139.88	66.2759
Q60963|PAFA_MOUSE	2	2	71.83	0.144704	0.620911	17.1294	49258.3	Platelet-activating factor acetylhydrolase OS=Mus musculus OX=10090 GN=Pla2g7 PE=1 SV=2	25660.1	4284.65	1734.33	371536	324575	21505.2	5906.26
Q8C0L0|TMX4_MOUSE	9	8	470.86	0.14486	0.620911	2.35968	37131.3	Thioredoxin-related transmembrane protein 4 OS=Mus musculus OX=10090 GN=Tmx4 PE=1 SV=2	244955	3.56214e+06	199078	7.07629e+06	1.46804e+06	1.84121e+06	2.21882e+06
Q80XL7|MPPE1_MOUSE	1	1	39.63	0.144941	0.620911	7.05585	46012.4	Metallophosphoesterase 1 OS=Mus musculus OX=10090 GN=Mppe1 PE=2 SV=1	3250.34	7542.61	3113.06	12124.8	9333.13	103210	6157.26
Q8C3X8|LMF2_MOUSE	4	4	263.94	0.145458	0.620911	2.24628	79997.2	Lipase maturation factor 2 OS=Mus musculus OX=10090 GN=Lmf2 PE=1 SV=1	1.50485e+06	451772	521205	551281	478684	231992	208817
O35382|EXOC4_MOUSE	3	3	163.33	0.145565	0.620911	1.59886	110545	Exocyst complex component 4 OS=Mus musculus OX=10090 GN=Exoc4 PE=1 SV=2	24834.6	20938.4	19502	50576.9	24368.3	41569.9	22639.5
O54990|PROM1_MOUSE	2	2	79.73	0.146533	0.620911	10.8308	97113.3	Prominin-1 OS=Mus musculus OX=10090 GN=Prom1 PE=1 SV=1	17969.6	14687	931.969	19936.6	15168.4	405499	44450.1
P61961|UFM1_MOUSE	1	1	48.86	0.146951	0.620911	5.52021	9117.57	Ubiquitin-fold modifier 1 OS=Mus musculus OX=10090 GN=Ufm1 PE=1 SV=1	5004.9	616.286	94489.8	335890	182268	7972.43	210715
Q9DBG6|RPN2_MOUSE	32	30	1884.42	0.147412	0.620911	2.6132	69063	Dolichyl-diphosphooligosaccharide--protein glycosyltransferase subunit 2 OS=Mus musculus OX=10090 GN=Rpn2 PE=1 SV=1	645395	686566	1.11809e+07	1.41691e+07	1.32812e+07	1.39219e+07	2.22608e+06
Q9JM63|KCJ10_MOUSE	5	4	249.11	0.147463	0.620911	3.00603	42432.1	ATP-sensitive inward rectifier potassium channel 10 OS=Mus musculus OX=10090 GN=Kcnj10 PE=1 SV=1	693643	10342.2	560990	2.12392e+06	1.12578e+06	1.02629e+06	794077
Q9D0K2|SCOT1_MOUSE	17	14	892.79	0.147911	0.620911	3.27254	55988.6	Succinyl-CoA:3-ketoacid coenzyme A transferase 1, mitochondrial OS=Mus musculus OX=10090 GN=Oxct1 PE=1 SV=1	4.17525e+06	1.03678e+07	2.33445e+06	2.96798e+06	2.94679e+06	179392	782235
P21278|GNA11_MOUSE	27	7	1508.86	0.148266	0.620911	2.3608	42024.2	Guanine nucleotide-binding protein subunit alpha-11 OS=Mus musculus OX=10090 GN=Gna11 PE=1 SV=1	340939	8303.6	2.16229e+06	2.57591e+06	2.04015e+06	1.34199e+06	1.9476e+06
O88485|DC1I1_MOUSE	3	1	86.12	0.148467	0.620911	7.62231	70724.9	Cytoplasmic dynein 1 intermediate chain 1 OS=Mus musculus OX=10090 GN=Dync1i1 PE=1 SV=2	246750	9566.07	218533	3487.4	9485.63	8273.69	61816.3
Q9CQ75|NDUA2_MOUSE	7	6	319.7	0.148942	0.620911	1.83823	10915.7	NADH dehydrogenase [ubiquinone] 1 alpha subcomplex subunit 2 OS=Mus musculus OX=10090 GN=Ndufa2 PE=1 SV=3	3.76714e+06	378289	1.46309e+06	2.77408e+06	2.89838e+06	4.15483e+06	3.91906e+06
Q9JHU4|DYHC1_MOUSE	125	108	5984.48	0.149003	0.620911	4.07809	532050	Cytoplasmic dynein 1 heavy chain 1 OS=Mus musculus OX=10090 GN=Dync1h1 PE=1 SV=2	1.69593e+06	301938	3.06225e+06	1.1758e+07	1.17193e+07	2.21712e+06	1.81968e+06
P13020|GELS_MOUSE	2	2	55.7	0.150425	0.620911	9.44234	85941.5	Gelsolin OS=Mus musculus OX=10090 GN=Gsn PE=1 SV=3	5848.98	3154.1	90.1165	61673.5	38682	1428.99	12696.8
Q91YJ2|SNX4_MOUSE	1	1	55.3	0.150715	0.620911	5.75118	51777.6	Sorting nexin-4 OS=Mus musculus OX=10090 GN=Snx4 PE=1 SV=1	7150.5	49087.9	97148.5	4654.44	12055.9	18191.9	658.397
P99027|RLA2_MOUSE	1	1	119.37	0.151075	0.620911	1.83281	11650.9	60S acidic ribosomal protein P2 OS=Mus musculus OX=10090 GN=Rplp2 PE=1 SV=3	710654	46791.6	81122.8	739507	516888	514925	277934
Q9CPU0|LGUL_MOUSE	6	6	356.58	0.151107	0.620911	4.70216	20809.6	Lactoylglutathione lyase OS=Mus musculus OX=10090 GN=Glo1 PE=1 SV=3	74337.7	231953	1.23692e+06	3.67034e+06	3.28572e+06	224663	2.49451e+06
O88935|SYN1_MOUSE	48	44	2383.31	0.151534	0.620911	3.57303	74097.2	Synapsin-1 OS=Mus musculus OX=10090 GN=Syn1 PE=1 SV=2	3.65991e+06	689681	410189	5.50774e+06	7.22929e+06	863967	9.07479e+06
O88384|VTI1B_MOUSE	1	1	34.19	0.151571	0.620911	4.47681	26713.5	Vesicle transport through interaction with t-SNAREs homolog 1B OS=Mus musculus OX=10090 GN=Vti1b PE=1 SV=1	46301.3	219.637	130724	359346	446375	61021.3	191248
P00493|HPRT_MOUSE	7	7	356.34	0.151713	0.620911	6.21293	24570.4	Hypoxanthine-guanine phosphoribosyltransferase OS=Mus musculus OX=10090 GN=Hprt1 PE=1 SV=3	1.52655e+06	509104	9.05992e+06	322412	348520	414228	1.29602e+06
Q64442|DHSO_MOUSE	1	1	46.67	0.151869	0.620911	5.96206	38249.5	Sorbitol dehydrogenase OS=Mus musculus OX=10090 GN=Sord PE=1 SV=3	1430.65	7997.98	20281.3	106286	87472.6	5002.39	37416
Q5U3K5|RABL6_MOUSE	1	1	52.92	0.151908	0.620911	3.57752	79831.1	Rab-like protein 6 OS=Mus musculus OX=10090 GN=Rabl6 PE=1 SV=2	4922.3	0	186617	284043	228119	49377.9	352110
P10107|ANXA1_MOUSE	1	1	57.71	0.152808	0.620911	2.9452	38734.3	Annexin A1 OS=Mus musculus OX=10090 GN=Anxa1 PE=1 SV=2	119498	49705.9	25884.5	49481.8	30054.5	4846.65	3936.2
P62814|VATB2_MOUSE	34	23	2168.7	0.153238	0.620911	2.37513	56550.9	V-type proton ATPase subunit B, brain isoform OS=Mus musculus OX=10090 GN=Atp6v1b2 PE=1 SV=1	2.2688e+07	102995	4.13918e+06	2.15397e+07	1.39529e+07	3.04277e+07	1.93633e+07
Q9EQG7|ENPP5_MOUSE	3	3	108.42	0.15327	0.620911	2.12653	54386.9	Ectonucleotide pyrophosphatase/phosphodiesterase family member 5 OS=Mus musculus OX=10090 GN=Enpp5 PE=1 SV=3	103339	54009.6	621665	623687	565181	809572	210353
Q9DC16|ERGI1_MOUSE	11	10	535.11	0.153445	0.620911	2.02327	32562.2	Endoplasmic reticulum-Golgi intermediate compartment protein 1 OS=Mus musculus OX=10090 GN=Ergic1 PE=1 SV=1	300839	867789	3.24702e+06	4.27763e+06	3.56986e+06	2.57717e+06	1.4874e+06
Q9JL56|GDE1_MOUSE	12	12	488.78	0.153449	0.620911	3.92748	37629.1	Glycerophosphodiester phosphodiesterase 1 OS=Mus musculus OX=10090 GN=Gde1 PE=1 SV=1	958938	138919	538644	3.9233e+06	3.36783e+06	731788	546844
Q9QXW9|LAT2_MOUSE	10	10	472.57	0.153834	0.620911	2.01679	57873.2	Large neutral amino acids transporter small subunit 2 OS=Mus musculus OX=10090 GN=Slc7a8 PE=1 SV=1	3.39955e+06	31700.9	561452	2.38247e+06	2.71459e+06	3.13134e+06	2.50817e+06
P17182|ENOA_MOUSE	40	26	2447.31	0.154143	0.620911	1.80249	47140.8	Alpha-enolase OS=Mus musculus OX=10090 GN=Eno1 PE=1 SV=3	1.7452e+06	266379	2.70312e+07	2.31109e+07	1.93776e+07	7.99725e+06	1.93132e+07
O88448|KLC2_MOUSE	7	2	367.24	0.154155	0.620911	2.32959	66662.4	Kinesin light chain 2 OS=Mus musculus OX=10090 GN=Klc2 PE=1 SV=1	53752.8	137865	100553	404267	249262	169986	83999.9
O88447|KLC1_MOUSE	5	1	318.55	0.154155	0.620911	2.32959	61450.2	Kinesin light chain 1 OS=Mus musculus OX=10090 GN=Klc1 PE=1 SV=3	54512.7	139814	101974	409982	252786	172389	85187.3
Q9Z1R2|BAG6_MOUSE	2	1	66.33	0.154894	0.620911	51.9398	121037	Large proline-rich protein BAG6 OS=Mus musculus OX=10090 GN=Bag6 PE=1 SV=1	8840.64	0	1574.54	695382	13664.8	8525.9	3711
Q9CQB5|CISD2_MOUSE	6	5	254.01	0.15524	0.620911	4.92773	15242.1	CDGSH iron-sulfur domain-containing protein 2 OS=Mus musculus OX=10090 GN=Cisd2 PE=1 SV=1	864912	422.261	410692	3.4823e+06	3.09566e+06	835252	970673
Q60714|S27A1_MOUSE	2	1	82.4	0.155581	0.620911	2.64881	71276.2	Long-chain fatty acid transport protein 1 OS=Mus musculus OX=10090 GN=Slc27a1 PE=1 SV=1	8136.35	27040.2	15958.3	56310.2	44455.5	67754	12075.8
Q9WVK4|EHD1_MOUSE	8	2	261.39	0.155974	0.620911	2.41819	60602.9	EH domain-containing protein 1 OS=Mus musculus OX=10090 GN=Ehd1 PE=1 SV=1	62278	49543.8	260761	457983	365273	90625.8	287421
Q8BN82|S17A5_MOUSE	2	1	74.71	0.156198	0.620911	3.1003	54369.3	Sialin OS=Mus musculus OX=10090 GN=Slc17a5 PE=1 SV=2	15991.3	4997.33	52030	79009.9	118395	89146.1	15287.7
Q80TH2|ERBIN_MOUSE	1	1	41.34	0.157094	0.620911	8.70106	157248	Erbin OS=Mus musculus OX=10090 GN=Erbin PE=1 SV=3	308793	156644	28477.2	197.803	17140.4	0	58348.2
Q9D6F4|GBRA4_MOUSE	4	3	152.8	0.158109	0.620911	2.55593	60878.3	Gamma-aminobutyric acid receptor subunit alpha-4 OS=Mus musculus OX=10090 GN=Gabra4 PE=2 SV=1	25159.7	28274.1	158070	183087	187616	301861	48220.5
P84228|H32_MOUSE	3	1	101.6	0.158314	0.620911	4.68796	15388	Histone H3.2 OS=Mus musculus OX=10090 GN=H3c2 PE=1 SV=2	14075.5	193722	62879.7	27408.1	19061.2	17686.6	12829.3
P06151|LDHA_MOUSE	24	22	1349.13	0.158323	0.620911	3.35795	36498.6	L-lactate dehydrogenase A chain OS=Mus musculus OX=10090 GN=Ldha PE=1 SV=3	320386	1.16812e+06	9.74097e+06	1.2181e+07	1.24803e+07	1.78989e+06	2.38261e+07
Q9Z0S9|PRAF1_MOUSE	1	1	49.01	0.158376	0.620911	27.9616	20618.9	Prenylated Rab acceptor protein 1 OS=Mus musculus OX=10090 GN=Rabac1 PE=1 SV=1	20250.8	7197.01	0	26875.8	12310.1	929139	54985.8
Q8BMG8|MFTC_MOUSE	1	1	47.64	0.158466	0.620911	3.82567	35048.7	Mitochondrial folate transporter/carrier OS=Mus musculus OX=10090 GN=Slc25a32 PE=1 SV=1	22195.1	41017.9	37613.3	68030.9	41592.6	349327	55353.9
P47963|RL13_MOUSE	2	2	64.1	0.158796	0.620911	85.8137	24305.5	60S ribosomal protein L13 OS=Mus musculus OX=10090 GN=Rpl13 PE=1 SV=3	16327.9	6906.92	9495.72	9923.8	103064	3.57802e+06	53968.9
Q3UUG6|TBC24_MOUSE	4	3	194.5	0.159391	0.620911	2.61846	63235.7	TBC1 domain family member 24 OS=Mus musculus OX=10090 GN=Tbc1d24 PE=1 SV=2	130172	69890.8	113913	447322	324943	249821	74091.4
P63038|CH60_MOUSE	31	29	1850.11	0.159767	0.620911	2.38649	60955.6	60 kDa heat shock protein, mitochondrial OS=Mus musculus OX=10090 GN=Hspd1 PE=1 SV=1	729646	83320.1	3.82457e+06	4.774e+06	5.28117e+06	3.44842e+06	1.253e+06
Q01815|CAC1C_MOUSE	3	3	119.42	0.160952	0.620911	4.6175	240136	Voltage-dependent L-type calcium channel subunit alpha-1C OS=Mus musculus OX=10090 GN=Cacna1c PE=1 SV=1	26324.9	48998.7	16502.3	223484	260352	59370.8	22134.1
Q8BQZ4|RLGPB_MOUSE	4	3	149.51	0.161087	0.620911	2.21157	165199	Ral GTPase-activating protein subunit beta OS=Mus musculus OX=10090 GN=Ralgapb PE=1 SV=2	495243	123653	1.64741e+06	2.10403e+06	2.40266e+06	1.50892e+06	667182
Q9CXV1|DHSD_MOUSE	4	4	209.53	0.161149	0.620911	1.99092	17013.9	Succinate dehydrogenase [ubiquinone] cytochrome b small subunit, mitochondrial OS=Mus musculus OX=10090 GN=Sdhd PE=1 SV=2	825998	43220.1	162111	632792	987914	789730	327297
Q6ZQA6|IGSF3_MOUSE	1	1	27.31	0.161582	0.620911	573.014	134710	Immunoglobulin superfamily member 3 OS=Mus musculus OX=10090 GN=Igsf3 PE=1 SV=2	0	3.941	87.6535	12386.6	28837.7	0	28755.7
Q9JKC6|CEND_MOUSE	5	5	176.18	0.161724	0.620911	2.06672	14986.9	Cell cycle exit and neuronal differentiation protein 1 OS=Mus musculus OX=10090 GN=Cend1 PE=1 SV=1	238123	162335	113315	300972	198134	701123	215542
O08539|BIN1_MOUSE	7	6	318.23	0.162589	0.620911	1.67936	64470.2	Myc box-dependent-interacting protein 1 OS=Mus musculus OX=10090 GN=Bin1 PE=1 SV=1	698605	735779	1.078e+06	2.26423e+06	1.3585e+06	775057	1.22782e+06
Q9CZM2|RL15_MOUSE	4	4	223.12	0.162701	0.620911	2.57242	24146.1	60S ribosomal protein L15 OS=Mus musculus OX=10090 GN=Rpl15 PE=1 SV=4	322166	674822	190711	212677	338611	24402.6	39916.1
Q8R3F5|FABD_MOUSE	1	1	34.96	0.163175	0.620911	5301.07	41928.2	Malonyl-CoA-acyl carrier protein transacylase, mitochondrial OS=Mus musculus OX=10090 GN=Mcat PE=1 SV=3	145519	450.145	0	0	0	36.7143	0
P48542|KCNJ6_MOUSE	1	1	47.33	0.163381	0.620911	2.65931	48651.7	G protein-activated inward rectifier potassium channel 2 OS=Mus musculus OX=10090 GN=Kcnj6 PE=1 SV=1	50706.9	116423	253702	166184	150825	486309	688845
P50172|DHI1_MOUSE	4	4	187.09	0.16368	0.620911	1.71339	32364	Corticosteroid 11-beta-dehydrogenase isozyme 1 OS=Mus musculus OX=10090 GN=Hsd11b1 PE=1 SV=3	1.96018e+06	20217.4	164705	1.10687e+06	1.41768e+06	733641	1.64234e+06
Q8CH77|NAV1_MOUSE	1	1	42.43	0.164169	0.620911	3.70857	202366	Neuron navigator 1 OS=Mus musculus OX=10090 GN=Nav1 PE=1 SV=2	5753.49	19400	12820	86791.3	72986.5	13500.5	14491.7
Q9D0M1|KPRA_MOUSE	1	1	50.53	0.164629	0.620911	4.20249	39431.8	Phosphoribosyl pyrophosphate synthase-associated protein 1 OS=Mus musculus OX=10090 GN=Prpsap1 PE=1 SV=1	223906	26170.6	161339	2427.37	15734.5	36906.8	75462.2
Q62277|SYPH_MOUSE	40	39	2063.59	0.164961	0.620911	2.74038	34024.6	Synaptophysin OS=Mus musculus OX=10090 GN=Syp PE=1 SV=2	4.30715e+07	546204	1432795	1.30809e+07	9.206e+06	1.05863e+08	3.64577e+07
Q8BWS5|GRIN3_MOUSE	4	3	152.85	0.16573	0.620911	3.35128	80484.6	G protein-regulated inducer of neurite outgrowth 3 OS=Mus musculus OX=10090 GN=Gprin3 PE=1 SV=1	665161	117237	933010	220658	189917	96025.7	175888
Q9CQC7|NDUB4_MOUSE	6	6	261.74	0.165816	0.620911	1.80145	15081.3	NADH dehydrogenase [ubiquinone] 1 beta subcomplex subunit 4 OS=Mus musculus OX=10090 GN=Ndufb4 PE=1 SV=3	3.52962e+06	13698.4	276870	1.8835e+06	1.83846e+06	3.80467e+06	1.64921e+06
Q5FWK3|RHG01_MOUSE	6	6	274	0.166208	0.620911	2.22343	50410.7	Rho GTPase-activating protein 1 OS=Mus musculus OX=10090 GN=Arhgap1 PE=1 SV=1	886393	79750.9	563118	1.63939e+06	1.48589e+06	847835	560477
Q8BMG7|RBGPR_MOUSE	1	1	36.62	0.166416	0.620911	3.25103	152534	Rab3 GTPase-activating protein non-catalytic subunit OS=Mus musculus OX=10090 GN=Rab3gap2 PE=1 SV=2	301757	972.783	297259	1.10667e+06	549590	482768	461742
Q9CR21|ACPM_MOUSE	5	5	250.28	0.166712	0.620911	5.45354	17370.3	Acyl carrier protein, mitochondrial OS=Mus musculus OX=10090 GN=Ndufab1 PE=1 SV=1	235393	38163.5	2.11578e+06	4.23487e+06	6.60456e+06	6.32222e+06	212137
P49446|PTPRE_MOUSE	1	1	30.06	0.166844	0.620911	2.34819	80687.6	Receptor-type tyrosine-protein phosphatase epsilon OS=Mus musculus OX=10090 GN=Ptpre PE=1 SV=3	15682.4	68360.4	21137	115936	127609	57549	28215.2
Q9CR67|TMM33_MOUSE	12	12	525.78	0.16694	0.620911	2.28625	28031.2	Transmembrane protein 33 OS=Mus musculus OX=10090 GN=Tmem33 PE=1 SV=1	6.9008e+06	41771.4	1.15923e+06	8.49437e+06	6.59859e+06	2.49808e+06	7.10595e+06
P80314|TCPB_MOUSE	15	14	796.91	0.167296	0.620911	2.7226	57477.3	T-complex protein 1 subunit beta OS=Mus musculus OX=10090 GN=Cct2 PE=1 SV=4	1.73439e+06	372800	2.04026e+06	292692	116481	159489	1.46245e+06
Q9D1A2|CNDP2_MOUSE	6	4	399.83	0.167312	0.620911	1.64367	52767.3	Cytosolic non-specific dipeptidase OS=Mus musculus OX=10090 GN=Cndp2 PE=1 SV=1	725380	18634.9	43683	507970	234746	319611	663956
P22315|HEMH_MOUSE	6	6	310.75	0.168596	0.620911	2.0479	47130.4	Ferrochelatase, mitochondrial OS=Mus musculus OX=10090 GN=Fech PE=1 SV=2	174955	32600.1	122128	169317	205831	400891	124171
Q9ER88|RT29_MOUSE	2	2	81.16	0.168759	0.620911	2.05967	44699.4	28S ribosomal protein S29, mitochondrial OS=Mus musculus OX=10090 GN=Dap3 PE=1 SV=1	6731.09	0	0	4680.87	12706.7	67.0746	1030.46
O88958|GNPI1_MOUSE	2	2	95.82	0.170279	0.620911	2.22429	32549.3	Glucosamine-6-phosphate isomerase 1 OS=Mus musculus OX=10090 GN=Gnpda1 PE=1 SV=3	35333.7	280.267	506094	676993	424817	136311	368435
Q6V4S5|SDK2_MOUSE	2	2	74.87	0.170792	0.620911	27.1793	239900	Protein sidekick-2 OS=Mus musculus OX=10090 GN=Sdk2 PE=1 SV=1	41376.5	217322	35770.6	323251	231211	107805	1.0009e+07
P70670|NACAM_MOUSE;Q60817|NACA_MOUSE	2	2	147.91	0.171351	0.620911	6.45046	220497	Nascent polypeptide-associated complex subunit alpha, muscle-specific form OS=Mus musculus OX=10090 GN=Naca PE=1 SV=2	156365	79621.5	25199.3	162548	239199	1.75581e+06	88801.4
Q61586|GPAT1_MOUSE	2	1	84.14	0.171785	0.620911	16.2881	93704.6	Glycerol-3-phosphate acyltransferase 1, mitochondrial OS=Mus musculus OX=10090 GN=Gpam PE=1 SV=2	1876.3	1158.34	12.2584	27943.1	34965.2	2897.07	365.564
Q9Z2Y3|HOME1_MOUSE	2	2	74.87	0.171849	0.620911	11.6262	41413	Homer protein homolog 1 OS=Mus musculus OX=10090 GN=Homer1 PE=1 SV=2	6782.64	2688.7	124391	0	11264.4	4087.46	0
Q9D0M3|CY1_MOUSE	14	14	563.02	0.171968	0.620911	2.4438	35327.7	Cytochrome c1, heme protein, mitochondrial OS=Mus musculus OX=10090 GN=Cyc1 PE=1 SV=1	8.12065e+06	63069.5	4.04905e+06	1.17109e+07	1.22801e+07	7.76324e+06	8.10496e+06
Q9WUM4|COR1C_MOUSE;Q9WUM3|COR1B_MOUSE	6	6	267.92	0.172144	0.620911	3.06103	53121	Coronin-1C OS=Mus musculus OX=10090 GN=Coro1c PE=1 SV=2	207761	119177	851551	2.03473e+06	1.70941e+06	244393	821316
O88602|CCG2_MOUSE	1	1	31.15	0.17262	0.620911	7.64347	35894.8	Voltage-dependent calcium channel gamma-2 subunit OS=Mus musculus OX=10090 GN=Cacng2 PE=1 SV=1	87615.7	7923.17	3882.09	4647.26	840.045	548.422	11307.3
Q61151|2A5E_MOUSE	7	5	262.84	0.172889	0.620911	2.50233	54713.5	Serine/threonine-protein phosphatase 2A 56 kDa regulatory subunit epsilon isoform OS=Mus musculus OX=10090 GN=Ppp2r5e PE=1 SV=3	263733	6911.51	60242.3	291871	369867	368115	74130.9
O88531|PPT1_MOUSE	6	6	254.65	0.173186	0.620911	2.05998	34490.2	Palmitoyl-protein thioesterase 1 OS=Mus musculus OX=10090 GN=Ppt1 PE=1 SV=2	26511.2	14123.6	68771.8	817.02	2114.6	3992.37	63890.1
P25785|TIMP2_MOUSE	1	1	62.71	0.173378	0.620911	1.8786	24328.2	Metalloproteinase inhibitor 2 OS=Mus musculus OX=10090 GN=Timp2 PE=1 SV=2	264029	182577	95586.7	84739.8	117177	141838	41066.9
P40240|CD9_MOUSE	4	4	233.34	0.173451	0.620911	1.85283	25258	CD9 antigen OS=Mus musculus OX=10090 GN=Cd9 PE=1 SV=2	513681	259909	1.77569e+06	2.43072e+06	1.83184e+06	897301	1.13797e+06
Q09200|B4GN1_MOUSE	1	1	46.26	0.173619	0.620911	5.10523	59212	Beta-1,4 N-acetylgalactosaminyltransferase 1 OS=Mus musculus OX=10090 GN=B4galnt1 PE=1 SV=1	3820.41	26363.9	5790.05	4652.17	73990.2	89627.4	76606.6
D3YZU1|SHAN1_MOUSE	1	1	48.83	0.174737	0.620911	11.2241	226315	SH3 and multiple ankyrin repeat domains protein 1 OS=Mus musculus OX=10090 GN=Shank1 PE=1 SV=1	2256.94	7475.74	0	70638.1	65063.2	1590.66	8362.24
Q8BUN5|SMAD3_MOUSE	1	1	42.19	0.174829	0.620911	3.54536	48080.8	Mothers against decapentaplegic homolog 3 OS=Mus musculus OX=10090 GN=Smad3 PE=1 SV=2	2504.72	52697	0	131108	92745.4	24419.2	12673.9
Q9CPU4|MGST3_MOUSE	8	8	443.14	0.175139	0.620911	3.35103	16957.8	Microsomal glutathione S-transferase 3 OS=Mus musculus OX=10090 GN=Mgst3 PE=1 SV=1	91218.7	1.59194e+06	196827	2.66366e+06	4.04766e+06	295273	1.39327e+06
Q61838|PZP_MOUSE	2	2	95.67	0.175459	0.620911	7.73008	165852	Pregnancy zone protein OS=Mus musculus OX=10090 GN=Pzp PE=1 SV=3	2621.3	3795.04	9620.95	12531	4096.78	20555.9	128109
Q9QZZ4|MYO15_MOUSE	1	1	22.45	0.176347	0.620911	2.11072	395623	Unconventional myosin-XV OS=Mus musculus OX=10090 GN=Myo15a PE=1 SV=2	5064.33	13744.5	1021.21	18830.5	11304.3	6169.85	19502.9
P18653|KS6A1_MOUSE;P18654|KS6A3_MOUSE;Q7TPS0|KS6A6_MOUSE;Q9WUT3|KS6A2_MOUSE	1	1	39.24	0.176583	0.620911	2.67925	81594.7	Ribosomal protein S6 kinase alpha-1 OS=Mus musculus OX=10090 GN=Rps6ka1 PE=1 SV=1	73295.7	65722.7	20899.8	344.208	64654.9	7102.97	7481.55
Q9CY50|SSRA_MOUSE	2	2	70.75	0.177143	0.620911	5.6233	32065	Translocon-associated protein subunit alpha OS=Mus musculus OX=10090 GN=Ssr1 PE=1 SV=1	48241	0.00137244	34771	216202	192637	157601	55962.1
Q9JJJ7|PORCN_MOUSE	5	5	166.55	0.177242	0.620911	3.04556	52507.8	Protein-serine O-palmitoleoyltransferase porcupine OS=Mus musculus OX=10090 GN=Porcn PE=1 SV=1	78616.5	85.6319	1.38417e+06	1.9297e+06	1.96663e+06	1.85889e+06	185127
P97470|PP4C_MOUSE	1	1	52.01	0.17752	0.620911	7.24853	35079.9	Serine/threonine-protein phosphatase 4 catalytic subunit OS=Mus musculus OX=10090 GN=Ppp4c PE=1 SV=2	26519.4	0	7756.08	25606.9	13071.4	85503.4	207080
Q61335|BAP31_MOUSE	1	1	97.11	0.177715	0.620911	1.77652	27956.5	B-cell receptor-associated protein 31 OS=Mus musculus OX=10090 GN=Bcap31 PE=1 SV=4	255854	61973	17343.2	193311	141125	305196	154285
Q8BWP8|B4GA1_MOUSE	2	2	76.24	0.177907	0.620911	4.70998	47384.3	Beta-1,4-glucuronyltransferase 1 OS=Mus musculus OX=10090 GN=B4gat1 PE=1 SV=1	14957.4	18218.1	25384	67262.5	49936.4	236865	13687.8
P26041|MOES_MOUSE	11	1	392.36	0.178381	0.620911	3.41366	67767.1	Moesin OS=Mus musculus OX=10090 GN=Msn PE=1 SV=3	267273	54093.4	129143	537945	364682	1.05216e+06	95728.4
Q60737|CSK21_MOUSE	6	4	285.67	0.17853	0.620911	5.69314	45133.5	Casein kinase II subunit alpha OS=Mus musculus OX=10090 GN=Csnk2a1 PE=1 SV=2	3786.31	113017	64371.3	250492	345251	752868	26662.3
P24288|BCAT1_MOUSE	2	2	69.81	0.178849	0.620911	3.10166	42791.3	Branched-chain-amino-acid aminotransferase, cytosolic OS=Mus musculus OX=10090 GN=Bcat1 PE=1 SV=2	6346.51	2041.36	35683.2	73100.5	48611.4	53694.2	6851.72
Q11011|PSA_MOUSE	24	23	1186.47	0.179067	0.620911	2.24236	103325	Puromycin-sensitive aminopeptidase OS=Mus musculus OX=10090 GN=Npepps PE=1 SV=2	5.12942e+06	5241.63	225163	7.43046e+06	6.15068e+06	1.18765e+06	1.25609e+06
Q3ULJ0|GPD1L_MOUSE	7	6	274.84	0.179094	0.620911	3.08229	38225.5	Glycerol-3-phosphate dehydrogenase 1-like protein OS=Mus musculus OX=10090 GN=Gpd1l PE=1 SV=2	1.20793e+06	37042.9	601747	2.74146e+06	2.11675e+06	393903	2.33741e+06
Q9ET30|TM9S3_MOUSE	3	3	113.52	0.179201	0.620911	2.18255	67544.8	Transmembrane 9 superfamily member 3 OS=Mus musculus OX=10090 GN=Tm9sf3 PE=1 SV=1	258324	265566	810327	1.23593e+06	373208	1.62325e+06	650266
Q64373|B2CL1_MOUSE	1	1	27.98	0.179328	0.620911	4.5423	26132	Bcl-2-like protein 1 OS=Mus musculus OX=10090 GN=Bcl2l1 PE=1 SV=1	1775.36	21369.6	2337.89	69224.1	41716.4	2842.01	40552.1
Q61548|AP180_MOUSE	25	18	1225.73	0.179376	0.620911	1.84404	91851.4	Clathrin coat assembly protein AP180 OS=Mus musculus OX=10090 GN=Snap91 PE=1 SV=1	6.18528e+06	474334	295901	6.91109e+06	5.83578e+06	2.14144e+06	2.21338e+06
Q7M6Y3|PICAL_MOUSE	5	1	269	0.179376	0.620911	1.84404	71543.5	Phosphatidylinositol-binding clathrin assembly protein OS=Mus musculus OX=10090 GN=Picalm PE=1 SV=1	4.82588e+06	370085	230868	5.39217e+06	4.55319e+06	1.67079e+06	1.72692e+06
P56135|ATPK_MOUSE	3	3	122.59	0.179467	0.620911	2.31064	10344.2	ATP synthase subunit f, mitochondrial OS=Mus musculus OX=10090 GN=Atp5mf PE=1 SV=3	7.90105e+06	263071	5.62741e+06	6.63742e+06	1.03134e+07	1.7798e+07	7.74086e+06
O88444|ADCY1_MOUSE	3	3	106.3	0.180238	0.620911	2.46686	123373	Adenylate cyclase type 1 OS=Mus musculus OX=10090 GN=Adcy1 PE=1 SV=2	25760.4	5288.73	4062.56	22817	38363.4	7670.87	46636.4
P08226|APOE_MOUSE	6	6	243.95	0.180595	0.620911	6.97095	35866.6	Apolipoprotein E OS=Mus musculus OX=10090 GN=Apoe PE=1 SV=2	6.81925e+06	396797	554751	127907	404676	57780.3	895957
Q99JY8|PLPP3_MOUSE	13	12	800.19	0.181044	0.620911	1.77753	35216.1	Phospholipid phosphatase 3 OS=Mus musculus OX=10090 GN=Plpp3 PE=1 SV=1	147828	36339.9	6.1844e+06	5.95433e+06	5.2543e+06	684557	3.20057e+06
Q9R0Q3|TMED2_MOUSE	8	8	359	0.181171	0.620911	2.03406	22705.1	Transmembrane emp24 domain-containing protein 2 OS=Mus musculus OX=10090 GN=Tmed2 PE=1 SV=1	117348	896115	960895	2.08262e+06	1.49247e+06	1.02374e+06	755791
Q61543|GSLG1_MOUSE	13	12	568.72	0.18161	0.620911	10.816	133734	Golgi apparatus protein 1 OS=Mus musculus OX=10090 GN=Glg1 PE=1 SV=1	63391.6	29225.5	66290.1	612972	456538	1.20343e+06	18708.5
Q60870|REEP5_MOUSE	1	1	41.56	0.182655	0.620911	1.6064	21050.6	Receptor expression-enhancing protein 5 OS=Mus musculus OX=10090 GN=Reep5 PE=1 SV=1	207585	518300	1.80269e+06	1.28735e+06	1.38884e+06	1.71244e+06	1.02724e+06
Q9DB73|NB5R1_MOUSE	4	4	228.54	0.182801	0.620911	2.06131	34134.8	NADH-cytochrome b5 reductase 1 OS=Mus musculus OX=10090 GN=Cyb5r1 PE=1 SV=1	374284	100615	366069	19076.9	24272.1	447941	52679.9
Q9Z1G3|VATC1_MOUSE	21	20	941.15	0.18339	0.620911	2.1359	43887.6	V-type proton ATPase subunit C 1 OS=Mus musculus OX=10090 GN=Atp6v1c1 PE=1 SV=4	712398	40340.8	1.0585e+06	775578	1.88388e+06	1.21365e+06	1.28505e+06
Q76MZ3|2AAA_MOUSE	33	19	1998.06	0.183499	0.620911	2.13695	65322.7	Serine/threonine-protein phosphatase 2A 65 kDa regulatory subunit A alpha isoform OS=Mus musculus OX=10090 GN=Ppp2r1a PE=1 SV=3	6.8716e+06	362480	123306	7.32533e+06	6.26375e+06	921642	6.4524e+06
Q8R366|IGSF8_MOUSE	17	16	1189.54	0.1846	0.620911	1.51515	65010.9	Immunoglobulin superfamily member 8 OS=Mus musculus OX=10090 GN=Igsf8 PE=1 SV=2	787311	144777	9.13993e+06	6.40556e+06	6.33474e+06	4.29632e+06	3.31085e+06
O88544|CSN4_MOUSE	4	4	161.69	0.18468	0.620911	4.61025	46284.8	COP9 signalosome complex subunit 4 OS=Mus musculus OX=10090 GN=Cops4 PE=1 SV=1	64999.5	24.6899	39826.3	273540	204638	27410.7	138927
P42932|TCPQ_MOUSE	14	14	608.06	0.184879	0.620911	1.72282	59555.6	T-complex protein 1 subunit theta OS=Mus musculus OX=10090 GN=Cct8 PE=1 SV=3	544206	363731	1.72194e+06	2.08892e+06	1.97041e+06	1.00404e+06	977725
G3X9K3|BIG1_MOUSE	3	2	119.34	0.184919	0.620911	7.94563	208498	Brefeldin A-inhibited guanine nucleotide-exchange protein 1 OS=Mus musculus OX=10090 GN=Arfgef1 PE=1 SV=1	17233	228793	11612.1	7986.02	11630.4	7873.52	15743.7
P97772|GRM1_MOUSE	8	7	377.5	0.185245	0.620911	2.37066	133212	Metabotropic glutamate receptor 1 OS=Mus musculus OX=10090 GN=Grm1 PE=1 SV=2	164129	627869	63196	1.08373e+06	936951	478037	204443
Q8K354|CBR3_MOUSE	2	1	71.35	0.185342	0.620911	2.90609	30953.4	Carbonyl reductase [NADPH] 3 OS=Mus musculus OX=10090 GN=Cbr3 PE=1 SV=1	41234.4	696.886	172431	104083	180230	75192.1	471104
B2RUJ5|APBA1_MOUSE	1	1	47.24	0.185924	0.620911	4.33701	92909	Amyloid-beta A4 precursor protein-binding family A member 1 OS=Mus musculus OX=10090 GN=Apba1 PE=1 SV=2	33176	124.579	41097.1	153954	37968.9	25748.2	212546
Q9D1R9|RL34_MOUSE	2	2	43.68	0.186236	0.620911	6.06627	13292.9	60S ribosomal protein L34 OS=Mus musculus OX=10090 GN=Rpl34 PE=1 SV=2	71549.2	1656.97	23778.4	43572.1	66377.4	636983	37514.4
P62746|RHOB_MOUSE	17	11	827.11	0.186503	0.620911	2.29227	22123.4	Rho-related GTP-binding protein RhoB OS=Mus musculus OX=10090 GN=Rhob PE=1 SV=1	4.617e+06	1.29448e+06	5.68879e+06	1.45407e+06	901986	1.07003e+06	3.32137e+06
P62761|VISL1_MOUSE	15	10	865.67	0.186505	0.620911	5.23893	22142.3	Visinin-like protein 1 OS=Mus musculus OX=10090 GN=Vsnl1 PE=1 SV=2	407851	151498	2.14186e+06	9.97777e+06	7.32751e+06	937464	625823
A2AGT5|CKAP5_MOUSE	7	6	279.5	0.186697	0.620911	4.07105	225633	Cytoskeleton-associated protein 5 OS=Mus musculus OX=10090 GN=Ckap5 PE=1 SV=1	61595.1	1894.3	5529.74	216150	124308	13164.7	21017.8
Q6NXM3|TM130_MOUSE	2	2	132.25	0.186727	0.620911	1.9756	46627.9	Transmembrane protein 130 OS=Mus musculus OX=10090 GN=Tmem130 PE=2 SV=1	38777.5	6529.52	1508.04	37375.4	31115.8	43838.3	10987.6
P28843|DPP4_MOUSE	1	1	25.67	0.18698	0.620911	203.299	87436.9	Dipeptidyl peptidase 4 OS=Mus musculus OX=10090 GN=Dpp4 PE=1 SV=3	9340.07	43997.5	0	0	0	349.814	0
Q3V3Q7|PACS2_MOUSE	4	3	133.84	0.188351	0.620911	1.71461	94932.1	Phosphofurin acidic cluster sorting protein 2 OS=Mus musculus OX=10090 GN=Pacs2 PE=1 SV=2	8603.35	195933	8503.9	114636	89004.7	234719	48683.1
Q9EQH2|ERAP1_MOUSE	1	1	32.18	0.188905	0.620911	1.48742	106599	Endoplasmic reticulum aminopeptidase 1 OS=Mus musculus OX=10090 GN=Erap1 PE=1 SV=2	31439.9	30908.8	202879	153044	112676	144395	115894
P14869|RLA0_MOUSE	3	3	80.82	0.189101	0.620911	2.27977	34216.4	60S acidic ribosomal protein P0 OS=Mus musculus OX=10090 GN=Rplp0 PE=1 SV=3	349519	7683.11	489428	662386	504462	969795	436854
P98192|GNPAT_MOUSE	4	4	163.56	0.18975	0.620911	5.17513	76869.7	Dihydroxyacetone phosphate acyltransferase OS=Mus musculus OX=10090 GN=Gnpat PE=1 SV=1	24223.1	13044.8	1223.26	60541.9	105354	94832.9	4866.8
P28663|SNAB_MOUSE	22	17	1279.21	0.189871	0.620911	2.33186	33556.9	Beta-soluble NSF attachment protein OS=Mus musculus OX=10090 GN=Napb PE=1 SV=2	1.18567e+06	224199	7.44972e+06	7.49548e+06	7.59864e+06	1.0858e+07	1.59366e+06
Q8CG76|ARK72_MOUSE	2	2	86.54	0.190388	0.620911	1.68937	40612.1	Aflatoxin B1 aldehyde reductase member 2 OS=Mus musculus OX=10090 GN=Akr7a2 PE=1 SV=3	495004	19340.6	40583.7	404556	342763	117260	385393
Q8BI84|TGO1_MOUSE	1	1	37.56	0.190395	0.620911	5.4447	213673	Transport and Golgi organization protein 1 homolog OS=Mus musculus OX=10090 GN=Mia3 PE=1 SV=2	0	3826.84	135742	485380	475964	9078.01	42789.8
Q8BIW1|PRUN1_MOUSE	2	2	75.74	0.190636	0.620911	1.46754	50239.5	Exopolyphosphatase PRUNE1 OS=Mus musculus OX=10090 GN=Prune1 PE=1 SV=1	6152.49	232085	16088	173339	153235	74397.3	96672.7
Q6PGC7|S35E3_MOUSE	1	1	23.7	0.190839	0.620911	4.7223	34891.7	Solute carrier family 35 member E3 OS=Mus musculus OX=10090 GN=Slc35e3 PE=2 SV=1	18721.2	0	169124	547396	402747	30522.4	202087
Q8BK30|NDUV3_MOUSE	3	2	194.87	0.191008	0.620911	2.79072	11813.5	NADH dehydrogenase [ubiquinone] flavoprotein 3, mitochondrial OS=Mus musculus OX=10090 GN=Ndufv3 PE=1 SV=1	436494	18716.5	831764	1.18294e+06	1.35528e+06	1.94627e+06	304286
Q8BKC5|IPO5_MOUSE	10	10	482.45	0.191027	0.620911	3.06552	123591	Importin-5 OS=Mus musculus OX=10090 GN=Ipo5 PE=1 SV=3	114764	189596	91555.3	666672	447016	75035.5	429520
Q8BLF1|NCEH1_MOUSE	25	24	1420.87	0.191043	0.620911	2.38904	45739.7	Neutral cholesterol ester hydrolase 1 OS=Mus musculus OX=10090 GN=Nceh1 PE=1 SV=1	3.60405e+06	540924	5.80877e+06	1.1977e+07	9.47455e+06	7.79879e+06	2.45624e+06
Q6WVG3|KCD12_MOUSE	5	3	173.22	0.191288	0.620911	2.28014	35892	BTB/POZ domain-containing protein KCTD12 OS=Mus musculus OX=10090 GN=Kctd12 PE=1 SV=1	486326	242405	638265	1.14945e+06	570401	2.0057e+06	430373
Q9D0R2|SYTC_MOUSE	3	2	143.52	0.191715	0.620911	1.55936	83355.9	Threonine--tRNA ligase 1, cytoplasmic OS=Mus musculus OX=10090 GN=Tars1 PE=1 SV=2	89565.2	65644.8	283471	296571	257260	148889	209363
P59108|CPNE2_MOUSE	5	4	237.45	0.192341	0.620911	1.88298	61035.7	Copine-2 OS=Mus musculus OX=10090 GN=Cpne2 PE=1 SV=1	1.38571e+06	1.11465e+06	1.04957e+06	3.10666e+06	2.25364e+06	2.70262e+06	849658
P35762|CD81_MOUSE	21	20	1240.12	0.192713	0.620911	1.49832	25814.5	CD81 antigen OS=Mus musculus OX=10090 GN=Cd81 PE=1 SV=2	1.72882e+07	1.85626e+06	708052	8.58643e+06	6.63819e+06	1.27243e+07	1.17115e+07
O08788|DCTN1_MOUSE	8	8	382.92	0.193724	0.620911	3.20867	141675	Dynactin subunit 1 OS=Mus musculus OX=10090 GN=Dctn1 PE=1 SV=3	156142	131871	228536	752516	686881	678529	91989
Q9JLB2|PALS1_MOUSE	1	1	45.63	0.193736	0.620911	11.0906	77229.5	Protein PALS1 OS=Mus musculus OX=10090 GN=Pals1 PE=1 SV=1	2146.43	34355.6	30260.9	824885	35523.4	109924	16919.9
Q91WC3|ACSL6_MOUSE	14	13	625.39	0.193738	0.620911	2.06955	78017.3	Long-chain-fatty-acid--CoA ligase 6 OS=Mus musculus OX=10090 GN=Acsl6 PE=1 SV=1	923630	657263	850555	2.19404e+06	1.78743e+06	2.18151e+06	546361
O55091|IMPCT_MOUSE	2	1	69.23	0.194143	0.620911	2.90362	36276.2	Protein IMPACT OS=Mus musculus OX=10090 GN=Impact PE=1 SV=2	55697.5	6898.39	24291.6	527.815	518.008	9124.6	29728
Q99KJ8|DCTN2_MOUSE	5	4	175.74	0.194155	0.620911	2.32419	44116.9	Dynactin subunit 2 OS=Mus musculus OX=10090 GN=Dctn2 PE=1 SV=3	54851.1	3920.81	321176	463256	448070	85840.2	180261
Q61290|CAC1E_MOUSE	10	9	421.61	0.194363	0.620911	4.16265	257233	Voltage-dependent R-type calcium channel subunit alpha-1E OS=Mus musculus OX=10090 GN=Cacna1e PE=1 SV=1	142057	1896.09	643970	1.59196e+06	2.23303e+06	418177	129962
Q9CRD0|OCAD1_MOUSE	3	3	179.74	0.19442	0.620911	2.16324	27610.2	OCIA domain-containing protein 1 OS=Mus musculus OX=10090 GN=Ociad1 PE=1 SV=1	3.09274e+06	3.69231e+06	1.71505e+06	2.00832e+06	2.85101e+06	282221	97551.2
Q99JG2|G37L1_MOUSE	8	8	506.36	0.194427	0.620911	2.57564	52728.6	G-protein coupled receptor 37-like 1 OS=Mus musculus OX=10090 GN=Gpr37l1 PE=1 SV=2	542047	82953.5	3.07402e+06	3.76439e+06	2.64637e+06	5.65549e+06	636876
Q8C7K6|PCYXL_MOUSE	9	8	487.24	0.194677	0.620911	2.57936	54874.8	Prenylcysteine oxidase-like OS=Mus musculus OX=10090 GN=Pcyox1l PE=1 SV=1	780859	18527.5	2.10125e+06	2.28042e+06	2.72176e+06	4.20441e+06	769131
Q8BFY6|PEF1_MOUSE	1	1	49.89	0.194867	0.620911	3.43854	29227.7	Peflin OS=Mus musculus OX=10090 GN=Pef1 PE=1 SV=1	282296	0	23916.8	812431	302339	194899	94229
Q9CYG7|TOM34_MOUSE	2	2	75.61	0.196138	0.620911	2.50605	34278	Mitochondrial import receptor subunit TOM34 OS=Mus musculus OX=10090 GN=Tomm34 PE=1 SV=1	8275.35	0	83677.5	120586	84465.5	39915	62285.3
Q8BL99|DOP1_MOUSE	1	1	85.29	0.196355	0.620911	1.98755	269254	Protein dopey-1 OS=Mus musculus OX=10090 GN=Dop1a PE=1 SV=2	15791	20140.8	15284	14489.8	18242.1	985.995	639.865
Q61036|PAK3_MOUSE	5	2	211.73	0.19637	0.620911	3.98815	62397.7	Serine/threonine-protein kinase PAK 3 OS=Mus musculus OX=10090 GN=Pak3 PE=1 SV=2	7499.32	19518.8	11130.2	102484	52655.2	6673.63	41041.7
Q91VR8|BRK1_MOUSE	3	2	99.19	0.196583	0.620911	1.94471	8760.91	Protein BRICK1 OS=Mus musculus OX=10090 GN=Brk1 PE=1 SV=1	23668.3	2336.34	212670	234195	176706	43544.9	164426
Q9JM76|ARPC3_MOUSE	6	6	211.47	0.197329	0.620911	1.80628	20524.7	Actin-related protein 2/3 complex subunit 3 OS=Mus musculus OX=10090 GN=Arpc3 PE=1 SV=3	8611.29	19374.3	2.8498e+06	3.34913e+06	2.93968e+06	258485	383497
Q9JMG7|HDGR3_MOUSE	2	1	79.75	0.197369	0.620911	2.23091	22430.5	Hepatoma-derived growth factor-related protein 3 OS=Mus musculus OX=10090 GN=Hdgfl3 PE=1 SV=2	152219	319665	7549.76	559157	269707	163443	433790
Q5DU41|LRC8B_MOUSE	1	1	39.78	0.197605	0.620911	1.94757	92186.3	Volume-regulated anion channel subunit LRRC8B OS=Mus musculus OX=10090 GN=Lrrc8b PE=1 SV=3	159867	5.39522	1742.03	204163	151689	6842.48	56979.3
Q9R0H0|ACOX1_MOUSE	11	9	458.51	0.198814	0.620911	8.8418	74648.8	Peroxisomal acyl-coenzyme A oxidase 1 OS=Mus musculus OX=10090 GN=Acox1 PE=1 SV=5	1.66784e+06	7460.17	991789	1.25924e+06	1.49992e+06	2.74118e+07	1.27151e+06
P37040|NCPR_MOUSE	5	5	151.46	0.198828	0.620911	2.50039	77044	NADPH--cytochrome P450 reductase OS=Mus musculus OX=10090 GN=Por PE=1 SV=2	439125	172991	847774	332151	339444	44882.2	62009.1
P54818|GALC_MOUSE	1	1	52.73	0.199345	0.620911	10.4455	77256.5	Galactocerebrosidase OS=Mus musculus OX=10090 GN=Galc PE=1 SV=2	33501.2	222117	4114.13	5748.64	6218.28	19249.9	1937.06
Q9CQJ8|NDUB9_MOUSE	12	12	509.01	0.199379	0.620911	1.95888	21984.1	NADH dehydrogenase [ubiquinone] 1 beta subcomplex subunit 9 OS=Mus musculus OX=10090 GN=Ndufb9 PE=1 SV=3	686161	222582	6.84904e+06	4.80589e+06	7.0131e+06	7.11204e+06	1.33107e+06
Q9JJZ2|TBA8_MOUSE	51	1	3029.95	0.199927	0.620911	1.51393	50051.6	Tubulin alpha-8 chain OS=Mus musculus OX=10090 GN=Tuba8 PE=1 SV=1	219913	253343	278923	217161	171489	63470.5	210334
Q60875|ARHG2_MOUSE	6	6	229.69	0.200146	0.620911	4.35474	111974	Rho guanine nucleotide exchange factor 2 OS=Mus musculus OX=10090 GN=Arhgef2 PE=1 SV=4	240564	9326.01	179871	601826	449666	69215.8	1.37462e+06
P20029|BIP_MOUSE	46	39	2687	0.200245	0.620911	1.51013	72422.2	Endoplasmic reticulum chaperone BiP OS=Mus musculus OX=10090 GN=Hspa5 PE=1 SV=3	976817	81595.1	2.40706e+07	1.86597e+07	1.79675e+07	3.56557e+06	1.04048e+07
Q9CPW0|CNTP2_MOUSE	4	2	181.7	0.200253	0.620911	1.92791	148197	Contactin-associated protein-like 2 OS=Mus musculus OX=10090 GN=Cntnap2 PE=1 SV=2	47974	15916	118435	79791.8	74242.4	89871.3	224768
Q8C8R3|ANK2_MOUSE	32	24	1464.57	0.200458	0.620911	2.59694	426265	Ankyrin-2 OS=Mus musculus OX=10090 GN=Ank2 PE=1 SV=2	3.1486e+06	96553.7	1.18676e+06	6.19747e+06	4.84917e+06	931000	3.36822e+06
Q9QZN4|FBX6_MOUSE	1	1	27.29	0.200479	0.620911	38.0503	34492.5	F-box only protein 6 OS=Mus musculus OX=10090 GN=Fbxo6 PE=1 SV=1	1022.32	1118.66	490.647	96245.4	33742.3	333.247	3190.82
Q60771|CLD11_MOUSE	6	5	375.41	0.200942	0.620911	2.09978	22114.3	Claudin-11 OS=Mus musculus OX=10090 GN=Cldn11 PE=1 SV=1	2.03015e+06	1.82466e+06	1.37775e+06	1.29044e+06	1.75977e+06	45775.2	226616
O08756|HCD2_MOUSE	4	3	208.81	0.200998	0.620911	2.30566	27418.6	3-hydroxyacyl-CoA dehydrogenase type-2 OS=Mus musculus OX=10090 GN=Hsd17b10 PE=1 SV=4	988847	20107.1	210419	1.16756e+06	1.76379e+06	489355	327901
Q8BHL3|TB10B_MOUSE	4	4	136.95	0.201029	0.620911	3.1972	87275.1	TBC1 domain family member 10B OS=Mus musculus OX=10090 GN=Tbc1d10b PE=1 SV=2	72622.9	363696	129029	511797	350056	1.41903e+06	129150
Q8R5M8|CADM1_MOUSE	6	6	265.11	0.201105	0.620911	2.50246	49788.5	Cell adhesion molecule 1 OS=Mus musculus OX=10090 GN=Cadm1 PE=1 SV=2	528692	117302	120500	60086	74498.9	60856.7	212953
Q06185|ATP5I_MOUSE	4	4	201.18	0.201259	0.620911	3.54005	8235.6	ATP synthase subunit e, mitochondrial OS=Mus musculus OX=10090 GN=Atp5me PE=1 SV=2	1.89158e+06	13457.9	3.84531e+06	6.21034e+06	8.97052e+06	1.09386e+07	1.02257e+06
P62270|RS18_MOUSE	4	4	127.39	0.201524	0.620911	2.69136	17718.7	40S ribosomal protein S18 OS=Mus musculus OX=10090 GN=Rps18 PE=1 SV=3	129213	601147	154077	322408	248505	1.31397e+06	1.2889e+06
P18242|CATD_MOUSE	12	11	530.7	0.202081	0.620911	4.67397	44953.9	Cathepsin D OS=Mus musculus OX=10090 GN=Ctsd PE=1 SV=1	239217	145837	2.26591e+06	9.24731e+06	5.32945e+06	320405	1.62351e+06
Q99KU0|VMP1_MOUSE	2	2	77.48	0.202386	0.620911	1.73905	45960.2	Vacuole membrane protein 1 OS=Mus musculus OX=10090 GN=Vmp1 PE=1 SV=2	379458	398471	268901	297630	284827	49104.7	171044
P21460|CYTC_MOUSE	3	3	89.85	0.202478	0.620911	7.15058	15530.8	Cystatin-C OS=Mus musculus OX=10090 GN=Cst3 PE=1 SV=2	64369.2	4956.15	36939	641033	297250	54674.6	20177.4
Q91VW3|SH3L3_MOUSE	2	2	56.35	0.202591	0.620911	2.02355	10476.7	SH3 domain-binding glutamic acid-rich-like protein 3 OS=Mus musculus OX=10090 GN=Sh3bgrl3 PE=1 SV=1	741353	101906	91527.9	201490	756453	526840	1.03734e+06
Q8CDN6|TXNL1_MOUSE	3	3	104.22	0.202818	0.620911	1.91317	32237.3	Thioredoxin-like protein 1 OS=Mus musculus OX=10090 GN=Txnl1 PE=1 SV=3	127894	88646.4	317137	441989	355466	127664	436233
P54227|STMN1_MOUSE	6	3	223.81	0.202898	0.620911	2.17826	17274.4	Stathmin OS=Mus musculus OX=10090 GN=Stmn1 PE=1 SV=2	1.30654e+06	13161.8	2.32856e+06	3.17274e+06	2.42639e+06	3.19628e+06	1.80038e+06
Q8JZU2|TXTP_MOUSE	6	6	262.06	0.203001	0.620911	2.17019	33931.5	Tricarboxylate transport protein, mitochondrial OS=Mus musculus OX=10090 GN=Slc25a1 PE=1 SV=1	1.32708e+06	61767.3	5.89615e+06	6.63426e+06	7.23972e+06	1.57738e+06	5.62842e+06
A3KMP2|TTC38_MOUSE	1	1	29.23	0.20315	0.620911	Infinity	52223.8	Tetratricopeptide repeat protein 38 OS=Mus musculus OX=10090 GN=Ttc38 PE=1 SV=2	0	0	0	45895.1	36423.9	0	0
Q8BGT6|MILK1_MOUSE	1	1	25.98	0.203845	0.620911	Infinity	94079.3	MICAL-like protein 1 OS=Mus musculus OX=10090 GN=Micall1 PE=1 SV=3	0	0	0	69754.5	25752.6	0	0
Q9DCT2|NDUS3_MOUSE	13	12	912.43	0.205123	0.620911	2.08466	30149.3	NADH dehydrogenase [ubiquinone] iron-sulfur protein 3, mitochondrial OS=Mus musculus OX=10090 GN=Ndufs3 PE=1 SV=2	3.93823e+06	330883	558928	2.87267e+06	3.58744e+06	5.98493e+06	974752
Q9JL62|GLTP_MOUSE	5	5	223.69	0.205175	0.620911	1.8806	23689.6	Glycolipid transfer protein OS=Mus musculus OX=10090 GN=Gltp PE=1 SV=3	32284.3	1.40034e+06	242704	1.16425e+06	889337	408617	1.73863e+06
Q9WV91|FPRP_MOUSE	2	2	79.94	0.205364	0.620911	7.505	98721.6	Prostaglandin F2 receptor negative regulator OS=Mus musculus OX=10090 GN=Ptgfrn PE=1 SV=2	5784.79	17234.7	5925.14	20917.4	40211.2	222380	6130.93
Q9D8V0|HM13_MOUSE	3	3	107.81	0.205801	0.620911	3.17069	41747.6	Minor histocompatibility antigen H13 OS=Mus musculus OX=10090 GN=Hm13 PE=1 SV=1	415420	68828.7	384440	342631	245526	1.46289e+06	1.62141e+06
P16125|LDHB_MOUSE	26	24	1417.33	0.205808	0.620911	2.63018	36572.3	L-lactate dehydrogenase B chain OS=Mus musculus OX=10090 GN=Ldhb PE=1 SV=2	272648	100139	3.63606e+07	2.68874e+07	3.85605e+07	940267	6.24326e+07
Q62077|PLCG1_MOUSE	1	1	37.88	0.205841	0.620911	2.94447	149668	1-phosphatidylinositol 4,5-bisphosphate phosphodiesterase gamma-1 OS=Mus musculus OX=10090 GN=Plcg1 PE=1 SV=2	30403.8	0	5950.04	57911	34950.4	11005.7	38856.9
Q8BWM0|PGES2_MOUSE	2	2	78.93	0.205864	0.620911	1.80575	43323.8	Prostaglandin E synthase 2 OS=Mus musculus OX=10090 GN=Ptges2 PE=1 SV=3	115576	260698	135902	97994.6	29081.6	205794	45311.7
Q9CR62|M2OM_MOUSE	27	26	1495.3	0.206062	0.620911	2.53289	34154.9	Mitochondrial 2-oxoglutarate/malate carrier protein OS=Mus musculus OX=10090 GN=Slc25a11 PE=1 SV=3	4.9302e+06	42069.7	1.61629e+07	1.66732e+07	28745820	2.09153e+07	5.04306e+06
Q9Z2W9|GRIA3_MOUSE	21	10	993.18	0.206404	0.620911	1.69272	100527	Glutamate receptor 3 OS=Mus musculus OX=10090 GN=Gria3 PE=1 SV=2	1.1481e+06	297000	727687	1.24703e+06	1.167e+06	1.83431e+06	655562
Q9QUH0|GLRX1_MOUSE	2	1	80.61	0.206761	0.620911	2.4658	11870.9	Glutaredoxin-1 OS=Mus musculus OX=10090 GN=Glrx PE=1 SV=3	228590	5394.63	90951.9	77050.1	220015	483089	288151
Q9D387|LAMP5_MOUSE	7	7	468.19	0.20708	0.620911	3.77253	31721.4	Lysosome-associated membrane glycoprotein 5 OS=Mus musculus OX=10090 GN=Lamp5 PE=1 SV=2	351045	3.28068e+06	280375	69682.8	84874.2	1.14334e+06	84762.7
Q8CCB4|VPS53_MOUSE	4	4	97.36	0.207274	0.620911	1.99535	94423.1	Vacuolar protein sorting-associated protein 53 homolog OS=Mus musculus OX=10090 GN=Vps53 PE=1 SV=1	121536	682.928	39675.4	165278	95163.5	99547.4	70723.9
P41438|S19A1_MOUSE	1	1	54.24	0.207908	0.620911	5.19122	58150.2	Reduced folate transporter OS=Mus musculus OX=10090 GN=Slc19a1 PE=1 SV=1	0	235906	0	2900.24	2482.96	32253.6	22954.1
Q80X80|C2C2L_MOUSE	1	1	32.36	0.208321	0.620911	2.0222	76329.2	Phospholipid transfer protein C2CD2L OS=Mus musculus OX=10090 GN=C2cd2l PE=1 SV=3	40492.9	61199.7	30846.8	48994.6	37056	841.544	497.567
P61804|DAD1_MOUSE	4	4	131	0.208375	0.620911	2.27449	12496.7	Dolichyl-diphosphooligosaccharide--protein glycosyltransferase subunit DAD1 OS=Mus musculus OX=10090 GN=Dad1 PE=1 SV=3	920255	62939.1	1.33895e+06	1.53801e+06	1.69413e+06	3.13009e+06	680016
Q9CR64|KISHA_MOUSE	1	1	40.91	0.208384	0.620911	1.64109	8073.87	Protein kish-A OS=Mus musculus OX=10090 GN=Tmem167a PE=1 SV=1	3447.91	111917	1344.71	74523.4	99372.6	69615.7	11861.9
Q3UDR8|YIPF3_MOUSE	2	2	90.69	0.208575	0.620911	4.62112	37998.4	Protein YIPF3 OS=Mus musculus OX=10090 GN=Yipf3 PE=1 SV=1	112137	13165.4	59606.3	120666	92712.9	863525	62413.2
P63028|TCTP_MOUSE	2	2	86.42	0.208791	0.620911	5.35075	19462.2	Translationally-controlled tumor protein OS=Mus musculus OX=10090 GN=Tpt1 PE=1 SV=1	44304.8	778.009	17513	226964	184945	21977	12693.7
Q64455|PTPRJ_MOUSE	1	1	27.4	0.209084	0.620911	1437.09	136768	Receptor-type tyrosine-protein phosphatase eta OS=Mus musculus OX=10090 GN=Ptprj PE=1 SV=2	221.601	99100.8	0	0	0	92.1516	0
Q9R111|GUAD_MOUSE	25	24	1391.79	0.209255	0.620911	2.10679	51013.1	Guanine deaminase OS=Mus musculus OX=10090 GN=Gda PE=1 SV=1	6.10687e+06	517251	796355	7.10397e+06	7.4542e+06	1.30059e+06	4.98574e+06
P62259|1433E_MOUSE	22	16	1063.59	0.209481	0.620911	1.5647	29173.9	14-3-3 protein epsilon OS=Mus musculus OX=10090 GN=Ywhae PE=1 SV=1	2.94835e+06	1.12074e+06	6.38458e+06	3.76711e+06	7.23388e+06	4.87639e+06	5.93181e+06
Q2TBE6|P4K2A_MOUSE	1	1	24.41	0.20972	0.620911	4.69317	54257.8	Phosphatidylinositol 4-kinase type 2-alpha OS=Mus musculus OX=10090 GN=Pi4k2a PE=1 SV=1	3.74473e+06	12079	2.17193e+06	1.97877e+06	1.76787e+06	2.34069e+07	9.94594e+06
Q01097|NMDE2_MOUSE	7	5	291.02	0.209823	0.620911	2.20196	165958	Glutamate receptor ionotropic, NMDA 2B OS=Mus musculus OX=10090 GN=Grin2b PE=1 SV=3	623719	3802.49	1.91911e+06	1.07121e+06	1.65892e+06	3.23402e+06	1.51264e+06
P70168|IMB1_MOUSE	20	18	1152.08	0.210683	0.620911	1.98716	97184.1	Importin subunit beta-1 OS=Mus musculus OX=10090 GN=Kpnb1 PE=1 SV=2	1.56118e+06	83753.2	7065.82	2.23313e+06	1.41144e+06	220225	512250
Q99LP6|GRPE1_MOUSE	1	1	67.39	0.210865	0.620911	1.95772	24307	GrpE protein homolog 1, mitochondrial OS=Mus musculus OX=10090 GN=Grpel1 PE=1 SV=1	279839	25372.3	120553	10560.2	3973.65	274970	468.085
Q91ZR1|RAB4B_MOUSE	3	2	95.62	0.211011	0.620911	3.1287	23628.8	Ras-related protein Rab-4B OS=Mus musculus OX=10090 GN=Rab4b PE=1 SV=2	342264	1481.09	532130	366767	321239	1.0876e+06	1.8782e+06
O35417|PDYN_MOUSE	1	1	80.44	0.211023	0.620911	3.80017	28054.8	Proenkephalin-B OS=Mus musculus OX=10090 GN=Pdyn PE=2 SV=1	52084.5	576456	197822	73059.3	70726	134194	11959.2
Q922Q8|LRC59_MOUSE	1	1	29.12	0.211739	0.620911	7.01302	34877.4	Leucine-rich repeat-containing protein 59 OS=Mus musculus OX=10090 GN=Lrrc59 PE=1 SV=1	104000	51278.2	100106	29373.1	6103.58	0	13077.8
Q8JZS0|LIN7A_MOUSE	4	2	184.21	0.212099	0.620911	1.91204	25992.7	Protein lin-7 homolog A OS=Mus musculus OX=10090 GN=Lin7a PE=1 SV=2	280966	39272.1	617560	972170	651209	316334	451105
P63085|MK01_MOUSE	16	10	959.2	0.212111	0.620911	1.73137	41275.6	Mitogen-activated protein kinase 1 OS=Mus musculus OX=10090 GN=Mapk1 PE=1 SV=3	171331	691634	1.41412e+06	1.05823e+06	772500	1.83707e+06	1.58882e+06
O08663|MAP2_MOUSE	1	1	27.19	0.212324	0.620911	4.21165	52921.8	Methionine aminopeptidase 2 OS=Mus musculus OX=10090 GN=Metap2 PE=1 SV=1	20015.8	1154.77	0	97437	7233.74	11407.9	2805.3
Q8VED9|LEGL_MOUSE	2	2	55.2	0.212539	0.620911	8.76734	18955.7	Galectin-related protein OS=Mus musculus OX=10090 GN=Lgalsl PE=1 SV=1	93741	241308	4399.26	6178.35	3723.08	8147.4	33574.3
G5E8K5|ANK3_MOUSE	10	5	508.45	0.212792	0.620911	1.99608	214061	Ankyrin-3 OS=Mus musculus OX=10090 GN=Ank3 PE=1 SV=1	34585.3	2407.26	116300	81895.3	41928.3	133115	151038
Q925N0|SFXN5_MOUSE	19	15	1054.94	0.21291	0.620911	1.70907	37328.6	Sideroflexin-5 OS=Mus musculus OX=10090 GN=Sfxn5 PE=1 SV=2	4.11835e+06	421751	1.96338e+06	4.56472e+06	5.02764e+06	2.57042e+06	2.6571e+06
P39876|TIMP3_MOUSE	1	1	40.69	0.213443	0.620911	4.7374	24182	Metalloproteinase inhibitor 3 OS=Mus musculus OX=10090 GN=Timp3 PE=1 SV=1	1298.12	2057.72	12035.4	8211.1	8436.18	76439.7	4132.56
Q791T5|MTCH1_MOUSE	23	22	1083.35	0.213455	0.620911	2.20629	41565.4	Mitochondrial carrier homolog 1 OS=Mus musculus OX=10090 GN=Mtch1 PE=1 SV=1	3.0493e+06	31655.1	689881	1.45994e+06	1.98268e+06	6.25951e+06	1.39063e+06
Q6PE13|PRRT3_MOUSE	4	4	146.53	0.213507	0.620911	4.12934	101224	Proline-rich transmembrane protein 3 OS=Mus musculus OX=10090 GN=Prrt3 PE=1 SV=1	89418.6	26835	55244.2	481627	329775	98374.6	34452.5
Q9D2V7|CORO7_MOUSE	4	4	114.98	0.21375	0.620911	1.80713	100812	Coronin-7 OS=Mus musculus OX=10090 GN=Coro7 PE=1 SV=2	125693	50841	54385.9	108965	20802.5	12150.4	28458.7
Q62443|NPTX1_MOUSE	6	6	278.68	0.213973	0.620911	7.8707	47117.3	Neuronal pentraxin-1 OS=Mus musculus OX=10090 GN=Nptx1 PE=1 SV=1	2.51983e+06	1.29146e+06	3.10244e+07	1.47559e+06	1e+06	1.75392e+06	1.67181e+06
Q8BNW9|KBTBB_MOUSE	2	2	121.24	0.214571	0.620911	3.83355	67946.2	Kelch repeat and BTB domain-containing protein 11 OS=Mus musculus OX=10090 GN=Kbtbd11 PE=1 SV=3	141767	39611.9	35618.9	572287	229736	32786	274352
P70336|ROCK2_MOUSE	4	3	234.8	0.214783	0.620911	1.62882	160585	Rho-associated protein kinase 2 OS=Mus musculus OX=10090 GN=Rock2 PE=1 SV=1	81125.5	114239	55307.3	143948	29826.9	14522.3	16900
P97461|RS5_MOUSE	2	1	80.4	0.215101	0.620911	1.96497	22889.4	40S ribosomal protein S5 OS=Mus musculus OX=10090 GN=Rps5 PE=1 SV=3	20191.6	10980.5	1.20552e+06	655802	635838	1.86407e+06	84370.1
Q5SSM3|RHG44_MOUSE	3	3	151.68	0.215197	0.620911	2.70561	88993.6	Rho GTPase-activating protein 44 OS=Mus musculus OX=10090 GN=Arhgap44 PE=1 SV=1	6452.43	291101	7534.5	354044	282770	18069.7	445714
Q8R3P0|ACY2_MOUSE	4	3	172.4	0.21597	0.620911	3.93359	35344.6	Aspartoacylase OS=Mus musculus OX=10090 GN=Aspa PE=1 SV=2	71729.4	21554.9	33106.9	67810.1	32403.3	449586	113095
O35454|CLCN6_MOUSE	4	4	152.85	0.216229	0.620911	3.60722	96980.2	Chloride transport protein 6 OS=Mus musculus OX=10090 GN=Clcn6 PE=1 SV=1	20869.1	43226.4	96753.7	315661	322156	28370.5	107437
O08532|CA2D1_MOUSE	41	39	2123.49	0.216573	0.620911	1.3911	124630	Voltage-dependent calcium channel subunit alpha-2/delta-1 OS=Mus musculus OX=10090 GN=Cacna2d1 PE=1 SV=1	98737.5	364658	3.99829e+06	1.63748e+06	1.55764e+06	3.37518e+06	1.70524e+06
Q8R1V4|TMED4_MOUSE	5	3	191.89	0.216949	0.620911	3.30129	26022	Transmembrane emp24 domain-containing protein 4 OS=Mus musculus OX=10090 GN=Tmed4 PE=1 SV=1	497537	37168.3	1.30228e+06	2.16748e+06	739558	4.74303e+06	435812
Q9EQK7|ICMT_MOUSE	1	1	56.23	0.217455	0.620911	3.80533	31789.9	Protein-S-isoprenylcysteine O-methyltransferase OS=Mus musculus OX=10090 GN=Icmt PE=2 SV=2	25793.9	57939.3	4459.61	11270.9	16286.1	2409.24	935.349
O88643|PAK1_MOUSE	5	3	210.32	0.218383	0.620911	1.80651	60737.1	Serine/threonine-protein kinase PAK 1 OS=Mus musculus OX=10090 GN=Pak1 PE=1 SV=1	353485	14444.6	77006.9	293876	143136	163035	471664
Q00558|HAP40_MOUSE	1	1	56.38	0.218732	0.620911	3.67151	40489.6	40-kDa huntingtin-associated protein OS=Mus musculus OX=10090 GN=F8a1 PE=1 SV=1	47692.7	15372.5	16233.8	168776	166366	17483.8	35571.1
Q99KV1|DJB11_MOUSE	6	5	197.61	0.219401	0.620911	2.15506	40555.1	DnaJ homolog subfamily B member 11 OS=Mus musculus OX=10090 GN=Dnajb11 PE=1 SV=1	139565	199439	207938	188473	100216	46119.2	3584.34
Q99KI0|ACON_MOUSE	39	37	2053.48	0.219998	0.620911	1.64281	85463.5	Aconitate hydratase, mitochondrial OS=Mus musculus OX=10090 GN=Aco2 PE=1 SV=1	2.78955e+06	115734	1.42832e+07	9.68327e+06	1.34181e+07	5.55686e+06	8.9916e+06
Q8VCH6|DHC24_MOUSE	2	2	115.67	0.221081	0.620911	1.32354	60112.3	Delta(24)-sterol reductase OS=Mus musculus OX=10090 GN=Dhcr24 PE=1 SV=1	29476.6	403905	9660.06	238205	275155	117586	150900
Q9D0S9|HINT2_MOUSE	1	1	56.28	0.221312	0.620911	1.79217	17320	Histidine triad nucleotide-binding protein 2, mitochondrial OS=Mus musculus OX=10090 GN=Hint2 PE=1 SV=1	150420	682.07	30387.8	145278	159099	62016.1	67287
Q922R8|PDIA6_MOUSE	14	12	753.56	0.221339	0.620911	1.87209	48100.4	Protein disulfide-isomerase A6 OS=Mus musculus OX=10090 GN=Pdia6 PE=1 SV=3	182358	21159.2	3.05576e+06	2.6222e+06	2.79716e+06	305559	2.41062e+06
Q99LF4|RTCB_MOUSE	3	3	116.64	0.221775	0.620911	3.38689	55249.4	RNA-splicing ligase RtcB homolog OS=Mus musculus OX=10090 GN=Rtcb PE=1 SV=1	569420	53175.6	254966	143875	109982	33654.6	57963
Q61147|CERU_MOUSE	1	1	50.54	0.221798	0.620911	3.70367	121151	Ceruloplasmin OS=Mus musculus OX=10090 GN=Cp PE=1 SV=2	1290.49	24590.6	19748	13661.8	407.068	1801.36	556.355
Q923T9|KCC2G_MOUSE	19	6	998.2	0.221911	0.620911	1.50283	59607	Calcium/calmodulin-dependent protein kinase type II subunit gamma OS=Mus musculus OX=10090 GN=Camk2g PE=1 SV=1	1.45297e+06	275122	255272	928590	1.34914e+06	618066	1.07844e+06
O35409|FOLH1_MOUSE	5	5	179.61	0.221936	0.620911	1.4818	84574.1	Glutamate carboxypeptidase 2 OS=Mus musculus OX=10090 GN=Folh1 PE=1 SV=2	253022	80427.5	195659	357536	277995	182334	227509
Q8BHE8|MAIP1_MOUSE	1	1	32.46	0.221939	0.620911	5.10446	32985	m-AAA protease-interacting protein 1, mitochondrial OS=Mus musculus OX=10090 GN=Maip1 PE=1 SV=1	81085.6	8737.02	175782	58006.8	98826	454872	1.19599e+06
Q9Z351|KCNQ2_MOUSE	4	4	205.5	0.222181	0.620911	1.45166	84450.2	Potassium voltage-gated channel subfamily KQT member 2 OS=Mus musculus OX=10090 GN=Kcnq2 PE=1 SV=1	175559	80716.7	200226	308754	228059	195049	151717
Q8CGK3|LONM_MOUSE	7	5	350.09	0.222291	0.620911	2.52795	105843	Lon protease homolog, mitochondrial OS=Mus musculus OX=10090 GN=Lonp1 PE=1 SV=2	237577	141889	109680	726168	458658	366520	97369.9
Q6P4S6|SIK3_MOUSE	1	1	62.28	0.22249	0.620911	1.51193	145783	Serine/threonine-protein kinase SIK3 OS=Mus musculus OX=10090 GN=Sik3 PE=1 SV=3	338919	344181	425470	121815	107129	50102.8	698570
Q5SUC9|SCO1_MOUSE	1	1	27.84	0.223019	0.620911	1.78045	31617.4	Protein SCO1 homolog, mitochondrial OS=Mus musculus OX=10090 GN=Sco1 PE=1 SV=1	0	0	52982.7	5646.89	1981.47	31846.7	202.363
P14231|AT1B2_MOUSE	25	22	1331.75	0.223154	0.620911	2.20907	33344.1	Sodium/potassium-transporting ATPase subunit beta-2 OS=Mus musculus OX=10090 GN=Atp1b2 PE=1 SV=2	2.67798e+07	86630.1	2.61219e+07	4.01145e+07	5.09285e+07	4.43646e+07	2.06656e+07
P26443|DHE3_MOUSE	32	29	1587.19	0.224111	0.620911	1.61704	61336.9	Glutamate dehydrogenase 1, mitochondrial OS=Mus musculus OX=10090 GN=Glud1 PE=1 SV=1	780835	138837	2.92244e+06	1.51926e+06	1.70099e+06	3.27853e+06	1.78502e+06
Q91Z53|GRHPR_MOUSE	4	4	163.16	0.224467	0.620911	1.42238	35328.9	Glyoxylate reductase/hydroxypyruvate reductase OS=Mus musculus OX=10090 GN=Grhpr PE=1 SV=1	796150	270512	161991	565951	627116	446214	690860
P50396|GDIA_MOUSE	39	28	2124.04	0.225232	0.620911	1.49502	50521.6	Rab GDP dissociation inhibitor alpha OS=Mus musculus OX=10090 GN=Gdi1 PE=1 SV=3	683516	937392	1.45914e+07	8.15901e+06	6.0996e+06	3.60949e+06	1.44487e+07
Q3UHK1|MYCT_MOUSE	8	8	439.25	0.225245	0.620911	1.98774	69062.5	Proton myo-inositol cotransporter OS=Mus musculus OX=10090 GN=Slc2a13 PE=1 SV=2	684556	2.56873e+06	1.15185e+06	300674	691892	894266	1.06804e+06
Q6P9K9|NRX3A_MOUSE	10	7	408.26	0.22578	0.620911	4.8372	173427	Neurexin-3 OS=Mus musculus OX=10090 GN=Nrxn3 PE=1 SV=2	1.36535e+06	1.05018e+06	1.05748e+06	9.63331e+06	1.05487e+07	914704	1.30282e+06
Q8BPM0|DAAM1_MOUSE	3	2	144.85	0.225942	0.620911	1.87286	123370	Disheveled-associated activator of morphogenesis 1 OS=Mus musculus OX=10090 GN=Daam1 PE=1 SV=4	12736	232641	25620.2	259592	226195	45634.9	145299
O35841|API5_MOUSE	2	2	62.35	0.226659	0.620911	3.48023	56785.3	Apoptosis inhibitor 5 OS=Mus musculus OX=10090 GN=Api5 PE=1 SV=2	3176.51	0	33289.1	23115.1	21147.2	3824.19	121125
Q8CGF6|WDR47_MOUSE	3	1	115.44	0.226685	0.620911	1.88191	102312	WD repeat-containing protein 47 OS=Mus musculus OX=10090 GN=Wdr47 PE=1 SV=2	7188.32	16086.4	96894.3	137926	72383.1	65563.1	25656.7
Q9DBX3|SUSD2_MOUSE	6	6	346.24	0.226749	0.620911	1.52736	90641.5	Sushi domain-containing protein 2 OS=Mus musculus OX=10090 GN=Susd2 PE=1 SV=1	52767.8	21542.2	1.78618e+06	899325	1.31169e+06	1.40743e+06	170410
P24668|MPRD_MOUSE	10	9	511.55	0.226753	0.620911	2.64449	31172.4	Cation-dependent mannose-6-phosphate receptor OS=Mus musculus OX=10090 GN=M6pr PE=1 SV=1	744193	458087	681375	551031	1.98441e+06	3.41181e+06	694492
P70414|NAC1_MOUSE	7	6	315.16	0.226864	0.620911	1.53642	108035	Sodium/calcium exchanger 1 OS=Mus musculus OX=10090 GN=Slc8a1 PE=1 SV=1	333414	22700.4	2.62782e+06	1.70581e+06	1.99947e+06	637459	1.77003e+06
Q7M6Z0|R4RL2_MOUSE	1	1	27.8	0.226889	0.620911	10.2381	46075.5	Reticulon-4 receptor-like 2 OS=Mus musculus OX=10090 GN=Rtn4rl2 PE=1 SV=1	186259	0	0	7741.16	6903.44	7944.22	1668.1
Q6DFW4|NOP58_MOUSE	1	1	21.29	0.226948	0.620911	45.0398	60343.1	Nucleolar protein 58 OS=Mus musculus OX=10090 GN=Nop58 PE=1 SV=1	606.825	0	0	5232.8	0	28468.5	2740.37
Q9JIZ9|PLS3_MOUSE	8	8	467.92	0.227094	0.620911	1.50117	31802.7	Phospholipid scramblase 3 OS=Mus musculus OX=10090 GN=Plscr3 PE=1 SV=1	5505.12	2.33879e+06	10240.1	479431	764501	245866	601487
P63115|AAA1_MOUSE	6	6	143.5	0.227254	0.620911	3.05517	57548.9	Asc-type amino acid transporter 1 OS=Mus musculus OX=10090 GN=Slc7a10 PE=1 SV=1	177052	875554	121721	190987	226946	45338.6	49226.7
P29758|OAT_MOUSE	1	1	27.33	0.227317	0.620911	4.07742	48354.6	Ornithine aminotransferase, mitochondrial OS=Mus musculus OX=10090 GN=Oat PE=1 SV=1	1.10637e+06	59704.9	84409.2	0	3271.26	7495.38	398147
Q8VDQ8|SIR2_MOUSE	13	13	741.46	0.227475	0.620911	2.17402	43256.3	NAD-dependent protein deacetylase sirtuin-2 OS=Mus musculus OX=10090 GN=Sirt2 PE=1 SV=2	260543	304784	3.34159e+06	6.04897e+06	2.98302e+06	735838	1.55714e+06
Q9ESX5|DKC1_MOUSE	3	3	108.55	0.227934	0.620911	4.6046	57401.7	H/ACA ribonucleoprotein complex subunit DKC1 OS=Mus musculus OX=10090 GN=Dkc1 PE=1 SV=4	4787.3	36693.7	4576.32	23532	15507.6	227209	16518.9
A7E1Z1|TM215_MOUSE	1	1	27	0.228213	0.620911	21.4653	25812.4	Transmembrane protein 215 OS=Mus musculus OX=10090 GN=Tmem215 PE=2 SV=1	1597.75	51700.9	1147.63	927.776	589.159	1865.04	0
Q99J47|DRS7B_MOUSE	5	5	219.37	0.228231	0.620911	1.80757	34986.7	Dehydrogenase/reductase SDR family member 7B OS=Mus musculus OX=10090 GN=Dhrs7b PE=1 SV=1	6334.95	411853	29611	241373	161030	602412	74424.1
Q91V14|S12A5_MOUSE	27	18	1326.18	0.22828	0.620911	2.22725	126271	Solute carrier family 12 member 5 OS=Mus musculus OX=10090 GN=Slc12a5 PE=1 SV=2	2.27159e+07	68329.5	1.66074e+06	1.94624e+06	1.71868e+07	3.4532e+07	1.89281e+07
Q61595|KTN1_MOUSE	1	1	20.99	0.228399	0.620911	7.90275	152592	Kinectin OS=Mus musculus OX=10090 GN=Ktn1 PE=1 SV=1	228948	68222.8	179105	60466.2	1.18199e+06	3.24221e+06	533847
Q80TI0|ASTRB_MOUSE	1	1	69.06	0.22849	0.620911	9.26358	85355.1	Protein Aster-B OS=Mus musculus OX=10090 GN=Gramd1b PE=1 SV=2	13976.1	1623.02	10966.4	14851.3	5617.46	273482	34170.3
O54865|GCYB1_MOUSE	4	4	199.25	0.228679	0.620911	3.67456	70597.7	Guanylate cyclase soluble subunit beta-1 OS=Mus musculus OX=10090 GN=Gucy1b1 PE=1 SV=1	966413	80266.8	929342	90388.9	91685	70218.8	464718
P02802|MT1_MOUSE	1	1	42.98	0.229163	0.620911	1765.53	6018.09	Metallothionein-1 OS=Mus musculus OX=10090 GN=Mt1 PE=1 SV=1	716.742	593295	0	0	0	448.6	0
Q9CR57|RL14_MOUSE	2	2	113.79	0.229742	0.620911	3.54352	23564.1	60S ribosomal protein L14 OS=Mus musculus OX=10090 GN=Rpl14 PE=1 SV=3	170519	27407.2	200982	235375	169951	143385	1.33601e+06
P42125|ECI1_MOUSE	3	3	130.42	0.22976	0.620911	4.60069	32250.4	Enoyl-CoA delta isomerase 1, mitochondrial OS=Mus musculus OX=10090 GN=Eci1 PE=1 SV=2	1.00118e+06	2.43617e+06	1.44901e+07	1.48501e+06	1.11911e+06	235472	2.356e+06
P63213|GBG2_MOUSE	9	9	432.79	0.229793	0.620911	2.0556	7850.14	Guanine nucleotide-binding protein G(I)/G(S)/G(O) subunit gamma-2 OS=Mus musculus OX=10090 GN=Gng2 PE=1 SV=2	6.14186e+06	6.2249e+06	6.85344e+06	3.91636e+06	4.12698e+06	222565	4.20097e+06
Q6PDI5|ECM29_MOUSE	3	2	89.29	0.229843	0.620911	2.56288	203702	Proteasome adapter and scaffold protein ECM29 OS=Mus musculus OX=10090 GN=Ecpas PE=1 SV=3	24846.3	67425.4	259728	443923	432987	54648.9	271282
O88848|ARL6_MOUSE	1	1	28.23	0.230338	0.620911	2.93281	20959.3	ADP-ribosylation factor-like protein 6 OS=Mus musculus OX=10090 GN=Arl6 PE=1 SV=1	71914.3	36.7374	1413.98	133644	88584.4	1396.38	63262.4
Q99P30|NUDT7_MOUSE	1	1	45.35	0.230575	0.620911	3.40839	26856.8	Peroxisomal coenzyme A diphosphatase NUDT7 OS=Mus musculus OX=10090 GN=Nudt7 PE=1 SV=2	82732.4	49981.4	483.219	173.394	117.635	123.338	51691.2
O70325|GPX4_MOUSE	3	3	118.71	0.23061	0.620911	2.48408	22228.7	Phospholipid hydroperoxide glutathione peroxidase OS=Mus musculus OX=10090 GN=Gpx4 PE=1 SV=4	709492	28006.6	4.118e+06	5.31706e+06	5.12185e+06	5.11822e+06	524816
Q9D2R0|AACS_MOUSE	1	1	36.38	0.230875	0.620911	2.0785	75200.3	Acetoacetyl-CoA synthetase OS=Mus musculus OX=10090 GN=Aacs PE=1 SV=1	217490	342774	844844	102503	29836	602962	166062
Q91ZP9|NECA2_MOUSE	3	1	75.23	0.231164	0.620911	1.05354	43441	N-terminal EF-hand calcium-binding protein 2 OS=Mus musculus OX=10090 GN=Necab2 PE=1 SV=1	2663.86	386725	0	286307	176911	13493.5	70270.5
P10605|CATB_MOUSE	5	5	197.39	0.231256	0.620911	4.39314	37279.8	Cathepsin B OS=Mus musculus OX=10090 GN=Ctsb PE=1 SV=2	709533	1.70681e+06	1.16144e+06	1.62692e+06	5.21719e+06	1.32639e+07	848894
Q8BK63|KC1A_MOUSE	2	2	112.96	0.231425	0.620911	2.13987	38914.8	Casein kinase I isoform alpha OS=Mus musculus OX=10090 GN=Csnk1a1 PE=1 SV=2	202321	118968	19857.2	303706	157483	421592	90561.3
Q61696|HS71A_MOUSE	13	2	617.1	0.23147	0.620911	1.82323	70079.3	Heat shock 70 kDa protein 1A OS=Mus musculus OX=10090 GN=Hspa1a PE=1 SV=2	111534	68983.5	155288	79262.3	95456.9	57721.4	13133.9
P05555|ITAM_MOUSE	5	4	213.46	0.231814	0.620911	1.70957	127481	Integrin alpha-M OS=Mus musculus OX=10090 GN=Itgam PE=1 SV=2	679652	66647.8	152062	805053	561032	460881	220783
Q8K3C3|LZIC_MOUSE	1	1	31.23	0.231984	0.620911	5.10376	21536.6	Protein LZIC OS=Mus musculus OX=10090 GN=Lzic PE=1 SV=1	10762.1	19586.7	0	87779.9	98716.1	4527.85	15500.6
P63101|1433Z_MOUSE	23	14	1234.56	0.232012	0.620911	1.54299	27771.1	14-3-3 protein zeta/delta OS=Mus musculus OX=10090 GN=Ywhaz PE=1 SV=1	3.68169e+07	295685	3.78628e+06	2.02022e+07	2.83238e+07	7.00376e+06	2.86125e+07
Q9R0P3|ESTD_MOUSE	9	8	504.67	0.232114	0.620911	1.58448	31319.6	S-formylglutathione hydrolase OS=Mus musculus OX=10090 GN=Esd PE=1 SV=1	778174	218564	5.32485e+06	3.34196e+06	2.08797e+06	1.96435e+06	5.96097e+06
Q5PR73|DIRA2_MOUSE	5	3	197.01	0.232637	0.620911	2.48701	22497.9	GTP-binding protein Di-Ras2 OS=Mus musculus OX=10090 GN=Diras2 PE=1 SV=1	164883	16627.6	373113	1.02922e+06	442870	172596	194454
Q8VHE0|SEC63_MOUSE	2	2	81.51	0.232735	0.620911	1.96689	87870.1	Translocation protein SEC63 homolog OS=Mus musculus OX=10090 GN=Sec63 PE=1 SV=4	118792	730.213	181388	238675	179536	246199	124733
Q8CE94|MOT13_MOUSE	1	1	31.17	0.232934	0.620911	2.0137	44861.6	Monocarboxylate transporter 13 OS=Mus musculus OX=10090 GN=Slc16a13 PE=2 SV=1	234418	10960.8	1.19002e+06	1.12126e+06	1.52308e+06	235520	974091
Q9CS84|NRX1A_MOUSE	12	9	439.91	0.232975	0.620911	1.45821	166168	Neurexin-1 OS=Mus musculus OX=10090 GN=Nrxn1 PE=1 SV=3	181817	19183	1.3824e+06	790637	908121	1.01052e+06	369311
Q9CZX7|PP4P2_MOUSE	2	2	80.57	0.233382	0.620911	6.93099	28037.9	Type 2 phosphatidylinositol 4,5-bisphosphate 4-phosphatase OS=Mus musculus OX=10090 GN=Pip4p2 PE=1 SV=1	6940.39	70013.5	46527.3	48132.2	73699	968209	51089.4
Q05816|FABP5_MOUSE	5	5	215.84	0.233684	0.620911	2.5609	15137.4	Fatty acid-binding protein 5 OS=Mus musculus OX=10090 GN=Fabp5 PE=1 SV=3	1.01148e+06	47501.7	2.46933e+06	1.46374e+06	1.21876e+06	7.54757e+06	1.81742e+06
P01029|CO4B_MOUSE	1	1	26.78	0.233911	0.620911	2.77659	192914	Complement C4-B OS=Mus musculus OX=10090 GN=C4b PE=1 SV=3	948.901	16647.1	364.374	4896.61	51520.8	4441.58	5632.44
Q9JLV5|CUL3_MOUSE	3	3	100.99	0.234207	0.620911	1.62303	88948.2	Cullin-3 OS=Mus musculus OX=10090 GN=Cul3 PE=1 SV=1	58607.2	73690.5	262985	177522	115927	216236	345726
Q99LR1|ABD12_MOUSE	17	14	1035.78	0.234341	0.620911	2.94242	45269.8	Lysophosphatidylserine lipase ABHD12 OS=Mus musculus OX=10090 GN=Abhd12 PE=1 SV=2	2.74429e+06	223100	4.63118e+06	1.12779e+07	1.03631e+07	1.13917e+06	7.03069e+06
Q9D8B3|CHM4B_MOUSE	1	1	34.26	0.234508	0.620911	1.68875	24936.1	Charged multivesicular body protein 4b OS=Mus musculus OX=10090 GN=Chmp4b PE=1 SV=2	155966	0	0	43750.8	22475.7	56852.2	62.3532
Q6ZPU9|KBP_MOUSE	1	1	25.51	0.234633	0.620911	1.09822	71052.1	KIF-binding protein OS=Mus musculus OX=10090 GN=Kifbp PE=1 SV=2	16027.5	107.964	877563	259436	79248.9	388440	357899
Q9CXP8|GBG10_MOUSE	1	1	27.51	0.234863	0.620911	11.5459	7229.37	Guanine nucleotide-binding protein G(I)/G(S)/G(O) subunit gamma-10 OS=Mus musculus OX=10090 GN=Gng10 PE=3 SV=1	28158.7	832680	30633	23120	17168.9	25706.2	36952.6
Q62351|TFR1_MOUSE	21	20	1000.41	0.23503	0.620911	2.12731	85731.3	Transferrin receptor protein 1 OS=Mus musculus OX=10090 GN=Tfrc PE=1 SV=1	1.94286e+06	568155	351086	3.37385e+06	2.95438e+06	755492	1.03441e+06
Q8BYZ1|ABI3_MOUSE	1	1	44.7	0.235555	0.620911	16.3965	39106.6	ABI gene family member 3 OS=Mus musculus OX=10090 GN=Abi3 PE=1 SV=3	269143	37049	2092.82	3686.18	3970.93	3426.8	13985.2
Q8VCC9|SPON1_MOUSE	1	1	25.83	0.235623	0.620911	26.4855	90821.3	Spondin-1 OS=Mus musculus OX=10090 GN=Spon1 PE=1 SV=1	0	0	894.872	326.886	1.68601	28727.4	2545.49
Q9DC28|KC1D_MOUSE	1	1	55.39	0.235684	0.620911	52.0821	47316.1	Casein kinase I isoform delta OS=Mus musculus OX=10090 GN=Csnk1d PE=1 SV=2	0	2613.73	0	26696.9	14015.9	140792	0
P21836|ACES_MOUSE	2	2	123.88	0.236041	0.620911	2.26259	68168.6	Acetylcholinesterase OS=Mus musculus OX=10090 GN=Ache PE=1 SV=1	494303	144774	103289	163052	145247	61116.5	68057.6
Q6GQU6|LIGO3_MOUSE	1	1	70.65	0.236043	0.620911	2.54603	64682.8	Leucine-rich repeat and immunoglobulin-like domain-containing nogo receptor-interacting protein 3 OS=Mus musculus OX=10090 GN=Lingo3 PE=2 SV=2	4137.68	50182.1	4328.62	63127.7	91671.2	37200.5	7094.47
Q3TDN2|FAF2_MOUSE	1	1	49.31	0.236202	0.620911	10.5636	52471.4	FAS-associated factor 2 OS=Mus musculus OX=10090 GN=Faf2 PE=1 SV=2	21481.6	212308	4219.2	8865.98	7908.51	4825.04	8441.94
P80316|TCPE_MOUSE	9	8	492.51	0.236484	0.620911	2.57082	59624.1	T-complex protein 1 subunit epsilon OS=Mus musculus OX=10090 GN=Cct5 PE=1 SV=1	80774.8	1.13388e+06	189417	900033	882020	235594	2.79518e+06
P97429|ANXA4_MOUSE	4	3	146.22	0.236799	0.620911	1.70082	35915.7	Annexin A4 OS=Mus musculus OX=10090 GN=Anxa4 PE=1 SV=4	453131	458702	172216	22968.6	137112	644447	45294.5
Q61391|NEP_MOUSE	2	2	89.27	0.237064	0.620911	5.67136	85702	Neprilysin OS=Mus musculus OX=10090 GN=Mme PE=1 SV=3	14176.2	70845.4	2462.87	6630.23	1108.76	1233.41	11595.2
Q9WVJ2|PSD13_MOUSE	9	8	444.1	0.237185	0.620911	2.39483	42809.4	26S proteasome non-ATPase regulatory subunit 13 OS=Mus musculus OX=10090 GN=Psmd13 PE=1 SV=1	1.19618e+06	160588	382554	751966	659192	688951	3.45373e+06
Q8CI32|BAG5_MOUSE	4	4	198.04	0.237251	0.620911	1.65873	50942.6	BAG family molecular chaperone regulator 5 OS=Mus musculus OX=10090 GN=Bag5 PE=1 SV=1	51536.3	5624.8	65413.1	59752.3	98220.2	58972.9	54145.1
P33173|KIF1A_MOUSE;Q60575|KIF1B_MOUSE	1	1	34.03	0.237331	0.620911	9.15854	191724	Kinesin-like protein KIF1A OS=Mus musculus OX=10090 GN=Kif1a PE=1 SV=2	1986.73	24978.3	141696	108.067	12950.4	10391.9	1103.96
P14206|RSSA_MOUSE	3	3	197.58	0.237351	0.620911	2.36538	32838.1	40S ribosomal protein SA OS=Mus musculus OX=10090 GN=Rpsa PE=1 SV=4	1.21146e+06	22086.2	27353.4	1.65508e+06	1.01582e+06	1.24356e+06	62212.4
Q5SWU9|ACACA_MOUSE	1	1	43.68	0.237533	0.620911	6.28308	265254	Acetyl-CoA carboxylase 1 OS=Mus musculus OX=10090 GN=Acaca PE=1 SV=1	149318	0	36455.6	695799	531342	6785.45	322375
Q8CI59|STEA3_MOUSE	1	1	26.6	0.237621	0.620911	Infinity	54749.1	Metalloreductase STEAP3 OS=Mus musculus OX=10090 GN=Steap3 PE=1 SV=1	0	0	0	30525.3	0	166.76	0
O89001|CBPD_MOUSE	10	9	465.31	0.238139	0.620911	1.92831	152405	Carboxypeptidase D OS=Mus musculus OX=10090 GN=Cpd PE=1 SV=2	776561	11407.8	227575	1.04841e+06	886720	263568	412338
Q9CR60|GOT1B_MOUSE	2	2	138.87	0.23839	0.620911	1.90642	15421.6	Vesicle transport protein GOT1B OS=Mus musculus OX=10090 GN=Golt1b PE=1 SV=1	774616	44927	10745.1	1.36166e+06	341389	277949	129500
Q3LAC4|PREX2_MOUSE	3	3	96.04	0.238839	0.620911	2.27374	181716	Phosphatidylinositol 3,4,5-trisphosphate-dependent Rac exchanger 2 protein OS=Mus musculus OX=10090 GN=Prex2 PE=1 SV=2	30668.7	1806.81	10222.8	37640.1	24704.3	8161.85	58940
Q0GA42|CNNM1_MOUSE	1	1	42.73	0.23884	0.620911	14.0791	103980	Metal transporter CNNM1 OS=Mus musculus OX=10090 GN=Cnnm1 PE=1 SV=5	11951.6	179.993	2639.43	172550	99556.1	1671.9	3505.01
Q9CQI6|COTL1_MOUSE	4	4	229.33	0.238911	0.620911	2.82248	15943.9	Coactosin-like protein OS=Mus musculus OX=10090 GN=Cotl1 PE=1 SV=3	424914	33306.9	381007	326574	54867.9	7785.43	7222.67
P98203|ARVC_MOUSE	3	3	118.4	0.239407	0.620911	28.6493	105066	Armadillo repeat protein deleted in velo-cardio-facial syndrome homolog OS=Mus musculus OX=10090 GN=Arvcf PE=1 SV=2	2667.75	1468.47	4955.16	160593	128871	391.049	57426.8
Q7TT50|MRCKB_MOUSE	4	4	149.38	0.239422	0.620911	1.8896	194751	Serine/threonine-protein kinase MRCK beta OS=Mus musculus OX=10090 GN=Cdc42bpb PE=1 SV=2	493881	4899.73	367801	521783	573650	766374	321513
Q8VEK0|CC50A_MOUSE	11	11	564.65	0.239588	0.620911	1.92326	41060.9	Cell cycle control protein 50A OS=Mus musculus OX=10090 GN=Tmem30a PE=1 SV=1	864696	40626.7	1.71957e+06	1.80054e+06	1.15674e+06	870848	2.90301e+06
P47802|MTX1_MOUSE	2	2	71.5	0.239748	0.620911	3.50741	35623.9	Metaxin-1 OS=Mus musculus OX=10090 GN=Mtx1 PE=1 SV=1	364336	88971	881867	2.20569e+06	2.75095e+06	178555	1.1088e+06
Q8VDD5|MYH9_MOUSE	9	5	412.83	0.239906	0.620911	1.93284	226370	Myosin-9 OS=Mus musculus OX=10090 GN=Myh9 PE=1 SV=4	248872	100579	195221	163286	137840	13286.6	61319.3
P09671|SODM_MOUSE	9	9	531.8	0.239965	0.620911	1.69948	24602.9	Superoxide dismutase [Mn], mitochondrial OS=Mus musculus OX=10090 GN=Sod2 PE=1 SV=3	3.50803e+06	152682	611613	3.10307e+06	3.79794e+06	936730	1.84322e+06
Q2PFD7|PSD3_MOUSE	4	4	188.34	0.240067	0.620911	1.72522	114722	PH and SEC7 domain-containing protein 3 OS=Mus musculus OX=10090 GN=Psd3 PE=1 SV=2	487551	10934.3	839080	956540	658881	665646	795729
Q61503|5NTD_MOUSE	4	4	164.77	0.240202	0.620911	1.15316	63864.5	5'-nucleotidase OS=Mus musculus OX=10090 GN=Nt5e PE=1 SV=2	34442.2	2709.07	711011	199417	130646	408282	411986
Q9WV92|E41L3_MOUSE	21	15	1037.2	0.24054	0.620911	3.05128	103338	Band 4.1-like protein 3 OS=Mus musculus OX=10090 GN=Epb41l3 PE=1 SV=1	609953	2898.56	904785	949313	831973	4.00014e+06	392881
Q9JLJ2|AL9A1_MOUSE	6	5	196.3	0.241162	0.620911	1.805	53514.8	4-trimethylaminobutyraldehyde dehydrogenase OS=Mus musculus OX=10090 GN=Aldh9a1 PE=1 SV=1	1.43901e+06	452801	2.05206e+07	1.76598e+07	1.8567e+07	2.34939e+06	1.53633e+07
Q8BGR2|LRC8D_MOUSE	2	1	57.95	0.241163	0.620911	2.08672	98112.8	Volume-regulated anion channel subunit LRRC8D OS=Mus musculus OX=10090 GN=Lrrc8d PE=1 SV=1	55199	640.344	9767.13	70336.7	53504	8635.75	50059.7
P28571|SC6A9_MOUSE	2	1	72.32	0.241226	0.620911	93.0651	76544.2	Sodium- and chloride-dependent glycine transporter 1 OS=Mus musculus OX=10090 GN=Slc6a9 PE=1 SV=3	1664.88	697936	6341.17	4832.04	3352.73	1929.18	0
P19783|COX41_MOUSE	13	13	616.14	0.241538	0.620911	2.15114	19530.5	Cytochrome c oxidase subunit 4 isoform 1, mitochondrial OS=Mus musculus OX=10090 GN=Cox4i1 PE=1 SV=2	17976527	753091	3.43042e+06	3.42816e+06	1.45799e+07	2.87512e+07	1.68e+07
P20917|MAG_MOUSE	7	5	364.82	0.241946	0.620911	1.51343	69387.9	Myelin-associated glycoprotein OS=Mus musculus OX=10090 GN=Mag PE=1 SV=3	745788	173530	213527	656034	748635	566160	315143
P61982|1433G_MOUSE	19	11	955.71	0.242104	0.620911	2.55029	28302.6	14-3-3 protein gamma OS=Mus musculus OX=10090 GN=Ywhag PE=1 SV=2	4.29198e+06	1.46797e+06	605826	3.25387e+06	7.13898e+06	1.22153e+06	1.00317e+07
Q08460|KCMA1_MOUSE	16	15	866.78	0.242154	0.620911	2.18675	134396	Calcium-activated potassium channel subunit alpha-1 OS=Mus musculus OX=10090 GN=Kcnma1 PE=1 SV=2	516958	90394.3	3.37182e+06	4.24296e+06	5.33301e+06	1.30672e+06	719259
Q9CWJ9|PUR9_MOUSE	7	7	430.57	0.242564	0.620911	1.3212	64217.5	Bifunctional purine biosynthesis protein ATIC OS=Mus musculus OX=10090 GN=Atic PE=1 SV=2	568446	487928	192551	592196	556767	526141	524994
Q8VEM8|MPCP_MOUSE	38	38	2086.16	0.242682	0.620911	1.85796	39632.3	Phosphate carrier protein, mitochondrial OS=Mus musculus OX=10090 GN=Slc25a3 PE=1 SV=1	2.57798e+07	217533	15867941	1.60584e+07	2.16041e+07	3.89557e+07	27093731
P68254|1433T_MOUSE	18	11	833.42	0.242985	0.620911	2.37911	27778.3	14-3-3 protein theta OS=Mus musculus OX=10090 GN=Ywhaq PE=1 SV=1	184122	711316	1.60362e+06	4.30709e+06	1.85754e+06	607569	1.15518e+06
Q6PE15|ABHDA_MOUSE	1	1	20.2	0.243058	0.620911	1.9378	33040.5	Palmitoyl-protein thioesterase ABHD10, mitochondrial OS=Mus musculus OX=10090 GN=Abhd10 PE=1 SV=1	141774	7220.41	900066	197861	357997	1.3205e+06	834127
Q99LS3|SERB_MOUSE	1	1	30.79	0.243129	0.620911	1.75773	25095.8	Phosphoserine phosphatase OS=Mus musculus OX=10090 GN=Psph PE=1 SV=1	234843	13762.7	28714.5	184833	262211	46792	156101
Q9DAR7|DCPS_MOUSE	2	2	45.48	0.243228	0.620911	3.27697	38988.2	m7GpppX diphosphatase OS=Mus musculus OX=10090 GN=Dcps PE=1 SV=1	100851	41414	111380	139665	196698	60616.1	711266
O35864|CSN5_MOUSE	4	4	204.23	0.243262	0.620911	2.05348	37548.8	COP9 signalosome complex subunit 5 OS=Mus musculus OX=10090 GN=Cops5 PE=1 SV=3	347718	9939.77	326398	749743	498186	178165	446827
Q9Z210|PX11B_MOUSE	3	3	161.06	0.243518	0.620911	2.68675	28709.8	Peroxisomal membrane protein 11B OS=Mus musculus OX=10090 GN=Pex11b PE=1 SV=1	14547.2	197106	97807.2	423573	420579	50561.1	213877
Q61990|PCBP2_MOUSE	3	3	142.99	0.243761	0.620911	1.78005	38221.7	Poly(rC)-binding protein 2 OS=Mus musculus OX=10090 GN=Pcbp2 PE=1 SV=1	183679	1943.8	2.54186e+06	2.76808e+06	2.12255e+06	223799	1.35898e+06
P62334|PRS10_MOUSE	1	1	54.19	0.243923	0.620911	9.00667	44173	26S proteasome regulatory subunit 10B OS=Mus musculus OX=10090 GN=Psmc6 PE=1 SV=1	8072.89	4706.98	5314.17	4637.1	21126.2	9838.4	181688
Q3TWN3|CNNM2_MOUSE	1	1	44.64	0.244216	0.620911	73.6255	96704.3	Metal transporter CNNM2 OS=Mus musculus OX=10090 GN=Cnnm2 PE=1 SV=3	0	7943.89	100838	1970.01	0	0	0
Q99JW2|ACY1_MOUSE	1	1	28.86	0.244266	0.620911	6.36555	45781	Aminoacylase-1 OS=Mus musculus OX=10090 GN=Acy1 PE=1 SV=1	0	34212.9	8561.63	174089	173966	11232.4	3756.62
O35083|PLCA_MOUSE	10	8	594.93	0.244479	0.620911	1.95038	31709.3	1-acyl-sn-glycerol-3-phosphate acyltransferase alpha OS=Mus musculus OX=10090 GN=Agpat1 PE=1 SV=1	1.0819e+06	694470	16080.9	1.06979e+06	2.09699e+06	843688	650808
Q9QZ88|VPS29_MOUSE	3	3	170.5	0.244503	0.620911	3.53081	20495.7	Vacuolar protein sorting-associated protein 29 OS=Mus musculus OX=10090 GN=Vps29 PE=1 SV=1	74360.6	7941.25	116732	490716	323181	38076.5	85028.4
Q8BYI9|TENR_MOUSE	20	18	909.01	0.244663	0.620911	2.37421	149589	Tenascin-R OS=Mus musculus OX=10090 GN=Tnr PE=1 SV=2	1.49355e+06	25123.8	1.60867e+06	1.6367e+06	1.7424e+06	975221	5.54564e+06
Q810U4|NRCAM_MOUSE	15	15	743.84	0.244697	0.620911	5.74602	138521	Neuronal cell adhesion molecule OS=Mus musculus OX=10090 GN=Nrcam PE=1 SV=2	1.37208e+06	20403.1	1.65914e+06	711123	738882	1.62834e+07	5.64616e+06
Q8BXV2|BRI3B_MOUSE	4	3	229.33	0.24483	0.620911	5.32284	28263.1	BRI3-binding protein OS=Mus musculus OX=10090 GN=Bri3bp PE=1 SV=1	53410.6	216349	48611.6	983765	735217	510852	29683
Q8BLY2|SYTC2_MOUSE	3	1	183.19	0.245279	0.620911	1.48943	91318.2	Threonine--tRNA ligase 2, cytoplasmic OS=Mus musculus OX=10090 GN=Tars3 PE=1 SV=1	3337.45	74481.3	11575.8	56840.8	54418.5	20138.5	46131.8
P47955|RLA1_MOUSE	4	4	117.93	0.245283	0.620911	1.3464	11474.9	60S acidic ribosomal protein P1 OS=Mus musculus OX=10090 GN=Rplp1 PE=1 SV=1	525950	844782	700428	620707	366302	337921	726135
Q8BFT9|SVOP_MOUSE	5	5	228.1	0.245323	0.620911	1.60877	60769.3	Synaptic vesicle 2-related protein OS=Mus musculus OX=10090 GN=Svop PE=1 SV=1	1.16797e+06	68253.1	656381	749862	1.22454e+06	1.23395e+06	851331
P62830|RL23_MOUSE	5	5	344.05	0.245587	0.620911	7.73785	14865.4	60S ribosomal protein L23 OS=Mus musculus OX=10090 GN=Rpl23 PE=1 SV=1	1.70517e+06	15629.8	1.0568e+06	1.03453e+06	879921	2.53676e+07	1.37482e+06
P18760|COF1_MOUSE	13	10	761.02	0.245907	0.620911	1.8054	18559.5	Cofilin-1 OS=Mus musculus OX=10090 GN=Cfl1 PE=1 SV=3	4.66925e+06	1.00108e+07	5.9597e+06	5.54058e+06	4.68697e+06	732511	4.28294e+06
Q9R1T4|SEPT6_MOUSE	13	8	553.82	0.246038	0.620911	2.28988	49619.6	Septin-6 OS=Mus musculus OX=10090 GN=Septin6 PE=1 SV=4	1.80136e+06	22179.5	2.03565e+06	2.19916e+06	2.25401e+06	1.12679e+06	6.20285e+06
Q61469|PLPP1_MOUSE	3	3	100.09	0.246048	0.620911	2.88176	31891.7	Phospholipid phosphatase 1 OS=Mus musculus OX=10090 GN=Plpp1 PE=1 SV=1	15045.8	1423.04	17859.7	646.729	1337.53	12841.4	1057.54
P06837|NEUM_MOUSE	18	16	878.61	0.246116	0.620911	2.02588	23632.4	Neuromodulin OS=Mus musculus OX=10090 GN=Gap43 PE=1 SV=1	2.84033e+06	4.62776e+06	4.55106e+06	4.38616e+06	207964	7683.4	3.30862e+06
P62751|RL23A_MOUSE	3	2	105.6	0.246145	0.620911	2.05878	17695.1	60S ribosomal protein L23a OS=Mus musculus OX=10090 GN=Rpl23a PE=1 SV=1	148807	1460.21	4829.82	68580.9	13878.1	290700	52589.1
P80560|PTPR2_MOUSE	6	6	307.57	0.246974	0.620911	2.07576	111497	Receptor-type tyrosine-protein phosphatase N2 OS=Mus musculus OX=10090 GN=Ptprn2 PE=1 SV=2	1.5187e+06	1824.54	53125.5	1.12459e+06	1.3253e+06	1.84964e+06	55831
Q02357|ANK1_MOUSE	6	3	312.72	0.247187	0.620911	2.44647	204226	Ankyrin-1 OS=Mus musculus OX=10090 GN=Ank1 PE=1 SV=2	31560.9	165419	32716.3	23012.9	10506.4	88260.1	3405.68
P11688|ITA5_MOUSE	2	1	53.46	0.247616	0.620911	7.13907	115043	Integrin alpha-5 OS=Mus musculus OX=10090 GN=Itga5 PE=1 SV=3	29149.7	1043.36	12765.9	79877.3	81347.4	244802	2890.11
P61294|RAB6B_MOUSE	6	1	202.85	0.248101	0.620911	1.85823	23461.7	Ras-related protein Rab-6B OS=Mus musculus OX=10090 GN=Rab6b PE=1 SV=1	554982	34322.5	4.12836e+06	4.43531e+06	4.3725e+06	2.25148e+06	629399
P35279|RAB6A_MOUSE	7	1	242.38	0.248101	0.620911	1.85823	23589.8	Ras-related protein Rab-6A OS=Mus musculus OX=10090 GN=Rab6a PE=1 SV=4	77956.8	4821.19	579899	623016	614193	316259	88409.8
Q9Z1Q2|ABHGA_MOUSE	8	8	314.08	0.248157	0.620911	1.74804	63086.2	Phosphatidylserine lipase ABHD16A OS=Mus musculus OX=10090 GN=Abhd16a PE=1 SV=3	2.39274e+06	1716.43	730943	2.21455e+06	1.80972e+06	914194	2.34596e+06
Q9Z1X2|PTSS2_MOUSE	1	1	105.76	0.248544	0.620911	11.9098	55020.7	Phosphatidylserine synthase 2 OS=Mus musculus OX=10090 GN=Ptdss2 PE=1 SV=2	3974.46	173627	6191.63	7049.28	10803.5	1863.09	860.158
P23506|PIMT_MOUSE	4	4	255.62	0.248893	0.620911	1.50486	24634.4	Protein-L-isoaspartate(D-aspartate) O-methyltransferase OS=Mus musculus OX=10090 GN=Pcmt1 PE=1 SV=3	1.09346e+06	50.2115	172504	921409	644793	406722	567304
Q9CZY3|UB2V1_MOUSE	5	2	171.77	0.249311	0.620911	1.42311	16354.7	Ubiquitin-conjugating enzyme E2 variant 1 OS=Mus musculus OX=10090 GN=Ube2v1 PE=1 SV=1	169039	199803	311295	206319	155767	192020	83123.8
P31649|S6A13_MOUSE;P31651|S6A12_MOUSE	4	1	191.28	0.24952	0.620911	1.52547	68285.2	Sodium- and chloride-dependent GABA transporter 2 OS=Mus musculus OX=10090 GN=Slc6a13 PE=1 SV=1	86200.7	6723.81	53523.1	78712.5	82231.4	73774	63151
Q61327|SC6A3_MOUSE	6	5	270.4	0.24952	0.620911	1.52547	68805.4	Sodium-dependent dopamine transporter OS=Mus musculus OX=10090 GN=Slc6a3 PE=1 SV=2	8.4798e+06	661440	5.26521e+06	7.74317e+06	8.08933e+06	7.25735e+06	6.21234e+06
P11983|TCPA_MOUSE	13	12	565.98	0.249842	0.620911	1.72774	60448.7	T-complex protein 1 subunit alpha OS=Mus musculus OX=10090 GN=Tcp1 PE=1 SV=3	932787	33377.2	1.6927e+06	1.35918e+06	991079	2.34386e+06	1.43098e+06
P56399|UBP5_MOUSE	14	11	613.1	0.249977	0.620911	1.68603	95833.3	Ubiquitin carboxyl-terminal hydrolase 5 OS=Mus musculus OX=10090 GN=Usp5 PE=1 SV=1	1.49056e+06	967072	3.17821e+06	1.13044e+06	1.12569e+06	798129	1.40263e+06
Q9CPS8|SMAKA_MOUSE	2	2	74.12	0.250049	0.620911	2.05396	11926.2	Small membrane A-kinase anchor protein OS=Mus musculus OX=10090 PE=1 SV=1	341717	59612.6	229173	17810.3	21263.9	65704	304514
Q4ACU6|SHAN3_MOUSE	2	2	110.87	0.250128	0.620911	2.18903	185396	SH3 and multiple ankyrin repeat domains protein 3 OS=Mus musculus OX=10090 GN=Shank3 PE=1 SV=3	0	2982.49	55067.6	82742.8	40049.8	2131.38	44507.2
Q60605|MYL6_MOUSE	5	5	203.33	0.250649	0.620911	2.26327	16930	Myosin light polypeptide 6 OS=Mus musculus OX=10090 GN=Myl6 PE=1 SV=3	96567	318372	966181	919568	522275	368804	2.35716e+06
O35544|EAA4_MOUSE	5	1	287.58	0.251044	0.620911	1.27718	60784.3	Excitatory amino acid transporter 4 OS=Mus musculus OX=10090 GN=Slc1a6 PE=1 SV=1	71869.1	61802.2	57464.1	49570.1	61963.3	59473.9	28532.5
P62835|RAP1A_MOUSE	12	3	615.34	0.251185	0.620911	2.05412	20987.2	Ras-related protein Rap-1A OS=Mus musculus OX=10090 GN=Rap1a PE=1 SV=1	383692	885.097	5.21016e+06	5.85304e+06	5.25743e+06	287716	3.92481e+06
Q99JI6|RAP1B_MOUSE	11	2	562.16	0.251185	0.620911	2.05412	20824.8	Ras-related protein Rap-1b OS=Mus musculus OX=10090 GN=Rap1b PE=1 SV=2	244997	565.156	3.32681e+06	3.73731e+06	3.357e+06	183714	2.50609e+06
Q0VE82|CPNE7_MOUSE	2	1	82.99	0.251456	0.620911	6.9062	61891.1	Copine-7 OS=Mus musculus OX=10090 GN=Cpne7 PE=1 SV=1	12723.8	4.5612	3658.26	3435.71	10774.7	132909	3772.3
Q9R0K7|AT2B2_MOUSE	54	34	2791.95	0.251581	0.620911	1.99982	132587	Plasma membrane calcium-transporting ATPase 2 OS=Mus musculus OX=10090 GN=Atp2b2 PE=1 SV=2	264220	199981	6.75749e+06	6.12261e+06	7.74822e+06	536601	4.84862e+06
Q8K2Q0|COMD9_MOUSE	3	3	128.44	0.251676	0.620911	1.36588	21850.1	COMM domain-containing protein 9 OS=Mus musculus OX=10090 GN=Commd9 PE=1 SV=3	146399	20984.5	42940.9	85749.5	103867	110549	82872.6
P50429|ARSB_MOUSE	2	2	68.04	0.251977	0.620911	2.86071	59647.1	Arylsulfatase B OS=Mus musculus OX=10090 GN=Arsb PE=1 SV=3	75549.5	356.312	45234.3	219200	164617	20560.3	57685.4
B1AZP2|DLGP4_MOUSE	3	2	103.1	0.25254	0.620911	14.5831	108037	Disks large-associated protein 4 OS=Mus musculus OX=10090 GN=Dlgap4 PE=1 SV=1	906.081	163630	74581.4	9444.53	10955.3	834.757	627.915
Q9D855|QCR7_MOUSE	5	5	235.58	0.253012	0.620911	2.45233	13527.5	Cytochrome b-c1 complex subunit 7 OS=Mus musculus OX=10090 GN=Uqcrb PE=1 SV=3	969781	309752	3.21988e+06	1.98154e+06	2.89643e+06	8.79531e+06	1.03874e+06
Q9DCT5|SDF2_MOUSE	1	1	33.78	0.253224	0.620911	25.7472	23159	Stromal cell-derived factor 2 OS=Mus musculus OX=10090 GN=Sdf2 PE=1 SV=1	21275.9	255380	994.789	4481.14	7187.69	1715.39	994.065
Q9R1P0|PSA4_MOUSE	5	5	213.41	0.25411	0.620911	1.42703	29470.8	Proteasome subunit alpha type-4 OS=Mus musculus OX=10090 GN=Psma4 PE=1 SV=1	455271	290445	770955	711212	515922	1.08135e+06	577292
Q8CEE7|RDH13_MOUSE	1	1	28.11	0.254739	0.620911	15.7482	36464.1	Retinol dehydrogenase 13 OS=Mus musculus OX=10090 GN=Rdh13 PE=1 SV=1	1411.48	18579.7	150.974	99.0252	1016.58	405.357	184.39
Q99L43|CDS2_MOUSE	12	11	699.43	0.254811	0.620911	2.17676	51313.8	Phosphatidate cytidylyltransferase 2 OS=Mus musculus OX=10090 GN=Cds2 PE=1 SV=1	2.51844e+07	2.19209e+06	1.88034e+07	5.17671e+07	3.68875e+07	3.64624e+07	8.91287e+06
Q3TZX3|S2533_MOUSE	2	2	65.94	0.25484	0.620911	1.69436	35063.8	Solute carrier family 25 member 33 OS=Mus musculus OX=10090 GN=Slc25a33 PE=2 SV=1	296391	16657.1	546408	290067	383998	611651	655923
P43024|CX6A1_MOUSE	12	12	840.44	0.254939	0.620911	2.84618	12352.1	Cytochrome c oxidase subunit 6A1, mitochondrial OS=Mus musculus OX=10090 GN=Cox6a1 PE=1 SV=2	2.34526e+07	1.11784e+07	2.60521e+06	1.9174e+06	1.28897e+06	7.07689e+06	7.16054e+06
Q8BX94|OSBL2_MOUSE	1	1	49.89	0.2553	0.620911	3.18043	55384.5	Oxysterol-binding protein-related protein 2 OS=Mus musculus OX=10090 GN=Osbpl2 PE=1 SV=1	130711	0	107568	389162	372553	217766	30958.2
P63037|DNJA1_MOUSE	3	3	139.17	0.255447	0.620911	3.08009	44868.2	DnaJ homolog subfamily A member 1 OS=Mus musculus OX=10090 GN=Dnaja1 PE=1 SV=1	1.87568e+06	1.32674e+06	193969	330366	364148	425857	349880
Q9QZM0|UBQL2_MOUSE	4	1	226.86	0.255716	0.620911	1.74262	67351	Ubiquilin-2 OS=Mus musculus OX=10090 GN=Ubqln2 PE=1 SV=2	29182.3	10218.1	323609	351328	215203	44825.2	232092
Q99KH8|STK24_MOUSE	1	1	27.87	0.255844	0.620911	2.47774	47953.6	Serine/threonine-protein kinase 24 OS=Mus musculus OX=10090 GN=Stk24 PE=1 SV=1	96784.2	2324.85	1084.64	192850	115714	10684.2	11756
Q9D6J5|NDUB8_MOUSE	6	6	283.23	0.256058	0.620911	1.60625	21875.8	NADH dehydrogenase [ubiquinone] 1 beta subcomplex subunit 8, mitochondrial OS=Mus musculus OX=10090 GN=Ndufb8 PE=1 SV=1	1.57718e+06	153643	1.40454e+06	1.1197e+06	1.50789e+06	1.80275e+06	2.28459e+06
Q6P5E8|DGKQ_MOUSE	1	1	53.05	0.256254	0.620911	3.04809	102254	Diacylglycerol kinase theta OS=Mus musculus OX=10090 GN=Dgkq PE=1 SV=1	77082.8	144017	16781.2	49781.9	29654.1	22307.6	2313.45
Q9D1D4|TMEDA_MOUSE	9	9	544.74	0.256412	0.620911	2.46805	24910.8	Transmembrane emp24 domain-containing protein 10 OS=Mus musculus OX=10090 GN=Tmed10 PE=1 SV=1	3.73512e+06	225797	4.3084e+06	8.65441e+06	6.17514e+06	1.09918e+07	1.39083e+06
P11859|ANGT_MOUSE	1	1	36.5	0.257161	0.620911	26.216	51990.5	Angiotensinogen OS=Mus musculus OX=10090 GN=Agt PE=1 SV=1	12363.5	67320.5	228.899	0	1145.1	2089.57	829.666
P63080|GBRB3_MOUSE	8	2	392.19	0.257179	0.620911	6.47933	54165.7	Gamma-aminobutyric acid receptor subunit beta-3 OS=Mus musculus OX=10090 GN=Gabrb3 PE=1 SV=1	318225	10432573	7.85183e+06	1.40912e+06	1.55374e+06	152566	712671
Q6ZPJ3|UBE2O_MOUSE	8	8	383.98	0.257434	0.620911	1.78535	140834	(E3-independent) E2 ubiquitin-conjugating enzyme UBE2O OS=Mus musculus OX=10090 GN=Ube2o PE=1 SV=3	376682	234988	543645	877605	735937	886052	250601
B1AS29|GRIK3_MOUSE	2	1	72.36	0.257888	0.620911	2.47219	104051	Glutamate receptor ionotropic, kainate 3 OS=Mus musculus OX=10090 GN=Grik3 PE=1 SV=1	42599.9	149.279	35037.5	159713	32163.7	34607.9	29919.9
Q921Q7|RIN1_MOUSE	1	1	52.78	0.258077	0.620911	228.396	83013.6	Ras and Rab interactor 1 OS=Mus musculus OX=10090 GN=Rin1 PE=1 SV=1	540.469	102326	0	0	0	0	600.514
P09470|ACE_MOUSE	2	2	60.97	0.258182	0.620911	7.82589	150918	Angiotensin-converting enzyme OS=Mus musculus OX=10090 GN=Ace PE=1 SV=3	2328.73	450694	114043	1810.21	7116.22	87575.8	111.484
P42867|GPT_MOUSE	1	1	42.71	0.258522	0.620911	1.40199	46412.3	UDP-N-acetylglucosamine--dolichyl-phosphate N-acetylglucosaminephosphotransferase OS=Mus musculus OX=10090 GN=Dpagt1 PE=1 SV=2	54093.9	322775	39543.4	293415	197831	150344	136815
P09103|PDIA1_MOUSE	27	26	1217.59	0.259137	0.620911	2.73602	57058.6	Protein disulfide-isomerase OS=Mus musculus OX=10090 GN=P4hb PE=1 SV=2	352277	246886	2.3187e+06	6.96188e+06	2.02184e+06	605749	1.05498e+06
P51906|EAA3_MOUSE	3	3	133.92	0.259223	0.620911	12.1096	56693.8	Excitatory amino acid transporter 3 OS=Mus musculus OX=10090 GN=Slc1a1 PE=1 SV=2	20672.7	1.17272e+06	51349.9	6540.71	32067.1	80638	17806.6
Q9WTR6|XCT_MOUSE	5	5	167.48	0.259332	0.620911	1.81724	55456.1	Cystine/glutamate transporter OS=Mus musculus OX=10090 GN=Slc7a11 PE=1 SV=1	373173	30834	383865	281109	648362	706056	273482
P48318|DCE1_MOUSE	6	5	200.94	0.25944	0.620911	1.4344	66648.3	Glutamate decarboxylase 1 OS=Mus musculus OX=10090 GN=Gad1 PE=1 SV=2	496990	105042	91468.9	389641	424260	193417	319028
Q8CI71|VPS50_MOUSE	1	1	56.05	0.259506	0.620911	2.09844	111174	Syndetin OS=Mus musculus OX=10090 GN=Vps50 PE=1 SV=2	351310	1.2096e+06	264355	345104	363627	211674	239356
P0C0S6|H2AZ_MOUSE;Q3THW5|H2AV_MOUSE	2	1	90.76	0.259525	0.620911	7.82343	13552.7	Histone H2A.Z OS=Mus musculus OX=10090 GN=H2az1 PE=1 SV=2	2453.94	29268.4	920.735	3199.91	6551.97	178245	152511
Q3TDQ1|STT3B_MOUSE	11	10	373.72	0.259669	0.620911	1.56944	93245.7	Dolichyl-diphosphooligosaccharide--protein glycosyltransferase subunit STT3B OS=Mus musculus OX=10090 GN=Stt3b PE=1 SV=2	789156	73372.6	859118	1.15593e+06	973696	797142	675925
Q3TYS2|CYBC1_MOUSE	2	2	75.77	0.260655	0.620911	3.89869	20921	Cytochrome b-245 chaperone 1 OS=Mus musculus OX=10090 GN=Cybc1 PE=1 SV=2	3708.38	70434.9	64134.2	202181	214909	288479	13232.7
Q9CQZ5|NDUA6_MOUSE	13	13	658.06	0.260724	0.620911	1.70107	15282.8	NADH dehydrogenase [ubiquinone] 1 alpha subcomplex subunit 6 OS=Mus musculus OX=10090 GN=Ndufa6 PE=1 SV=1	1.71844e+06	30356.1	1.64333e+06	1.9618e+06	2.26261e+06	2.29894e+06	1.1703e+06
Q5EG47|AAPK1_MOUSE	1	1	30.25	0.260731	0.620911	5.74044	63929.3	5'-AMP-activated protein kinase catalytic subunit alpha-1 OS=Mus musculus OX=10090 GN=Prkaa1 PE=1 SV=2	102118	3409.34	27067.5	5340.98	14448.9	5656.14	5351.7
P62852|RS25_MOUSE	2	2	66.05	0.260905	0.620911	3.25415	13742.1	40S ribosomal protein S25 OS=Mus musculus OX=10090 GN=Rps25 PE=1 SV=1	68770.2	7852.91	419768	93147.5	147567	1.62051e+06	292551
Q8BLR2|CPNE4_MOUSE	7	5	328.13	0.260951	0.620911	1.96777	62408.2	Copine-4 OS=Mus musculus OX=10090 GN=Cpne4 PE=1 SV=1	2.44536e+06	9305.2	2.62482e+06	2.54149e+06	2.38111e+06	6.46543e+06	1.93899e+06
Q9WV18|GABR1_MOUSE	16	16	873.42	0.261196	0.620911	1.4718	108216	Gamma-aminobutyric acid type B receptor subunit 1 OS=Mus musculus OX=10090 GN=Gabbr1 PE=1 SV=1	1.01766e+06	755182	3.57134e+07	1.95816e+07	2.91188e+07	2.9743e+06	2.18882e+07
Q99PJ0|NTRI_MOUSE	12	12	579.56	0.261255	0.620911	10.7624	37984.5	Neurotrimin OS=Mus musculus OX=10090 GN=Ntm PE=1 SV=2	272456	13603.1	384461	85744.5	236726	7.28578e+06	2.01362e+06
Q8C080|SNX16_MOUSE	1	1	40	0.261337	0.620911	2.88784	38817.5	Sorting nexin-16 OS=Mus musculus OX=10090 GN=Snx16 PE=1 SV=2	19247.4	14230.9	9173.8	74546.5	37715.3	6855.61	45112.4
Q80TA1|EPT1_MOUSE	6	6	251.06	0.261367	0.620911	1.5988	45346	Ethanolaminephosphotransferase 1 OS=Mus musculus OX=10090 GN=Selenoi PE=2 SV=3	1.49593e+06	475241	136933	1.21131e+06	816857	1.83484e+06	630894
E9PUL5|PRRT2_MOUSE	8	8	421.31	0.26142	0.620911	1.94879	35923.8	Proline-rich transmembrane protein 2 OS=Mus musculus OX=10090 GN=Prrt2 PE=1 SV=1	593234	175215	835515	589818	504239	2.07749e+06	996181
A2AHL1|ANO3_MOUSE	1	1	41.15	0.26221	0.620911	5.66886	114568	Anoctamin-3 OS=Mus musculus OX=10090 GN=Ano3 PE=1 SV=1	5136.46	4454.87	1161.79	11899	4169.91	62546.8	2661.56
O35295|PURB_MOUSE	3	3	114.44	0.262259	0.620911	1.18807	33901.4	Transcriptional activator protein Pur-beta OS=Mus musculus OX=10090 GN=Purb PE=1 SV=3	519764	121014	73912.8	4622.11	8133.24	17542.1	771778
Q9JLR9|HIG1A_MOUSE	1	1	35.26	0.262363	0.620911	3.9485	10425.2	HIG1 domain family member 1A, mitochondrial OS=Mus musculus OX=10090 GN=Higd1a PE=1 SV=1	1641.7	10951.1	62.1063	0	0	66623.9	0
O70451|MOT2_MOUSE	2	2	126.99	0.262548	0.620911	4.13064	52603.8	Monocarboxylate transporter 2 OS=Mus musculus OX=10090 GN=Slc16a7 PE=1 SV=1	84083.6	898577	73096	51364.9	44132.4	18056.8	227235
Q04519|ASM_MOUSE	1	1	32.99	0.263082	0.620911	20.3289	69927.1	Sphingomyelin phosphodiesterase OS=Mus musculus OX=10090 GN=Smpd1 PE=1 SV=2	351.146	137646	289.218	0	0	8483.81	586.097
Q5M8N4|D39U1_MOUSE	2	2	128.32	0.263257	0.620911	2.35296	31458.2	Epimerase family protein SDR39U1 OS=Mus musculus OX=10090 GN=Sdr39u1 PE=1 SV=2	20698.1	75741.5	55089.8	138792	243008	49701.6	43888.4
Q3UIU2|NDUB6_MOUSE	6	6	288.2	0.263452	0.620911	2.21528	15515.1	NADH dehydrogenase [ubiquinone] 1 beta subcomplex subunit 6 OS=Mus musculus OX=10090 GN=Ndufb6 PE=1 SV=3	1.09853e+06	122006	148880	286718	426329	2.16942e+06	1.16237e+06
P12382|PFKAL_MOUSE	24	18	1314.89	0.264502	0.620911	2.6133	85359.9	ATP-dependent 6-phosphofructokinase, liver type OS=Mus musculus OX=10090 GN=Pfkl PE=1 SV=4	161887	246584	3.02161e+06	5.73665e+06	4.20385e+06	1.68181e+06	329461
Q8R3L5|SO3A1_MOUSE	2	1	46.31	0.264701	0.620911	1.0458	76763.2	Solute carrier organic anion transporter family member 3A1 OS=Mus musculus OX=10090 GN=Slco3a1 PE=1 SV=1	135720	0	4542.93	12543.4	27422.7	72209.4	66651.4
Q9Z0Y1|DCTN3_MOUSE	3	3	207.33	0.265691	0.620911	3.08187	20978.3	Dynactin subunit 3 OS=Mus musculus OX=10090 GN=Dctn3 PE=1 SV=2	273696	23770.9	148986	580871	90866.9	999050	163759
Q8VBX6|MPDZ_MOUSE	1	1	37.47	0.265854	0.620911	6.03897	218709	Multiple PDZ domain protein OS=Mus musculus OX=10090 GN=Mpdz PE=1 SV=2	19896.1	1652.41	33258.9	209021	160624	67786.6	3875.7
Q9R0Q9|MPU1_MOUSE	3	3	171.97	0.266287	0.620911	1.7123	26497.6	Mannose-P-dolichol utilization defect 1 protein OS=Mus musculus OX=10090 GN=Mpdu1 PE=1 SV=1	1.18464e+06	108805	1.04089e+06	1.47446e+06	1.37224e+06	1.85629e+06	626458
Q9QUG9|GRP2_MOUSE	1	1	35.77	0.266658	0.620911	19.6325	69445.6	RAS guanyl-releasing protein 2 OS=Mus musculus OX=10090 GN=Rasgrp2 PE=1 SV=2	122.831	39792.9	22720.4	2454.78	48.3621	268.733	1482.03
Q8CHC4|SYNJ1_MOUSE	26	24	1109.14	0.266893	0.620911	3.11547	172616	Synaptojanin-1 OS=Mus musculus OX=10090 GN=Synj1 PE=1 SV=3	415974	2.75812e+06	244086	9.41855e+06	2.56028e+06	496001	1.72413e+06
Q6VNB8|WDFY3_MOUSE	3	2	132.42	0.266966	0.620911	2.58321	392339	WD repeat and FYVE domain-containing protein 3 OS=Mus musculus OX=10090 GN=Wdfy3 PE=1 SV=1	1237	96810	1690.29	106155	46058.1	187920	3390.43
Q9QYB1|CLIC4_MOUSE	3	3	90.85	0.267084	0.620911	9.78875	28729	Chloride intracellular channel protein 4 OS=Mus musculus OX=10090 GN=Clic4 PE=1 SV=3	1.19558e+06	87331	6.19354e+06	235046	160431	501189	121708
P19536|COX5B_MOUSE	9	9	495.66	0.267348	0.620911	2.40692	13812.9	Cytochrome c oxidase subunit 5B, mitochondrial OS=Mus musculus OX=10090 GN=Cox5b PE=1 SV=1	6.06425e+06	30138.2	9.53257e+06	5.19363e+06	7.23894e+06	3.18968e+07	5.82103e+06
Q7TMM9|TBB2A_MOUSE	115	5	6351.38	0.267575	0.620911	3.16321	49907	Tubulin beta-2A chain OS=Mus musculus OX=10090 GN=Tubb2a PE=1 SV=1	1.47716e+06	859553	129603979	2.29149e+08	1.16994e+08	1.98776e+06	2.08344e+08
Q9CWF2|TBB2B_MOUSE	117	1	6517.96	0.267575	0.620911	3.16321	49953.1	Tubulin beta-2B chain OS=Mus musculus OX=10090 GN=Tubb2b PE=1 SV=1	636072	370126	5.58079e+07	9.86721e+07	5.0378e+07	855937	8.97137e+07
O35345|IMA7_MOUSE	7	4	360.61	0.267985	0.620911	1.67456	59964.5	Importin subunit alpha-7 OS=Mus musculus OX=10090 GN=Kpna6 PE=1 SV=2	22490.7	595893	66382	660339	461203	99508.3	307862
Q5M8N0|CNRP1_MOUSE	7	7	299.15	0.268575	0.620911	1.88947	18612.4	CB1 cannabinoid receptor-interacting protein 1 OS=Mus musculus OX=10090 GN=Cnrip1 PE=1 SV=1	1.70152e+06	33397.8	1.21358e+06	3.21535e+06	2.22231e+06	943027	1.04745e+06
P60867|RS20_MOUSE	1	1	24.85	0.268671	0.620911	2.67001	13372.7	40S ribosomal protein S20 OS=Mus musculus OX=10090 GN=Rps20 PE=1 SV=1	12531.4	564.756	67773.5	134142	117720	9193.06	26841
Q9CZU6|CISY_MOUSE	33	31	1884.05	0.268962	0.620911	1.9338	51736.7	Citrate synthase, mitochondrial OS=Mus musculus OX=10090 GN=Cs PE=1 SV=1	7.26301e+06	43635	327777	354283	6.82673e+06	7.58216e+06	4.92143e+06
Q61771|KIF3B_MOUSE	1	1	73	0.269115	0.620911	3.22437	85288.4	Kinesin-like protein KIF3B OS=Mus musculus OX=10090 GN=Kif3b PE=1 SV=1	6175.6	69728.2	7316.18	183984	126760	38010.5	9021.83
P70245|EBP_MOUSE	2	2	81.93	0.269569	0.620911	1.44296	26214.8	3-beta-hydroxysteroid-Delta(8),Delta(7)-isomerase OS=Mus musculus OX=10090 GN=Ebp PE=1 SV=3	636310	3725.95	2.54254e+06	1.31114e+06	1.19377e+06	1.16036e+06	2.45785e+06
Q80TB8|VAT1L_MOUSE	11	9	475.85	0.26973	0.620911	2.57126	45817.3	Synaptic vesicle membrane protein VAT-1 homolog-like OS=Mus musculus OX=10090 GN=Vat1l PE=1 SV=2	1.69785e+06	2.02608e+06	229381	1.08314e+06	885106	40764.9	40993.8
Q9QUI0|RHOA_MOUSE	15	8	796.53	0.270389	0.620911	1.6632	21782.1	Transforming protein RhoA OS=Mus musculus OX=10090 GN=Rhoa PE=1 SV=1	4.53903e+06	240215	832023	1.58894e+06	2.39462e+06	1.90151e+06	6.55849e+06
Q64332|SYN2_MOUSE	21	16	1112.89	0.270693	0.620911	3.48743	63372.6	Synapsin-2 OS=Mus musculus OX=10090 GN=Syn2 PE=1 SV=2	6.60629e+06	475002	3.38144e+06	2.51681e+07	1.66571e+07	1.48065e+06	5.34484e+06
Q8C0E2|VP26B_MOUSE	2	2	63.93	0.270735	0.620911	2.26691	39124.6	Vacuolar protein sorting-associated protein 26B OS=Mus musculus OX=10090 GN=Vps26b PE=1 SV=1	147626	11019.4	12370.5	207097	157172	16433	136203
Q9R1Q8|TAGL3_MOUSE	9	7	387.21	0.27114	0.620911	1.73438	22470.7	Transgelin-3 OS=Mus musculus OX=10090 GN=Tagln3 PE=1 SV=1	508291	124927	2.38059e+06	3.21089e+06	2.02405e+06	678328	1.05621e+06
Q8K358|PIGU_MOUSE	1	1	40.47	0.271389	0.620911	1.99861	49804.4	Phosphatidylinositol glycan anchor biosynthesis class U protein OS=Mus musculus OX=10090 GN=Pigu PE=1 SV=4	46742.2	0	75879.6	113104	127964	30378.4	55317.3
P24549|AL1A1_MOUSE	11	10	523.38	0.271643	0.620911	1.89258	54467.8	Retinal dehydrogenase 1 OS=Mus musculus OX=10090 GN=Aldh1a1 PE=1 SV=5	499220	79733.1	1.83702e+06	2.4003e+06	1.7326e+06	1.57077e+06	392891
Q7TQA1|IGSF1_MOUSE	3	3	168.26	0.272552	0.620911	1.88479	147009	Immunoglobulin superfamily member 1 OS=Mus musculus OX=10090 GN=Igsf1 PE=1 SV=1	546018	130134	292224	781586	867897	587366	196738
Q9EP89|LACTB_MOUSE	4	4	201.79	0.272557	0.620911	1.3352	60705.6	Serine beta-lactamase-like protein LACTB, mitochondrial OS=Mus musculus OX=10090 GN=Lactb PE=1 SV=1	107197	1.08309e+06	166960	599973	898255	498383	419638
P97952|SCN1B_MOUSE	1	1	27.94	0.272735	0.620911	1.30222	24650	Sodium channel subunit beta-1 OS=Mus musculus OX=10090 GN=Scn1b PE=1 SV=1	978223	273620	4.4849e+06	3.02916e+06	2.53619e+06	2.05978e+06	2.33553e+06
O35969|GAMT_MOUSE	2	2	108.27	0.273371	0.620911	1.6101	26336.1	Guanidinoacetate N-methyltransferase OS=Mus musculus OX=10090 GN=Gamt PE=1 SV=1	69495.1	88758.3	44744.5	188342	63363	70453.2	113636
Q8VDL4|ADPGK_MOUSE	3	2	101.59	0.273374	0.620911	2.23806	53902.5	ADP-dependent glucokinase OS=Mus musculus OX=10090 GN=Adpgk PE=1 SV=2	578418	214182	1.66884e+06	1.3912e+06	1.42039e+06	4.03467e+06	498880
Q9WV55|VAPA_MOUSE	4	4	148.5	0.273405	0.620911	1.4848	27855.2	Vesicle-associated membrane protein-associated protein A OS=Mus musculus OX=10090 GN=Vapa PE=1 SV=2	1.1048e+06	30154.7	3.29305e+06	2.59953e+06	2.90305e+06	1.89961e+06	1.36413e+06
Q75N73|S39AE_MOUSE	1	1	48.73	0.273492	0.620911	2.24808	53961.9	Metal cation symporter ZIP14 OS=Mus musculus OX=10090 GN=Slc39a14 PE=1 SV=1	1440.73	135598	6046.16	130648	120572	171624	6044.83
Q62448|IF4G2_MOUSE	1	1	39.42	0.273744	0.620911	1.69944	102105	Eukaryotic translation initiation factor 4 gamma 2 OS=Mus musculus OX=10090 GN=Eif4g2 PE=1 SV=2	107.32	63810.4	3271.76	53908.9	37693.1	3002.54	57641.8
Q8BRT1|CLAP2_MOUSE	11	9	456.46	0.274206	0.620911	1.55196	140738	CLIP-associating protein 2 OS=Mus musculus OX=10090 GN=Clasp2 PE=1 SV=1	192869	72532.5	605496	584133	434474	210593	572933
Q9QXL2|KI21A_MOUSE	7	7	306.91	0.274433	0.620911	1.67421	186535	Kinesin-like protein KIF21A OS=Mus musculus OX=10090 GN=Kif21a PE=1 SV=2	786193	394868	1.16746e+06	584334	477432	187576	621006
Q9EP96|SO1A4_MOUSE	1	1	49.59	0.275006	0.620911	35.9578	73964.8	Solute carrier organic anion transporter family member 1A4 OS=Mus musculus OX=10090 GN=Slco1a4 PE=1 SV=1	136842	3.63122e+06	12193.6	22283.1	29737.6	58914.4	29238.6
Q9JJK2|LANC2_MOUSE	6	6	244.16	0.275274	0.620911	2.25393	50777.3	LanC-like protein 2 OS=Mus musculus OX=10090 GN=Lancl2 PE=1 SV=1	601426	113612	303054	236618	155449	30027	180169
Q8R1I1|QCR9_MOUSE	7	5	256.14	0.275849	0.620911	3.26983	7445.52	Cytochrome b-c1 complex subunit 9 OS=Mus musculus OX=10090 GN=Uqcr10 PE=1 SV=1	51078.1	6.31145e+06	105350	9.33907e+06	1.30695e+07	5.67761e+06	112295
O09131|GSTO1_MOUSE	4	3	210	0.276221	0.620911	1.57016	27497.6	Glutathione S-transferase omega-1 OS=Mus musculus OX=10090 GN=Gsto1 PE=1 SV=2	201218	958332	414162	1.09796e+06	882677	379715	934294
Q8BGD5|CPT1C_MOUSE	9	7	397.78	0.276326	0.620911	10.5051	90029.7	Carnitine O-palmitoyltransferase 1, brain isoform OS=Mus musculus OX=10090 GN=Cpt1c PE=1 SV=1	16083.7	61045.2	32745.7	98919	78262	1.34178e+06	20029.3
Q9CZP5|BCS1_MOUSE	7	7	403.62	0.276867	0.620911	1.72424	47406.2	Mitochondrial chaperone BCS1 OS=Mus musculus OX=10090 GN=Bcs1l PE=1 SV=1	237356	309962	283840	486587	435534	796314	192383
Q9JJ61|GLT16_MOUSE	1	1	32.17	0.277065	0.620911	1.01794	62875	Polypeptide N-acetylgalactosaminyltransferase 16 OS=Mus musculus OX=10090 GN=Galnt16 PE=2 SV=2	2.13754	110235	7559.56	47034.6	24619.6	62870.4	19769.1
Q9EP69|SAC1_MOUSE	7	6	276.86	0.277128	0.620911	1.63348	66943.9	Phosphatidylinositol-3-phosphatase SAC1 OS=Mus musculus OX=10090 GN=Sacm1l PE=1 SV=1	573420	7.25808	469296	622861	484364	475919	687876
Q8BHC4|DCAKD_MOUSE	3	3	117.05	0.27788	0.620911	3.30188	26476.1	Dephospho-CoA kinase domain-containing protein OS=Mus musculus OX=10090 GN=Dcakd PE=1 SV=1	704547	594478	63767.3	118915	107380	222805	101209
Q91ZH7|ABHD3_MOUSE	1	1	41.95	0.277965	0.620911	5.53192	46232.3	Phospholipase ABHD3 OS=Mus musculus OX=10090 GN=Abhd3 PE=1 SV=1	20209.6	0	13596.2	19943.5	7161.06	215517	6726.3
Q9CQL4|RM20_MOUSE	1	1	43.83	0.27866	0.620911	9.67307	17594.7	39S ribosomal protein L20, mitochondrial OS=Mus musculus OX=10090 GN=Mrpl20 PE=1 SV=1	891.322	7648.04	16501.1	26372.9	12545.6	280574	3466.06
Q71B07|D19L3_MOUSE	3	2	165.67	0.279178	0.620911	2.22415	82990.5	Probable C-mannosyltransferase DPY19L3 OS=Mus musculus OX=10090 GN=Dpy19l3 PE=2 SV=2	106.29	47971.2	2656.01	8197.02	7838.47	121077	13339.5
Q8VCY8|PLPR2_MOUSE	5	5	351.12	0.279447	0.620911	2.1707	36935.9	Phospholipid phosphatase-related protein type 2 OS=Mus musculus OX=10090 GN=Plppr2 PE=1 SV=1	2801.5	588688	2549.05	350735	16830.2	1.27398e+06	77763.4
P28184|MT3_MOUSE	1	1	58.58	0.279727	0.620911	6304.41	7009.2	Metallothionein-3 OS=Mus musculus OX=10090 GN=Mt3 PE=1 SV=1	0	3.21914e+06	147.478	0	0	0	680.855
Q9JJV5|CCG3_MOUSE	1	1	35.47	0.279788	0.620911	1.91737	35515.5	Voltage-dependent calcium channel gamma-3 subunit OS=Mus musculus OX=10090 GN=Cacng3 PE=1 SV=2	4016.51	66396.2	218384	70022.9	150500	416335	101450
Q99PL6|UBXN6_MOUSE	1	1	39.97	0.280134	0.620911	5.75913	49795.7	UBX domain-containing protein 6 OS=Mus musculus OX=10090 GN=Ubxn6 PE=1 SV=1	40294.3	461184	278394	56749.8	14810.5	0	108993
P55772|ENTP1_MOUSE	3	3	87.07	0.280522	0.620911	4.86656	57205.4	Ectonucleoside triphosphate diphosphohydrolase 1 OS=Mus musculus OX=10090 GN=Entpd1 PE=1 SV=1	2.90959e+06	601974	1.36617e+07	1.72558e+06	1.39521e+06	912193	672115
Q8C0I1|ADAS_MOUSE	2	2	108.6	0.280829	0.620911	1.76879	71683.6	Alkyldihydroxyacetonephosphate synthase, peroxisomal OS=Mus musculus OX=10090 GN=Agps PE=1 SV=1	0	16718.5	1307.02	2523.62	2544.71	31395.9	6046.83
Q3UVK0|ERMP1_MOUSE	9	7	486.4	0.28141	0.620911	1.58835	100148	Endoplasmic reticulum metallopeptidase 1 OS=Mus musculus OX=10090 GN=Ermp1 PE=1 SV=2	127520	483625	88041	519685	497011	299192	164848
P62827|RAN_MOUSE	7	7	349.49	0.281467	0.620911	2.8426	24423.1	GTP-binding nuclear protein Ran OS=Mus musculus OX=10090 GN=Ran PE=1 SV=3	510763	94373.2	6.25024e+06	5.78472e+06	1.55791e+07	399301	4.21967e+06
Q9CVB6|ARPC2_MOUSE	8	8	427.6	0.281467	0.620911	1.39202	34357.1	Actin-related protein 2/3 complex subunit 2 OS=Mus musculus OX=10090 GN=Arpc2 PE=1 SV=3	5.10239e+06	1983.55	547365	4.14198e+06	4.38635e+06	1.15365e+06	807832
Q62288|TICN1_MOUSE	1	1	32.92	0.281519	0.620911	10.2091	49550.9	Testican-1 OS=Mus musculus OX=10090 GN=Spock1 PE=2 SV=2	7050.6	241880	9310.79	10228.8	7293.23	2502.57	13702.2
Q8C1A5|THOP1_MOUSE	6	4	297.63	0.28188	0.620911	1.9154	78026	Thimet oligopeptidase OS=Mus musculus OX=10090 GN=Thop1 PE=1 SV=1	200335	15686	194506	456791	226175	274203	91263.5
Q3UPL0|SC31A_MOUSE	1	1	35.32	0.282182	0.620911	2.2718	133569	Protein transport protein Sec31A OS=Mus musculus OX=10090 GN=Sec31a PE=1 SV=2	37160.1	4369.32	13326.4	23862.8	4236.53	3067.19	1028.77
Q8K273|EMC5_MOUSE	2	1	119.07	0.282305	0.620911	2.07686	14676.8	ER membrane protein complex subunit 5 OS=Mus musculus OX=10090 GN=Mmgt1 PE=1 SV=1	6384.91	255123	30934.4	127336	42076.8	517482	122920
O35304|VACHT_MOUSE	1	1	106.68	0.282497	0.620911	4.80174	56615.2	Vesicular acetylcholine transporter OS=Mus musculus OX=10090 GN=Slc18a3 PE=1 SV=1	613417	540525	11987.7	282335	14914.3	11476.5	15026
Q2HXL6|EDEM3_MOUSE	1	1	52.8	0.28334	0.620911	55.6144	104200	ER degradation-enhancing alpha-mannosidase-like protein 3 OS=Mus musculus OX=10090 GN=Edem3 PE=1 SV=2	0	0	4708.48	200582	147384	0	1180.07
P86048|RL10L_MOUSE;Q6ZWV3|RL10_MOUSE	5	5	281.97	0.283398	0.620911	1.44387	24557.8	60S ribosomal protein L10-like OS=Mus musculus OX=10090 GN=Rpl10l PE=2 SV=1	810412	14275.2	109463	769286	261747	183820	583533
Q8K0U4|HS12A_MOUSE	11	9	576.83	0.283684	0.620911	1.74977	74871.4	Heat shock 70 kDa protein 12A OS=Mus musculus OX=10090 GN=Hspa12a PE=1 SV=1	1.47011e+06	73523.7	2.49455e+06	3.33536e+06	2.73463e+06	871130	2.4801e+06
P14211|CALR_MOUSE	29	28	1520.13	0.283821	0.620911	3.01657	47994.6	Calreticulin OS=Mus musculus OX=10090 GN=Calr PE=1 SV=1	2.11271e+06	303681	2.85636e+07	5.15386e+07	6.03674e+07	1.696e+06	1.10024e+07
Q6ZWY8|TYB10_MOUSE	2	1	76.06	0.284194	0.620911	1.7599	5025.67	Thymosin beta-10 OS=Mus musculus OX=10090 GN=Tmsb10 PE=1 SV=3	1.11913e+06	149386	1.11458e+06	646981	944433	1.90762e+06	2.09298e+06
Q9Z218|DPP6_MOUSE	35	29	2207.54	0.284231	0.620911	4.29346	91260.5	Dipeptidyl aminopeptidase-like protein 6 OS=Mus musculus OX=10090 GN=Dpp6 PE=1 SV=1	1.26883e+07	1.13685e+06	508223	2.76987e+07	2.59506e+07	578004	2.78256e+07
Q64727|VINC_MOUSE	2	2	150.86	0.28426	0.620911	1.42685	116717	Vinculin OS=Mus musculus OX=10090 GN=Vcl PE=1 SV=4	40201.3	1.09955e+06	56028.3	705118	922670	131806	515347
Q9R062|GLYG_MOUSE	1	1	57.6	0.284532	0.620911	16.5674	37402.1	Glycogenin-1 OS=Mus musculus OX=10090 GN=Gyg1 PE=1 SV=3	90350.8	0	0	3087.3	1339.02	1938.2	906.84
P61620|S61A1_MOUSE	14	7	690.82	0.284685	0.620911	1.49878	52264.8	Protein transport protein Sec61 subunit alpha isoform 1 OS=Mus musculus OX=10090 GN=Sec61a1 PE=1 SV=2	1.42838e+06	72599.4	467732	512714	1.3538e+06	1.22753e+06	840190
O08529|CAN2_MOUSE	3	3	175.28	0.28487	0.620911	1.13662	79872.2	Calpain-2 catalytic subunit OS=Mus musculus OX=10090 GN=Capn2 PE=1 SV=4	44612.2	103789	935940	484038	421288	332363	405625
Q9CQ45|NENF_MOUSE	1	1	27.98	0.285203	0.620911	2.78409	18904.4	Neudesin OS=Mus musculus OX=10090 GN=Nenf PE=1 SV=1	19225.9	20727.4	184785	402879	320360	28644.5	82370.4
P47738|ALDH2_MOUSE	10	8	386.11	0.285493	0.620911	3.63178	56537.6	Aldehyde dehydrogenase, mitochondrial OS=Mus musculus OX=10090 GN=Aldh2 PE=1 SV=1	1.20122e+06	69038.2	402854	726233	6.13169e+06	332069	911850
Q61885|MOG_MOUSE	7	7	271.8	0.285518	0.620911	1.65337	28271	Myelin-oligodendrocyte glycoprotein OS=Mus musculus OX=10090 GN=Mog PE=1 SV=1	5.98579e+06	48733	1.13488e+06	2.73683e+06	4.55441e+06	7.41259e+06	1.10104e+06
Q9R0A1|CLCN2_MOUSE	2	2	99.56	0.285552	0.620911	2.51754	99447.3	Chloride channel protein 2 OS=Mus musculus OX=10090 GN=Clcn2 PE=1 SV=2	31659.7	0	45657.1	91308.3	111224	6415.25	50583.2
Q9JLC8|SACS_MOUSE	1	1	20.32	0.285591	0.620911	Infinity	520690	Sacsin OS=Mus musculus OX=10090 GN=Sacs PE=1 SV=2	11837.8	0	0	0	0	0	0
Q8BUV8|GP107_MOUSE	2	1	99.88	0.285591	0.620911	Infinity	62056	Protein GPR107 OS=Mus musculus OX=10090 GN=Gpr107 PE=1 SV=2	15757.4	0	0	0	0	0	0
Q9EP72|EMC7_MOUSE	5	5	253.98	0.285646	0.620911	2.57226	26310.4	ER membrane protein complex subunit 7 OS=Mus musculus OX=10090 GN=Emc7 PE=1 SV=1	2.5315e+06	119630	4.77967e+06	1.05386e+07	1.13393e+07	1.51843e+06	2.08891e+06
P97452|BOP1_MOUSE	1	1	36.36	0.286067	0.620911	5.05077	82545.5	Ribosome biogenesis protein BOP1 OS=Mus musculus OX=10090 GN=Bop1 PE=1 SV=1	3717.75	9111.41	0	2183.29	1802.66	72175.6	10234.8
Q60931|VDAC3_MOUSE	20	17	1241.38	0.286261	0.620911	1.5706	30752.7	Voltage-dependent anion-selective channel protein 3 OS=Mus musculus OX=10090 GN=Vdac3 PE=1 SV=1	7.94278e+06	575765	5.20682e+07	4.17261e+07	5.85407e+07	1.16417e+07	1.49685e+07
O35887|CALU_MOUSE	3	3	90.82	0.286347	0.620911	1.71159	37063.7	Calumenin OS=Mus musculus OX=10090 GN=Calu PE=1 SV=1	8150.15	0	19942.3	33549.7	10453.8	6442.65	13664
O08759|UBE3A_MOUSE	2	2	64.19	0.286889	0.620911	1.98367	99819.5	Ubiquitin-protein ligase E3A OS=Mus musculus OX=10090 GN=Ube3a PE=1 SV=2	136400	34927.1	96162.4	78771.8	49578.7	7970.19	43473.8
Q9JHI5|IVD_MOUSE	4	4	195.29	0.287053	0.620911	15.4684	46325.4	Isovaleryl-CoA dehydrogenase, mitochondrial OS=Mus musculus OX=10090 GN=Ivd PE=1 SV=1	261144	348826	2509.07	13386.6	12558.1	5407.63	21441.7
P97371|PSME1_MOUSE	2	1	75.71	0.287124	0.620911	5.21524	28672.9	Proteasome activator complex subunit 1 OS=Mus musculus OX=10090 GN=Psme1 PE=1 SV=2	8711.52	241673	115163	11199.2	23238.1	34564.6	24454.1
P16054|KPCE_MOUSE	1	1	63.6	0.287554	0.620911	4.53536	83560.7	Protein kinase C epsilon type OS=Mus musculus OX=10090 GN=Prkce PE=1 SV=1	1.66983e+06	361757	66572.1	91557.6	405506	3297.52	116470
O08553|DPYL2_MOUSE	57	44	3710.01	0.288728	0.620911	2.02965	62277.6	Dihydropyrimidinase-related protein 2 OS=Mus musculus OX=10090 GN=Dpysl2 PE=1 SV=2	1.16522e+06	36707.6	5.31908e+07	4.86922e+07	4.76839e+07	717289	5.01039e+07
P63239|NEC1_MOUSE	1	1	35.48	0.288836	0.620911	13.4257	84173.9	Neuroendocrine convertase 1 OS=Mus musculus OX=10090 GN=Pcsk1 PE=1 SV=1	25611.6	0	6022.52	0	0	0	3141.64
O08601|MTP_MOUSE	1	1	37.37	0.289079	0.620911	1.55602	99099	Microsomal triglyceride transfer protein large subunit OS=Mus musculus OX=10090 GN=Mttp PE=1 SV=2	415340	382.566	2.15827e+06	2.66399e+06	1.61004e+06	663696	402533
Q9Z0E0|NCDN_MOUSE	33	32	1813.68	0.289348	0.620911	3.38848	78895.3	Neurochondrin OS=Mus musculus OX=10090 GN=Ncdn PE=1 SV=1	626792	1.95131e+06	2.37327e+06	7.79312e+06	4.91956e+06	592586	9.06486e+06
Q571E4|GALNS_MOUSE	1	1	39.03	0.289696	0.620911	6.49796	57673.5	N-acetylgalactosamine-6-sulfatase OS=Mus musculus OX=10090 GN=Galns PE=1 SV=2	679447	0	0	87173.6	8713.88	172.096	43357.9
A2AN08|UBR4_MOUSE	8	7	310.27	0.290158	0.620911	4.8323	572298	E3 ubiquitin-protein ligase UBR4 OS=Mus musculus OX=10090 GN=Ubr4 PE=1 SV=1	59194.6	632734	938384	2.49076e+06	1.8745e+06	6.00962e+06	129330
P23927|CRYAB_MOUSE	4	4	169.87	0.290616	0.620911	3.47254	20068.8	Alpha-crystallin B chain OS=Mus musculus OX=10090 GN=Cryab PE=1 SV=2	6677.32	181054	8559.62	590610	244297	60552.5	13377.4
Q9WUC3|LY6H_MOUSE	9	8	482.6	0.290916	0.620911	1.56182	14669.1	Lymphocyte antigen 6H OS=Mus musculus OX=10090 GN=Ly6h PE=1 SV=2	2.18291e+06	4.74399e+06	3.41832e+06	659644	2.52044e+06	2.44807e+06	3.2036e+06
Q8BGH4|REEP1_MOUSE;Q9R1Y5|HIC1_MOUSE	1	1	26.59	0.291073	0.620911	1.50158	22284.7	Receptor expression-enhancing protein 1 OS=Mus musculus OX=10090 GN=Reep1 PE=1 SV=1	25337	490.401	47064.4	23786.9	38104.3	31200.1	52846
Q8BMK4|CKAP4_MOUSE	4	4	249.03	0.291818	0.620911	1.30295	63692.2	Cytoskeleton-associated protein 4 OS=Mus musculus OX=10090 GN=Ckap4 PE=1 SV=2	238613	1.11905e+06	507522	890716	839460	847579	662570
Q9ET22|DPP2_MOUSE	1	1	47.46	0.291933	0.620911	1.17357	56253.6	Dipeptidyl peptidase 2 OS=Mus musculus OX=10090 GN=Dpp7 PE=1 SV=2	2902.18	123708	0	10754.8	31600.7	92820.1	8670.07
Q9Z1P6|NDUA7_MOUSE	6	6	208.99	0.292185	0.620911	3.03727	12575.6	NADH dehydrogenase [ubiquinone] 1 alpha subcomplex subunit 7 OS=Mus musculus OX=10090 GN=Ndufa7 PE=1 SV=3	783118	25375.3	1.18681e+06	506605	423296	5.03325e+06	2.11724e+06
Q9R1V4|ADA11_MOUSE	2	2	105.13	0.292186	0.620911	3.94016	84134.4	Disintegrin and metalloproteinase domain-containing protein 11 OS=Mus musculus OX=10090 GN=Adam11 PE=1 SV=2	617450	990.11	710398	445953	431669	331774	5.77171e+06
Q8K2B3|SDHA_MOUSE	37	35	2011.99	0.292442	0.620911	2.00223	72585.4	Succinate dehydrogenase [ubiquinone] flavoprotein subunit, mitochondrial OS=Mus musculus OX=10090 GN=Sdha PE=1 SV=1	660799	20029.9	5.51997e+06	6.24333e+06	8.27005e+06	615656	1.42485e+06
Q61490|CD166_MOUSE	19	18	931.15	0.29253	0.620911	1.66055	65092.3	CD166 antigen OS=Mus musculus OX=10090 GN=Alcam PE=1 SV=3	896187	2493.17	602189	492364	445540	1.01407e+06	1.37105e+06
Q9QYS2|GRM3_MOUSE	30	26	1545.9	0.292792	0.620911	1.5866	99114.4	Metabotropic glutamate receptor 3 OS=Mus musculus OX=10090 GN=Grm3 PE=1 SV=1	1.33855e+07	31596.6	1.0816e+07	8.97871e+06	1.05901e+07	2.21487e+07	9.54671e+06
Q14BI2|GRM2_MOUSE	12	9	570.54	0.292792	0.620911	1.5866	95887.2	Metabotropic glutamate receptor 2 OS=Mus musculus OX=10090 GN=Grm2 PE=1 SV=2	6.35466e+06	15000.2	5.1348e+06	4.26257e+06	5.02755e+06	1.05149e+07	4.53223e+06
Q9D6F9|TBB4A_MOUSE	99	6	5793.01	0.293014	0.620911	2.81984	49585.8	Tubulin beta-4A chain OS=Mus musculus OX=10090 GN=Tubb4a PE=1 SV=3	1.04207e+07	307863	1.12914e+08	2.08514e+08	9.96243e+07	3.87261e+06	1.52861e+08
P99024|TBB5_MOUSE	104	5	5976.8	0.293014	0.620911	2.81984	49670.9	Tubulin beta-5 chain OS=Mus musculus OX=10090 GN=Tubb5 PE=1 SV=1	4.93545e+06	145810	5.34783e+07	9.87559e+07	4.71839e+07	1.83414e+06	7.23976e+07
P57716|NICA_MOUSE	9	9	417.01	0.293073	0.620911	1.79877	78492	Nicastrin OS=Mus musculus OX=10090 GN=Ncstn PE=1 SV=3	882319	1.98197e+06	1.93534e+06	2.79506e+06	4.3678e+06	3.35336e+06	995007
Q9R0N4|SYT10_MOUSE	1	1	36.02	0.293476	0.620911	15.1492	59018.8	Synaptotagmin-10 OS=Mus musculus OX=10090 GN=Syt10 PE=1 SV=1	2973.26	174984	4839.42	4729.44	2589.58	6402.81	2366.63
O70589|CSKP_MOUSE	6	5	363.63	0.293521	0.620911	3.18162	105109	Peripheral plasma membrane protein CASK OS=Mus musculus OX=10090 GN=Cask PE=1 SV=2	389341	9269.22	127057	1.2101e+06	778523	175451	65888.9
P46460|NSF_MOUSE	51	47	2892.82	0.293929	0.620911	1.58191	82613.5	Vesicle-fusing ATPase OS=Mus musculus OX=10090 GN=Nsf PE=1 SV=2	7.91775e+06	493242	1.28876e+07	1.58153e+07	1.47598e+07	6.94709e+06	7.40122e+06
Q8K4Z0|LGI2_MOUSE	1	1	31.81	0.293958	0.620911	60.1332	63006.1	Leucine-rich repeat LGI family member 2 OS=Mus musculus OX=10090 GN=Lgi2 PE=2 SV=1	7104.02	3727.44	0	8293.95	223.153	851101	8821.82
Q91VM9|IPYR2_MOUSE	1	1	53.39	0.294172	0.620911	4.72007	38114.5	Inorganic pyrophosphatase 2, mitochondrial OS=Mus musculus OX=10090 GN=Ppa2 PE=1 SV=1	75832.9	74108.2	656.763	0	2236.42	39752.1	552.67
P35486|ODPA_MOUSE	16	16	745.4	0.294912	0.620911	1.66213	43231.7	Pyruvate dehydrogenase E1 component subunit alpha, somatic form, mitochondrial OS=Mus musculus OX=10090 GN=Pdha1 PE=1 SV=1	1.99763e+06	204797	245101	949486	1.19352e+06	2.79745e+06	483682
Q61301|CTNA2_MOUSE	17	12	859.06	0.294972	0.620911	3.0432	105286	Catenin alpha-2 OS=Mus musculus OX=10090 GN=Ctnna2 PE=1 SV=3	788120	67542.4	1.1994e+06	4.15814e+06	3.2046e+06	410265	565642
Q8R4G0|NTNG1_MOUSE	2	2	145.25	0.294976	0.620911	2.33347	60566	Netrin-G1 OS=Mus musculus OX=10090 GN=Ntng1 PE=1 SV=2	86655.1	11582.7	125451	306404	210191	145105	34260.5
G5E829|AT2B1_MOUSE	57	34	2948.42	0.295144	0.620911	1.70986	134747	Plasma membrane calcium-transporting ATPase 1 OS=Mus musculus OX=10090 GN=Atp2b1 PE=1 SV=1	473264	69146.9	8.35332e+06	8.78966e+06	9.1758e+06	955480	1.35966e+06
P11438|LAMP1_MOUSE	7	7	293.79	0.295309	0.620911	2.51896	43865.1	Lysosome-associated membrane glycoprotein 1 OS=Mus musculus OX=10090 GN=Lamp1 PE=1 SV=2	447061	211904	3.25089e+06	2.9977e+06	3.92622e+06	5863235	344533
Q9CYN2|SPCS2_MOUSE	2	2	57.57	0.295568	0.620911	2.40892	24977.6	Signal peptidase complex subunit 2 OS=Mus musculus OX=10090 GN=Spcs2 PE=1 SV=1	856659	154522	268634	833833	533148	2.47289e+06	270752
P56379|ATP68_MOUSE	2	2	74.2	0.295668	0.620911	1.17049	6697.97	ATP synthase subunit ATP5MJ, mitochondrial OS=Mus musculus OX=10090 GN=Atp5mj PE=1 SV=1	1.51226e+07	63967.4	1.54692e+06	5.15147e+06	9.98229e+06	8.54964e+06	2.43175e+06
O55229|CHKB_MOUSE	1	1	53.9	0.295983	0.620911	1.48429	45126.2	Choline/ethanolamine kinase OS=Mus musculus OX=10090 GN=Chkb PE=1 SV=3	55546	154947	0	42737	73649	213216	86974.1
P26231|CTNA1_MOUSE	9	5	384.28	0.29613	0.620911	2.08965	100106	Catenin alpha-1 OS=Mus musculus OX=10090 GN=Ctnna1 PE=1 SV=1	784401	94202.5	418891	1.26619e+06	1.14019e+06	204147	1.00455e+06
Q8BGK5|S35F1_MOUSE	4	4	209.03	0.296201	0.620911	2.21819	45304.3	Solute carrier family 35 member F1 OS=Mus musculus OX=10090 GN=Slc35f1 PE=1 SV=1	671666	3.11127e+06	944860	854070	1.00572e+06	860788	121261
P10649|GSTM1_MOUSE	16	11	723.04	0.296333	0.620911	1.87292	25970	Glutathione S-transferase Mu 1 OS=Mus musculus OX=10090 GN=Gstm1 PE=1 SV=2	328872	244048	4.43346e+06	5.12936e+06	5.50292e+06	792073	1.07773e+06
Q91W89|MA2C1_MOUSE	2	2	75.36	0.296584	0.620911	3.68724	115688	Alpha-mannosidase 2C1 OS=Mus musculus OX=10090 GN=Man2c1 PE=1 SV=1	48641	252547	9144.44	4003.32	18037.8	2824.92	87352.5
P02535|K1C10_MOUSE	4	2	156.51	0.296585	0.620911	5.6838	57769.8	Keratin, type I cytoskeletal 10 OS=Mus musculus OX=10090 GN=Krt10 PE=1 SV=3	51424	7980.93	20770	21765.9	31594.5	511183	43054.3
Q6PH08|ERC2_MOUSE	2	1	44.94	0.29685	0.620911	2.33367	110639	ERC protein 2 OS=Mus musculus OX=10090 GN=Erc2 PE=1 SV=2	106288	0	105559	142949	270165	14271.3	231792
P35802|GPM6A_MOUSE	14	13	666.24	0.296897	0.620911	2.5695	31149.4	Neuronal membrane glycoprotein M6-a OS=Mus musculus OX=10090 GN=Gpm6a PE=1 SV=1	5.88916e+07	2.55309e+06	1.86372e+06	7.44271e+07	8.25643e+07	2.67562e+06	5.72273e+07
P56528|CD38_MOUSE	2	2	77.82	0.296962	0.620911	6.18438	34407.8	ADP-ribosyl cyclase/cyclic ADP-ribose hydrolase 1 OS=Mus musculus OX=10090 GN=Cd38 PE=1 SV=2	21751	41212.9	176881	251198	177703	1.52453e+06	24290.4
P12787|COX5A_MOUSE	21	21	1156.64	0.297603	0.620911	1.63147	16101.5	Cytochrome c oxidase subunit 5A, mitochondrial OS=Mus musculus OX=10090 GN=Cox5a PE=1 SV=2	1.51765e+06	452625	1.45673e+07	7.12269e+06	1.24845e+07	1.44986e+07	1.86818e+06
Q64337|SQSTM_MOUSE	2	2	76.92	0.297655	0.620911	1.7437	48162.8	Sequestosome-1 OS=Mus musculus OX=10090 GN=Sqstm1 PE=1 SV=1	29594.9	64432.1	2484.09	98988.6	69407.9	29713.3	26272.5
Q8K2C9|HACD3_MOUSE	5	4	346.85	0.297673	0.620911	1.53096	43131.5	Very-long-chain (3R)-3-hydroxyacyl-CoA dehydratase 3 OS=Mus musculus OX=10090 GN=Hacd3 PE=1 SV=2	5.9242e+06	3.27834e+06	784998	7.24592e+06	5.97285e+06	2.669e+06	4.49964e+06
Q99JB2|STML2_MOUSE	4	4	265.08	0.297906	0.620911	1.39426	38384.9	Stomatin-like protein 2, mitochondrial OS=Mus musculus OX=10090 GN=Stoml2 PE=1 SV=1	12370.7	657140	2106.26	63449.7	140430	275971	162419
Q61124|CLN3_MOUSE	2	1	81.63	0.298255	0.620911	7.95878	47657.1	Battenin OS=Mus musculus OX=10090 GN=Cln3 PE=1 SV=2	98472.3	6993.82	6710.72	6841.92	0	7187.15	4763.9
Q921J2|RHEB_MOUSE	3	2	90.22	0.298791	0.620911	3.71577	20451.4	GTP-binding protein Rheb OS=Mus musculus OX=10090 GN=Rheb PE=1 SV=1	148203	15760.3	263059	839197	693169	33641.4	549615
E9PVA8|GCN1_MOUSE	3	3	111.79	0.299434	0.620911	1.24867	293018	eIF-2-alpha kinase activator GCN1 OS=Mus musculus OX=10090 GN=Gcn1 PE=1 SV=1	10141.9	87876.6	3764.39	74692.4	38249	27442.9	29073.9
O09167|RL21_MOUSE	1	1	22.16	0.299536	0.620911	2.70312	18561.8	60S ribosomal protein L21 OS=Mus musculus OX=10090 GN=Rpl21 PE=1 SV=3	2699.75	5370.92	6348.1	5031.64	3753.25	11528.8	31653.9
Q61879|MYH10_MOUSE	11	8	539	0.299689	0.620911	1.68624	228994	Myosin-10 OS=Mus musculus OX=10090 GN=Myh10 PE=1 SV=2	1.63942e+06	20903.5	1.3855e+06	1.76173e+06	1.50971e+06	2.87067e+06	705867
O88792|JAM1_MOUSE	2	2	90.52	0.299773	0.620911	2.6321	32423.7	Junctional adhesion molecule A OS=Mus musculus OX=10090 GN=F11r PE=1 SV=2	87225.7	171227	438901	1.06277e+06	779586	511392	93587
Q9Z1S5|SEPT3_MOUSE	15	12	745.69	0.299883	0.620911	2.00776	40037.9	Neuronal-specific septin-3 OS=Mus musculus OX=10090 GN=Septin3 PE=1 SV=2	256317	1646.39	6.31085e+06	7.19759e+06	5.01942e+06	98722.1	5.26906e+06
P62342|SELT_MOUSE	2	2	91.4	0.299969	0.620911	1.52536	22292.1	Thioredoxin reductase-like selenoprotein T OS=Mus musculus OX=10090 GN=Selenot PE=1 SV=2	440188	63229	104816	464752	413422	202730	156129
Q8K1M6|DNM1L_MOUSE	29	26	1770.98	0.299975	0.620911	2.06007	82658.1	Dynamin-1-like protein OS=Mus musculus OX=10090 GN=Dnm1l PE=1 SV=2	1.2351e+06	17652.2	1.53216e+06	2.31094e+06	2.5476e+06	366855	2.4241e+06
Q9CQ91|NDUA3_MOUSE	5	5	205.99	0.300765	0.620911	2.05096	9330.9	NADH dehydrogenase [ubiquinone] 1 alpha subcomplex subunit 3 OS=Mus musculus OX=10090 GN=Ndufa3 PE=1 SV=1	2.57837e+06	183244	5.60835e+06	3.42659e+06	6.01524e+06	1.18961e+07	1.55066e+06
Q9QYF1|RDH11_MOUSE	2	2	84.13	0.300767	0.620911	17.0165	35147.8	Retinol dehydrogenase 11 OS=Mus musculus OX=10090 GN=Rdh11 PE=1 SV=2	1010.75	146601	3275.79	40.9023	1820.63	8723.29	1237.99
Q60673|PTPRN_MOUSE	5	4	246.38	0.300903	0.620911	1.38844	106083	Receptor-type tyrosine-protein phosphatase-like N OS=Mus musculus OX=10090 GN=Ptprn PE=1 SV=2	2.0731e+06	1235.36	812861	1.35902e+06	2.20563e+06	962124	818142
Q60692|PSB6_MOUSE	4	2	209.03	0.300952	0.620911	2.70764	25378.7	Proteasome subunit beta type-6 OS=Mus musculus OX=10090 GN=Psmb6 PE=1 SV=3	306895	168968	1.55944e+06	72058.7	138643	150458	641092
Q9Z268|RASL1_MOUSE	12	11	588.79	0.301383	0.620911	1.67558	89394.8	RasGAP-activating-like protein 1 OS=Mus musculus OX=10090 GN=Rasal1 PE=1 SV=2	1.67651e+06	727588	625184	888898	548167	790090	183381
Q9CZA6|NDE1_MOUSE;Q9ERR1|NDEL1_MOUSE	1	1	41.52	0.301412	0.620911	2.49174	38522.8	Nuclear distribution protein nudE homolog 1 OS=Mus musculus OX=10090 GN=Nde1 PE=1 SV=1	10369.3	39466.6	73753.9	153213	111155	130131	16106.6
Q8BXQ2|PIGT_MOUSE	16	16	803.44	0.301617	0.620911	2.31329	65704.7	GPI transamidase component PIG-T OS=Mus musculus OX=10090 GN=Pigt PE=1 SV=2	1.25809e+06	223518	1.0075e+06	3.88291e+06	2.28245e+06	519543	992472
Q9Z2C4|MTMR1_MOUSE	2	2	94.16	0.301691	0.620911	1.10529	75313.5	Myotubularin-related protein 1 OS=Mus musculus OX=10090 GN=Mtmr1 PE=1 SV=1	4969.44	71960.3	0	38405.6	29589.5	5878.33	18928.7
Q9ERD7|TBB3_MOUSE	76	19	4552.54	0.302229	0.620911	2.49947	50418.7	Tubulin beta-3 chain OS=Mus musculus OX=10090 GN=Tubb3 PE=1 SV=1	22414122	361023	42301102	4.22616e+07	35576451	8.27381e+06	1.30763e+08
A2AQ07|TBB1_MOUSE	21	2	935.51	0.302229	0.620911	2.49947	50441	Tubulin beta-1 chain OS=Mus musculus OX=10090 GN=Tubb1 PE=1 SV=1	528067	8505.55	996596	995665	838166	194927	3.08071e+06
Q8BGZ1|HPCL4_MOUSE	12	8	638.02	0.302273	0.620911	1.72526	22215.4	Hippocalcin-like protein 4 OS=Mus musculus OX=10090 GN=Hpcal4 PE=1 SV=3	2.82174e+06	143563	2.19386e+06	4.70276e+06	3.92382e+06	1.89826e+06	1.34304e+06
Q3TAA7|S11IP_MOUSE	1	1	46.05	0.302322	0.620911	6.71264	118005	Serine/threonine-protein kinase 11-interacting protein OS=Mus musculus OX=10090 GN=Stk11ip PE=1 SV=1	462.625	0.346873	11924.5	43426.7	66616.2	550.905	276.077
Q6P3A8|ODBB_MOUSE	1	1	34.31	0.302346	0.620911	2.41099	42880.4	2-oxoisovalerate dehydrogenase subunit beta, mitochondrial OS=Mus musculus OX=10090 GN=Bckdhb PE=1 SV=2	14645.3	49233.6	24724.9	94000.4	107188	70660.9	12980.9
P16460|ASSY_MOUSE	3	3	86.24	0.303005	0.620911	3.07423	46584.5	Argininosuccinate synthase OS=Mus musculus OX=10090 GN=Ass1 PE=1 SV=1	36414	132242	97514.3	490557	420907	138622	40938.4
Q8VHQ9|ACO11_MOUSE	2	2	102.44	0.303108	0.620911	2.70234	67354.7	Acyl-coenzyme A thioesterase 11 OS=Mus musculus OX=10090 GN=Acot11 PE=1 SV=1	202806	10734.1	21205.2	552561	206764	49443.7	37048.8
Q7TMB8|CYFP1_MOUSE	33	14	1704.25	0.303298	0.620911	2.28482	145241	Cytoplasmic FMR1-interacting protein 1 OS=Mus musculus OX=10090 GN=Cyfip1 PE=1 SV=1	2.21532e+06	640347	4.34789e+06	1.60063e+06	874365	410794	1.31794e+06
P59325|IF5_MOUSE	1	1	61.67	0.303327	0.620911	1.94433	48968.5	Eukaryotic translation initiation factor 5 OS=Mus musculus OX=10090 GN=Eif5 PE=1 SV=1	112529	0	18227.2	191793	119153	17132.8	10897.7
Q8BXR1|S7A14_MOUSE	3	3	164.53	0.303545	0.620911	1.33079	83983.8	Probable cationic amino acid transporter OS=Mus musculus OX=10090 GN=Slc7a14 PE=1 SV=1	443276	339327	476835	720411	620162	568564	325595
P26043|RADI_MOUSE	14	4	496.09	0.303705	0.620911	6.46739	68542.9	Radixin OS=Mus musculus OX=10090 GN=Rdx PE=1 SV=3	223387	145746	41775.9	818292	582057	2.11241e+06	30581
Q3UFS0|ZY11B_MOUSE	1	1	65.23	0.303861	0.620911	21.0548	83991.2	Protein zyg-11 homolog B OS=Mus musculus OX=10090 GN=Zyg11b PE=1 SV=2	0	2942	0	44669.6	37265.4	655.999	0
Q3V1L4|5NTC_MOUSE	7	6	275.15	0.304188	0.620911	1.88352	64808.7	Cytosolic purine 5'-nucleotidase OS=Mus musculus OX=10090 GN=Nt5c2 PE=1 SV=2	222123	90826.4	254135	336009	307864	657816	122463
Q9DBY1|SYVN1_MOUSE	3	3	102.2	0.304864	0.620911	2.25245	67296.5	E3 ubiquitin-protein ligase synoviolin OS=Mus musculus OX=10090 GN=Syvn1 PE=1 SV=3	742035	102280	217113	79641.4	46164.7	102968	399536
Q80Y98|DDHD2_MOUSE	1	1	34.7	0.305005	0.620911	2.9169	79576.9	Phospholipase DDHD2 OS=Mus musculus OX=10090 GN=Ddhd2 PE=1 SV=3	4038.11	80753.1	13540.7	859.285	37480.6	1990.23	4617.96
Q9ES07|S15A2_MOUSE	1	1	33.99	0.305216	0.620911	5.64388	81632.2	Solute carrier family 15 member 2 OS=Mus musculus OX=10090 GN=Slc15a2 PE=1 SV=1	16610.1	23798.8	7011.28	105434	153088	3542.3	94781.6
Q9JIP4|PANX1_MOUSE	2	2	54.96	0.305835	0.620911	2.06163	48167.4	Pannexin-1 OS=Mus musculus OX=10090 GN=Panx1 PE=1 SV=3	1397.38	58676.3	1030.37	35046.5	33391.6	97203.9	2323.34
P11835|ITB2_MOUSE	2	1	65.98	0.305984	0.620911	2.5093	85025.9	Integrin beta-2 OS=Mus musculus OX=10090 GN=Itgb2 PE=1 SV=2	208717	158172	93613.8	555240	345019	571120	69337
E9Q137|TX264_MOUSE	1	1	50.39	0.306008	0.620911	3.46954	33589.8	Testis-expressed protein 264 homolog OS=Mus musculus OX=10090 GN=Tex264 PE=2 SV=1	13961	29216.6	29644.4	181302	110363	32655.9	12557.1
Q5NCF2|TPPC1_MOUSE	1	1	33.5	0.306734	0.620911	1.04363	16881.6	Trafficking protein particle complex subunit 1 OS=Mus musculus OX=10090 GN=Trappc1 PE=1 SV=1	3224.52	409.176	111473	61182.3	33423.3	45325.4	7127.81
Q6P1B1|XPP1_MOUSE	7	6	250.1	0.306791	0.620911	2.10441	69591.4	Xaa-Pro aminopeptidase 1 OS=Mus musculus OX=10090 GN=Xpnpep1 PE=1 SV=1	166103	6991.7	229612	414681	403987	56157.6	255125
Q9JHZ2|ANKH_MOUSE	8	8	580.88	0.306796	0.620911	1.09449	54298.1	Progressive ankylosis protein OS=Mus musculus OX=10090 GN=Ankh PE=2 SV=1	661481	6.39837e+06	165490	3.40656e+06	3.27976e+06	2.2733e+06	1.58444e+06
Q6A4J8|UBP7_MOUSE	4	4	153.17	0.306958	0.620911	3.15573	128475	Ubiquitin carboxyl-terminal hydrolase 7 OS=Mus musculus OX=10090 GN=Usp7 PE=1 SV=1	8573.48	11875.2	7925.19	59607.7	21797.6	4022.33	33959.4
Q8BI08|MAL2_MOUSE	3	3	132.51	0.307316	0.620911	1.46249	19094.5	Protein MAL2 OS=Mus musculus OX=10090 GN=Mal2 PE=1 SV=1	4.0211e+06	458.358	2.75358e+06	3.52291e+06	3.28037e+06	5.10757e+06	1.30057e+06
P54823|DDX6_MOUSE	2	2	109.84	0.307437	0.620911	1.9159	54191.7	Probable ATP-dependent RNA helicase DDX6 OS=Mus musculus OX=10090 GN=Ddx6 PE=1 SV=1	263355	75.8058	254187	335249	342764	55737.8	588523
Q9QYB8|ADDB_MOUSE	2	2	65.61	0.307438	0.620911	1.48839	80641.9	Beta-adducin OS=Mus musculus OX=10090 GN=Add2 PE=1 SV=4	608682	22882	756755	807272	414108	916142	617616
O35136|NCAM2_MOUSE	10	10	426.34	0.307474	0.620911	2.67117	93203.8	Neural cell adhesion molecule 2 OS=Mus musculus OX=10090 GN=Ncam2 PE=1 SV=1	427451	113400	1.13139e+06	1.7334e+06	2.20352e+06	1.84171e+06	177174
Q6P6J9|TXD15_MOUSE	3	3	136.86	0.30754	0.620911	1.43344	38146.1	Thioredoxin domain-containing protein 15 OS=Mus musculus OX=10090 GN=Txndc15 PE=1 SV=1	1.45444e+06	21751.6	461584	1.48273e+06	1.10381e+06	610945	506100
O88746|TOM1_MOUSE	3	2	130.79	0.307696	0.620911	1.60433	54325.2	Target of Myb protein 1 OS=Mus musculus OX=10090 GN=Tom1 PE=1 SV=1	101073	13898.1	12757.3	80957.3	59795.1	21473	111000
Q8BJU0|SGTA_MOUSE	1	1	52.32	0.308326	0.620911	1.42665	34322.4	Small glutamine-rich tetratricopeptide repeat-containing protein alpha OS=Mus musculus OX=10090 GN=Sgta PE=1 SV=2	214257	1419.77	284175	343327	182427	179212	245855
Q91V04|TRAM1_MOUSE	1	1	27.28	0.308594	0.620911	2.00322	43039.4	Translocating chain-associated membrane protein 1 OS=Mus musculus OX=10090 GN=Tram1 PE=1 SV=3	516888	21931.6	1.70809e+06	734521	783508	3.93549e+06	547897
Q58A65|JIP4_MOUSE;Q9ESN9|JIP3_MOUSE	1	1	30.53	0.308752	0.620911	1.03262	146219	C-Jun-amino-terminal kinase-interacting protein 4 OS=Mus musculus OX=10090 GN=Spag9 PE=1 SV=2	748188	280.228	55322.6	452597	316965	81019.1	187280
Q5NCE8|MRS2_MOUSE	2	2	99.66	0.309471	0.620911	4.55756	49299.3	Magnesium transporter MRS2 homolog, mitochondrial OS=Mus musculus OX=10090 GN=Mrs2 PE=2 SV=2	2883.9	73186.3	13176.9	1144.91	8658.63	16305.2	0.854254
Q8R127|SCPDL_MOUSE	7	7	379.3	0.309574	0.620911	1.77877	47129.3	Saccharopine dehydrogenase-like oxidoreductase OS=Mus musculus OX=10090 GN=Sccpdh PE=1 SV=1	2.91033e+06	12353.3	240350	3.63169e+06	3.06749e+06	303044	499522
Q6PIC6|AT1A3_MOUSE	187	101	11087.2	0.310048	0.620911	2.45181	111691	Sodium/potassium-transporting ATPase subunit alpha-3 OS=Mus musculus OX=10090 GN=Atp1a3 PE=1 SV=1	2.30268e+06	480154	2.37001e+08	2.9415e+08	2.92706e+08	1.68769e+06	1.95328e+08
Q69ZK9|NLGN2_MOUSE	4	3	226.58	0.310171	0.620911	1.85426	90989.1	Neuroligin-2 OS=Mus musculus OX=10090 GN=Nlgn2 PE=1 SV=2	684848	123073	1.88238e+06	1.68806e+06	2.0584e+06	410059	2.49483e+06
Q99J21|MCLN1_MOUSE	3	3	106.17	0.310191	0.620911	5.08023	65505.9	Mucolipin-1 OS=Mus musculus OX=10090 GN=Mcoln1 PE=1 SV=1	100215	205391	3210.51	586.552	64939.6	6829.75	8694.65
Q9QXT0|CNPY2_MOUSE	2	2	84.55	0.310265	0.620911	1.46201	20767.3	Protein canopy homolog 2 OS=Mus musculus OX=10090 GN=Cnpy2 PE=1 SV=1	2.46392e+06	73155.3	606710	2.10996e+06	2.01864e+06	566400	1.43334e+06
Q8R1Q8|DC1L1_MOUSE	4	4	122.73	0.310324	0.620911	2.74353	56614.3	Cytoplasmic dynein 1 light intermediate chain 1 OS=Mus musculus OX=10090 GN=Dync1li1 PE=1 SV=1	355861	7644.72	176975	435193	257387	1.21698e+06	67543.8
Q9D2C7|BI1_MOUSE	1	1	35.1	0.31037	0.620911	9.05702	26477.6	Bax inhibitor 1 OS=Mus musculus OX=10090 GN=Tmbim6 PE=1 SV=1	2888.21	0	0	9325.47	24097.8	0	1454.74
Q91VR2|ATPG_MOUSE	20	18	999.99	0.310401	0.620911	11.0719	32885.9	ATP synthase subunit gamma, mitochondrial OS=Mus musculus OX=10090 GN=Atp5f1c PE=1 SV=1	1.42606e+06	100230	2.63626e+06	858981	885682	5.55865e+07	4.11857e+06
Q78XF5|OSTC_MOUSE	1	1	49.59	0.310629	0.620911	1.20517	16815.2	Oligosaccharyltransferase complex subunit OSTC OS=Mus musculus OX=10090 GN=Ostc PE=1 SV=1	1.42003e+06	0	13743.7	42767.4	18578.7	679511	1.56306e+06
P52187|KCJ12_MOUSE	1	1	35.54	0.310743	0.620911	3.89136	48427.5	ATP-sensitive inward rectifier potassium channel 12 OS=Mus musculus OX=10090 GN=Kcnj12 PE=2 SV=2	84705	35494.9	14233.7	199470	77527.6	404509	15999.4
Q9Z0N1|IF2G_MOUSE;Q9Z0N2|IF2H_MOUSE	5	5	172.65	0.311023	0.620911	1.58349	51065.5	Eukaryotic translation initiation factor 2 subunit 3, X-linked OS=Mus musculus OX=10090 GN=Eif2s3x PE=1 SV=2	105853	618.73	143713	194572	139773	47851.5	146025
Q9QZ06|TOLIP_MOUSE	2	2	120.6	0.311076	0.620911	2.22676	30344.8	Toll-interacting protein OS=Mus musculus OX=10090 GN=Tollip PE=1 SV=1	670252	913.879	208444	418416	939034	63724.8	1.19041e+06
Q9ERR7|SEP15_MOUSE	2	2	92.71	0.311101	0.620911	1.55329	17806.5	Selenoprotein F OS=Mus musculus OX=10090 GN=Selenof PE=1 SV=3	553728	48153.8	1.35192e+06	1.45831e+06	1.25224e+06	404074	931801
Q9D6R2|IDH3A_MOUSE	22	21	1021.1	0.311124	0.620911	1.77119	39638.7	Isocitrate dehydrogenase [NAD] subunit alpha, mitochondrial OS=Mus musculus OX=10090 GN=Idh3a PE=1 SV=1	4.65489e+06	3.61038e+06	1.71283e+06	1.79428e+06	2.2889e+06	222291	3.20593e+06
Q0V8T9|CTP5A_MOUSE	1	1	35.67	0.311131	0.620911	19.5934	145710	Contactin-associated protein like 5-1 OS=Mus musculus OX=10090 GN=Cntnap5a PE=1 SV=1	173916	651.025	8960.52	8638.99	1874.91	1634.54	340.682
A6X919|D19L1_MOUSE	5	4	210.31	0.311378	0.620911	4.02258	84187	Probable C-mannosyltransferase DPY19L1 OS=Mus musculus OX=10090 GN=Dpy19l1 PE=1 SV=1	5990.9	43274.3	12289.1	71731.5	73618.1	5115.94	179677
P52480|KPYM_MOUSE	49	44	2777.08	0.311457	0.620911	1.65698	57844.9	Pyruvate kinase PKM OS=Mus musculus OX=10090 GN=Pkm PE=1 SV=4	4.01185e+07	108240	1.31378e+06	1.91832e+07	1.71025e+07	1.29399e+06	5.41962e+07
Q04690|NF1_MOUSE	8	8	320.76	0.311828	0.620911	2.35092	319595	Neurofibromin OS=Mus musculus OX=10090 GN=Nf1 PE=1 SV=1	121837	1.02915e+06	3.91491e+06	4.16735e+06	3.34034e+06	7.87433e+06	497348
Q9EP75|CP4FE_MOUSE	2	2	57.96	0.312105	0.620911	1.42804	59800.5	Leukotriene-B4 omega-hydroxylase 3 OS=Mus musculus OX=10090 GN=Cyp4f14 PE=1 SV=1	552.518	109169	80712.1	86690.8	112022	112635	51248.5
P70302|STIM1_MOUSE	2	2	130.28	0.312404	0.620911	1.51798	77566.7	Stromal interaction molecule 1 OS=Mus musculus OX=10090 GN=Stim1 PE=1 SV=2	893026	606537	525081	980465	534813	47374.1	215710
Q62086|PON2_MOUSE	13	11	820.54	0.312778	0.620911	2.42184	39617.4	Serum paraoxonase/arylesterase 2 OS=Mus musculus OX=10090 GN=Pon2 PE=1 SV=2	127739	152612	1.17018e+06	1.88801e+06	2.02912e+06	597433	169379
Q8R2V5|ADAP2_MOUSE	1	1	41.91	0.312874	0.620911	8.05316	43989.5	Arf-GAP with dual PH domain-containing protein 2 OS=Mus musculus OX=10090 GN=Adap2 PE=1 SV=1	10431	67478.5	16253.1	18760.1	17962.7	216173	758179
P10853|H2B1F_MOUSE;P10854|H2B1M_MOUSE;Q64475|H2B1B_MOUSE;Q64478|H2B1H_MOUSE;Q64525|H2B2B_MOUSE;Q6ZWY9|H2B1C_MOUSE;Q8CGP1|H2B1K_MOUSE;Q8CGP2|H2B1P_MOUSE	4	3	196.58	0.312982	0.620911	6.72684	13936.2	Histone H2B type 1-F/J/L OS=Mus musculus OX=10090 GN=H2bc7 PE=1 SV=2	52202.4	71676	471381	164824	60463	2.14558e+06	2.96809e+06
Q6NS60|FBX41_MOUSE	4	3	171.16	0.31342	0.621233	1.95396	94330.9	F-box only protein 41 OS=Mus musculus OX=10090 GN=Fbxo41 PE=1 SV=3	408291	883.073	1.25715e+06	1.76076e+06	2.00798e+06	218541	353966
P61087|UBE2K_MOUSE	3	2	93.76	0.313997	0.62135	1.68972	22406.6	Ubiquitin-conjugating enzyme E2 K OS=Mus musculus OX=10090 GN=Ube2k PE=1 SV=3	90289.8	186079	49691.9	30164.1	40939	48201.4	137986
Q8K5B2|MCFD2_MOUSE	2	2	93.4	0.314187	0.62135	2.36578	16168	Multiple coagulation factor deficiency protein 2 homolog OS=Mus musculus OX=10090 GN=Mcfd2 PE=1 SV=1	35433.3	0	0	18766.4	739.776	324.304	139.388
Q9Z0G0|GIPC1_MOUSE;Q9Z2H7|GIPC2_MOUSE	1	1	25.25	0.31477	0.62135	78.2252	36129.3	PDZ domain-containing protein GIPC1 OS=Mus musculus OX=10090 GN=Gipc1 PE=1 SV=1	253.282	105084	273.411	338.969	713.677	747.464	0
Q9R1V7|ADA23_MOUSE	10	9	402.55	0.315064	0.62135	1.50245	91547.6	Disintegrin and metalloproteinase domain-containing protein 23 OS=Mus musculus OX=10090 GN=Adam23 PE=1 SV=1	482654	1.32457e+06	763680	158786	187987	490921	1.44383e+06
Q80UP3|DGKZ_MOUSE	1	1	54.23	0.315112	0.62135	2.68422	104031	Diacylglycerol kinase zeta OS=Mus musculus OX=10090 GN=Dgkz PE=1 SV=2	204459	274752	24311.4	76648.7	15843.8	146428	11194.7
Q9JJU8|SH3L1_MOUSE	1	1	42.12	0.315592	0.62135	2.19496	12811.3	SH3 domain-binding glutamic acid-rich-like protein OS=Mus musculus OX=10090 GN=Sh3bgrl PE=1 SV=1	98641	28559.7	231533	132235	12407.8	64713.9	8557.02
P60755|MDGA2_MOUSE	2	1	58.25	0.315651	0.62135	1.89954	106689	MAM domain-containing glycosylphosphatidylinositol anchor protein 2 OS=Mus musculus OX=10090 GN=Mdga2 PE=1 SV=1	176123	0	16444	39516.9	23427.4	16065.2	408708
P47759|NSG2_MOUSE	1	1	110.54	0.315855	0.62135	2.74503	19000	Neuronal vesicle trafficking-associated protein 2 OS=Mus musculus OX=10090 GN=Nsg2 PE=1 SV=1	16147.1	84393.3	78716.9	216654	232714	185695	21026.5
Q9D8Y1|T126A_MOUSE	2	2	71.9	0.316371	0.62135	2.3907	21539.2	Transmembrane protein 126A OS=Mus musculus OX=10090 GN=Tmem126a PE=1 SV=1	885360	153152	173268	244325	122057	126587	182860
P32020|SCP2_MOUSE	2	2	66.13	0.316765	0.62135	2.02764	59125.7	Sterol carrier protein 2 OS=Mus musculus OX=10090 GN=Scp2 PE=1 SV=3	272265	29779.4	303458	9899.82	35339.8	22536.8	330390
P70280|VAMP7_MOUSE	1	1	32.99	0.316973	0.62135	7.34886	24967.1	Vesicle-associated membrane protein 7 OS=Mus musculus OX=10090 GN=Vamp7 PE=1 SV=1	80.8444	22634.6	10191.7	149.398	585.134	5235.93	0
Q9WVM3|APC7_MOUSE	1	1	48.81	0.317825	0.62135	1.13526	63021.1	Anaphase-promoting complex subunit 7 OS=Mus musculus OX=10090 GN=Anapc7 PE=1 SV=3	442.102	41529.4	0	21757.7	21109.4	374.962	6052.48
Q3TPE9|ANKY2_MOUSE	1	1	42.77	0.318105	0.62135	1.52437	48774.1	Ankyrin repeat and MYND domain-containing protein 2 OS=Mus musculus OX=10090 GN=Ankmy2 PE=1 SV=1	38269.8	10729.3	34679.3	72688.1	27287.7	41286.6	28813.2
O35683|NDUA1_MOUSE	3	3	88.69	0.318374	0.62135	1.38123	8138.52	NADH dehydrogenase [ubiquinone] 1 alpha subcomplex subunit 1 OS=Mus musculus OX=10090 GN=Ndufa1 PE=1 SV=1	739037	1155.51	707133	448001	710495	1.03398e+06	472974
Q9EP53|TSC1_MOUSE	2	2	67.5	0.319181	0.62135	1.32051	128746	Hamartin OS=Mus musculus OX=10090 GN=Tsc1 PE=1 SV=1	17563.1	1318.98	0	17630	8697.72	578.656	6338.92
Q9JJI8|RL38_MOUSE	2	2	65.39	0.319287	0.62135	2.37681	8203.85	60S ribosomal protein L38 OS=Mus musculus OX=10090 GN=Rpl38 PE=1 SV=3	494473	24879.8	83804.4	102052	191680	1.32266e+06	295061
P23116|EIF3A_MOUSE	3	3	120.75	0.31936	0.62135	2.16479	161936	Eukaryotic translation initiation factor 3 subunit A OS=Mus musculus OX=10090 GN=Eif3a PE=1 SV=5	1095.29	1225.9	29928.1	52915.8	30095.1	7571.88	2501.04
Q8BH64|EHD2_MOUSE	2	1	59.49	0.319541	0.62135	2.82039	61174.6	EH domain-containing protein 2 OS=Mus musculus OX=10090 GN=Ehd2 PE=1 SV=1	433.852	3416.61	41158	81133.7	69273.1	16909.3	1938.88
P61082|UBC12_MOUSE	1	1	45.38	0.31963	0.62135	2.34365	20900	NEDD8-conjugating enzyme Ubc12 OS=Mus musculus OX=10090 GN=Ube2m PE=1 SV=1	163647	6932.89	390214	486630	427491	51564.7	786717
Q80UG5|SEPT9_MOUSE	6	3	257.14	0.31999	0.62135	1.59905	65575	Septin-9 OS=Mus musculus OX=10090 GN=Septin9 PE=1 SV=1	853065	43.473	1.4874e+06	1.97391e+06	1.8561e+06	222211	937894
A2ASZ8|SCMC2_MOUSE	9	5	506.61	0.319997	0.62135	2.27034	52621	Calcium-binding mitochondrial carrier protein SCaMC-2 OS=Mus musculus OX=10090 GN=Slc25a25 PE=1 SV=1	1.11031e+06	510603	1.27598e+06	2.59173e+06	4.00916e+06	1.675e+06	493336
Q920N7|SYT12_MOUSE	1	1	38.06	0.320118	0.62135	5.29566	46680.2	Synaptotagmin-12 OS=Mus musculus OX=10090 GN=Syt12 PE=1 SV=1	25043.2	0	0	107407	36559.3	0	32861.3
P01831|THY1_MOUSE	22	21	1176.35	0.320136	0.62135	1.22657	18079.9	Thy-1 membrane glycoprotein OS=Mus musculus OX=10090 GN=Thy1 PE=1 SV=1	4.42173e+08	224661	5.55704e+08	4.14792e+08	428804980	4.19384e+08	3.69336e+08
Q9CQZ1|HSBP1_MOUSE	3	3	121.77	0.320314	0.62135	1.73685	8610.76	Heat shock factor-binding protein 1 OS=Mus musculus OX=10090 GN=Hsbp1 PE=1 SV=1	843494	403178	1.52332e+06	771745	717716	203154	433840
Q8C078|KKCC2_MOUSE	1	1	81.2	0.320387	0.62135	3.12567	64617.6	Calcium/calmodulin-dependent protein kinase kinase 2 OS=Mus musculus OX=10090 GN=Camkk2 PE=1 SV=2	26484.1	115450	7244.83	31591	27304.3	773.731	3967
P28667|MRP_MOUSE	1	1	26.71	0.321119	0.62135	1.80342	20165.4	MARCKS-related protein OS=Mus musculus OX=10090 GN=Marcksl1 PE=1 SV=2	550964	225481	1.22416e+06	1.87103e+06	1.20801e+06	356818	1.37472e+06
P48774|GSTM5_MOUSE	10	6	484.36	0.32112	0.62135	1.90911	26634.9	Glutathione S-transferase Mu 5 OS=Mus musculus OX=10090 GN=Gstm5 PE=1 SV=1	768465	760862	2.87766e+06	1.02196e+06	756114	372651	927140
P26040|EZRI_MOUSE	17	9	708.94	0.321213	0.62135	7.5228	69406.9	Ezrin OS=Mus musculus OX=10090 GN=Ezr PE=1 SV=3	48622.8	260137	215679	2.07442e+06	1.34215e+06	1.81809e+06	25665.4
Q8C1B7|SEP11_MOUSE	19	13	1027.66	0.321671	0.621701	1.23871	49694.7	Septin-11 OS=Mus musculus OX=10090 GN=Septin11 PE=1 SV=4	1.39442e+06	0	1.30011e+06	1.02058e+06	862714	386493	2.18054e+06
Q9DBG3|AP2B1_MOUSE	53	35	2973.53	0.322467	0.622045	3.33982	104583	AP-2 complex subunit beta OS=Mus musculus OX=10090 GN=Ap2b1 PE=1 SV=1	1.18695e+06	265884	1.05998e+07	2.62698e+07	1.24426e+07	480467	1.44787e+07
Q9Z0S1|BPNT1_MOUSE	5	4	243.71	0.32248	0.622045	1.40403	33196	3'(2'),5'-bisphosphate nucleotidase 1 OS=Mus musculus OX=10090 GN=Bpnt1 PE=1 SV=2	132108	113055	1.46193e+06	1.19792e+06	1.18332e+06	279045	535456
Q9Z2W8|GRIA4_MOUSE	18	4	729.35	0.322776	0.622045	1.36387	100847	Glutamate receptor 4 OS=Mus musculus OX=10090 GN=Gria4 PE=1 SV=2	483116	98778.5	558669	436649	539825	685765	411868
Q69ZF3|GBA2_MOUSE	4	4	128.88	0.322955	0.622045	1.5524	103294	Non-lysosomal glucosylceramidase OS=Mus musculus OX=10090 GN=Gba2 PE=1 SV=2	115350	68570.1	38210.9	16873.8	16397.1	110652	46861.5
P38647|GRP75_MOUSE	17	15	746.85	0.323485	0.622203	1.69916	73461.3	Stress-70 protein, mitochondrial OS=Mus musculus OX=10090 GN=Hspa9 PE=1 SV=3	4.69174e+06	282242	1.57092e+06	6.01633e+06	2.38024e+06	5.18935e+06	1.24191e+06
Q8BH66|ATLA1_MOUSE	10	6	353	0.32359	0.622203	2.23281	63377.5	Atlastin-1 OS=Mus musculus OX=10090 GN=Atl1 PE=1 SV=1	508322	204475	31187.6	1.05225e+06	684144	380265	98247
Q8BM13|NOE2_MOUSE	1	1	21.14	0.326148	0.625728	1.37995	50720.4	Noelin-2 OS=Mus musculus OX=10090 GN=Olfm2 PE=1 SV=2	30509.8	3382.77	573099	81997	120578	793309	120938
Q922F4|TBB6_MOUSE	60	2	3207.71	0.326605	0.625728	4.52606	50090.4	Tubulin beta-6 chain OS=Mus musculus OX=10090 GN=Tubb6 PE=1 SV=1	144845	2057.8	228053	140453	145510	57494.4	1.91931e+06
Q9CX56|PSMD8_MOUSE	7	6	260.12	0.326678	0.625728	2.10764	39930.2	26S proteasome non-ATPase regulatory subunit 8 OS=Mus musculus OX=10090 GN=Psmd8 PE=1 SV=2	551079	10750.9	65806	1.14249e+06	343942	59883.2	217465
O89112|LANC1_MOUSE	6	5	292.78	0.326837	0.625728	1.39748	45341.2	Glutathione S-transferase LANCL1 OS=Mus musculus OX=10090 GN=Lancl1 PE=1 SV=1	711921	474558	238809	92099.7	44798.3	225014	997949
P62812|GBRA1_MOUSE	16	8	757.75	0.32693	0.625728	1.54638	51753.8	Gamma-aminobutyric acid receptor subunit alpha-1 OS=Mus musculus OX=10090 GN=Gabra1 PE=1 SV=1	1.3482e+06	120652	976466	1.15034e+06	1.2325e+06	2.04572e+06	613296
Q8K1E0|STX5_MOUSE	1	1	36.88	0.327092	0.625728	32.3431	39713.5	Syntaxin-5 OS=Mus musculus OX=10090 GN=Stx5 PE=1 SV=3	0	1353.66	0	0	441.21	56680.9	1253.26
P35278|RAB5C_MOUSE	5	2	242.66	0.327555	0.626082	1.87744	23412.5	Ras-related protein Rab-5C OS=Mus musculus OX=10090 GN=Rab5c PE=1 SV=2	265577	108184	1.25964e+06	1.54513e+06	1.50208e+06	212391	829207
Q8CCN5|BCAS3_MOUSE	2	2	82.9	0.329223	0.628647	2.12988	101021	BCAS3 microtubule associated cell migration factor OS=Mus musculus OX=10090 GN=Bcas3 PE=1 SV=2	202553	8006.42	19636.4	340321	241564	36596.8	35236.7
Q9CX00|IST1_MOUSE	2	1	38.69	0.32977	0.628647	1.10951	39468.4	IST1 homolog OS=Mus musculus OX=10090 GN=Ist1 PE=1 SV=1	168837	0	35190.8	81456.9	80656.3	22552	60521.5
Q9WU60|ATRN_MOUSE	4	4	184.86	0.330292	0.628647	2.27038	158057	Attractin OS=Mus musculus OX=10090 GN=Atrn PE=1 SV=3	14670.5	90460	397943	616343	491448	373994	41105.5
Q8VEK2|RHBD2_MOUSE	2	2	124.6	0.330665	0.628647	2.1282	39108.4	Rhomboid domain-containing protein 2 OS=Mus musculus OX=10090 GN=Rhbdd2 PE=1 SV=1	280349	239868	34169.4	825152	280604	369686	97683.9
B0V2N1|PTPRS_MOUSE	16	13	661.32	0.33068	0.628647	1.59738	211902	Receptor-type tyrosine-protein phosphatase S OS=Mus musculus OX=10090 GN=Ptprs PE=1 SV=1	1.17513e+06	693675	2.38881e+06	355698	339069	2.08438e+06	774670
Q64105|SPRE_MOUSE	6	6	236.79	0.330727	0.628647	1.27853	27883	Sepiapterin reductase OS=Mus musculus OX=10090 GN=Spr PE=1 SV=1	327140	23666.5	2.02568e+06	1.56619e+06	1.35489e+06	339408	790739
P48302|EDNRB_MOUSE	2	1	66.44	0.330853	0.628647	1.91672	49560.8	Endothelin receptor type B OS=Mus musculus OX=10090 GN=Ednrb PE=2 SV=1	387801	60428.6	356651	418624	408489	1.06008e+06	169786
O55143|AT2A2_MOUSE	49	28	2448.46	0.331869	0.628664	3.14153	114858	Sarcoplasmic/endoplasmic reticulum calcium ATPase 2 OS=Mus musculus OX=10090 GN=Atp2a2 PE=1 SV=2	1.29255e+06	5.54246e+06	8.72732e+06	2.5425e+07	1.52993e+07	2.29771e+07	1.48463e+06
Q8C0D5|EFL1_MOUSE	1	1	43.89	0.331923	0.628664	6.84401	125777	Elongation factor-like GTPase 1 OS=Mus musculus OX=10090 GN=Efl1 PE=1 SV=1	143.819	2159.43	770.007	20453.3	6242.65	287.37	1061.18
P09242|PPBT_MOUSE	2	1	76.28	0.331955	0.628664	1.77499	57514.2	Alkaline phosphatase, tissue-nonspecific isozyme OS=Mus musculus OX=10090 GN=Alpl PE=1 SV=2	95028.7	225428	279142	197733	75984	169992	6696.56
Q9JLZ3|AUHM_MOUSE	5	4	184.19	0.33198	0.628664	1.64423	33395	Methylglutaconyl-CoA hydratase, mitochondrial OS=Mus musculus OX=10090 GN=Auh PE=1 SV=1	825555	33331.3	388453	962659	1.0994e+06	268952	403537
Q8VEJ9|VPS4A_MOUSE	3	3	93.91	0.333336	0.629728	8.51537	48906.9	Vacuolar protein sorting-associated protein 4A OS=Mus musculus OX=10090 GN=Vps4a PE=1 SV=1	17930	112641	850.43	9273.18	10049.6	1106.65	148.596
P97298|PEDF_MOUSE	1	1	45.18	0.333727	0.629728	1.507	46234.1	Pigment epithelium-derived factor OS=Mus musculus OX=10090 GN=Serpinf1 PE=1 SV=2	152715	120257	50581.8	59358.6	89913.3	61680.2	75314.6
Q8K183|PDXK_MOUSE	9	9	580.37	0.333925	0.629728	1.39824	35015.2	Pyridoxal kinase OS=Mus musculus OX=10090 GN=Pdxk PE=1 SV=1	555884	14120.3	5.8826e+06	5.63211e+06	4.7853e+06	1.02104e+06	591213
Q9DC51|GNAI3_MOUSE	23	6	1210.32	0.334105	0.629728	1.91209	40538.2	Guanine nucleotide-binding protein G(i) subunit alpha-3 OS=Mus musculus OX=10090 GN=Gnai3 PE=1 SV=3	4815.45	1044.41	984331	929300	764625	826918	3600.55
Q9D1H6|NDUF4_MOUSE	1	1	51.53	0.334236	0.629728	1.36886	20082.2	NADH dehydrogenase [ubiquinone] 1 alpha subcomplex assembly factor 4 OS=Mus musculus OX=10090 GN=Ndufaf4 PE=1 SV=1	87813.5	62906.7	50.0071	50150.8	78320.1	119786	26921.1
Q5SSL4|ABR_MOUSE	5	5	189.37	0.334443	0.629728	2.29181	97666.8	Active breakpoint cluster region-related protein OS=Mus musculus OX=10090 GN=Abr PE=1 SV=1	1.09246e+06	545306	995065	2.37198e+06	2.79387e+06	379354	2.50008e+06
Q8BJY1|PSMD5_MOUSE	2	1	69.09	0.334787	0.629728	55.7212	55972.2	26S proteasome non-ATPase regulatory subunit 5 OS=Mus musculus OX=10090 GN=Psmd5 PE=1 SV=4	1767.08	6011.86	0	199.608	192.418	183037	394506
Q9CXW3|CYBP_MOUSE	2	2	174.88	0.335199	0.629728	2.10407	26510.2	Calcyclin-binding protein OS=Mus musculus OX=10090 GN=Cacybp PE=1 SV=1	264800	17.4962	85425.6	607618	170459	14970.5	189533
P68510|1433F_MOUSE	20	10	888.7	0.335299	0.629728	3.13037	28211.7	14-3-3 protein eta OS=Mus musculus OX=10090 GN=Ywhah PE=1 SV=2	1.81535e+06	213698	2.80464e+06	730375	612956	184619	530887
Q0KK55|KNDC1_MOUSE	1	1	30.59	0.335341	0.629728	5.01107	191312	Kinase non-catalytic C-lobe domain-containing protein 1 OS=Mus musculus OX=10090 GN=Kndc1 PE=1 SV=2	16681	5172.83	5318.84	117810	23412.6	37826.9	2503.03
P24369|PPIB_MOUSE	9	9	378.44	0.335897	0.629817	1.66335	23713.5	Peptidyl-prolyl cis-trans isomerase B OS=Mus musculus OX=10090 GN=Ppib PE=1 SV=2	2.50679e+06	3.381e+06	1.17972e+06	1.30282e+06	1.58568e+06	222133	2.55466e+06
P62082|RS7_MOUSE	3	3	110.03	0.335948	0.629817	2.48882	22126.8	40S ribosomal protein S7 OS=Mus musculus OX=10090 GN=Rps7 PE=2 SV=1	130111	144007	500913	327694	253970	1.75696e+06	233259
Q3UH66|WNK2_MOUSE	1	1	31.74	0.336288	0.629929	1.65699	227525	Serine/threonine-protein kinase WNK2 OS=Mus musculus OX=10090 GN=Wnk2 PE=1 SV=2	46125.5	0	69341.7	121416	78380	5923.05	49385.4
Q61263|SOAT1_MOUSE	3	3	109.37	0.336915	0.630579	1.5289	63799	Sterol O-acyltransferase 1 OS=Mus musculus OX=10090 GN=Soat1 PE=1 SV=2	8071.26	242747	1424.85	70294.9	53274.1	53719.5	42689.5
Q9QZQ1|AFAD_MOUSE	2	2	93.16	0.338232	0.63202	16.3406	206497	Afadin OS=Mus musculus OX=10090 GN=Afdn PE=1 SV=3	718.719	214073	73345.8	2343.8	1482.5	7907.24	11777.4
Q8BPU7|ELMO1_MOUSE	1	1	35.68	0.338493	0.63202	1.08353	83935.6	Engulfment and cell motility protein 1 OS=Mus musculus OX=10090 GN=Elmo1 PE=1 SV=2	23358.9	38468.8	25782.3	89092.1	7312.58	9438.16	1965.08
Q9WTP6|KAD2_MOUSE	2	1	90.43	0.338528	0.63202	1.5032	26468.7	Adenylate kinase 2, mitochondrial OS=Mus musculus OX=10090 GN=Ak2 PE=1 SV=5	71305.5	203558	92756.5	103041	96526.1	53927.4	72583.5
P58137|ACOT8_MOUSE	1	1	39.69	0.339355	0.632244	1.99332	35827.1	Acyl-coenzyme A thioesterase 8 OS=Mus musculus OX=10090 GN=Acot8 PE=1 SV=1	96185.9	50958.8	116309	0	9859.69	685561	4775.91
P05784|K1C18_MOUSE;P08730|K1C13_MOUSE;P19001|K1C19_MOUSE;Q61414|K1C15_MOUSE;Q9QWL7|K1C17_MOUSE	2	1	46.65	0.339558	0.632244	29.811	47538.1	Keratin, type I cytoskeletal 18 OS=Mus musculus OX=10090 GN=Krt18 PE=1 SV=5	13511.2	5181.48	27562	38712.1	19617.7	1.77184e+06	8362.36
Q8JZQ2|AFG32_MOUSE	2	1	56.77	0.33962	0.632244	1.45307	89518.8	AFG3-like protein 2 OS=Mus musculus OX=10090 GN=Afg3l2 PE=1 SV=1	167332	2252.75	95839.1	99713.6	182357	178070	54097.9
P62855|RS26_MOUSE	3	3	117.1	0.339801	0.632244	1.77837	13015.4	40S ribosomal protein S26 OS=Mus musculus OX=10090 GN=Rps26 PE=1 SV=3	161168	155900	684328	555962	522933	1.11846e+06	177117
Q3UHB1|NT5D3_MOUSE	4	4	218.4	0.340053	0.632244	3.40755	63170.6	5'-nucleotidase domain-containing protein 3 OS=Mus musculus OX=10090 GN=Nt5dc3 PE=1 SV=1	120134	138321	6895.93	35923.1	58450.9	5486.42	3968.36
Q80TL1|ADCY2_MOUSE	5	4	243.93	0.341271	0.633983	1.45861	123270	Adenylate cyclase type 2 OS=Mus musculus OX=10090 GN=Adcy2 PE=1 SV=2	68160.7	55188.4	85383.8	93072.6	55574.5	6395.92	35761.8
P61264|STX1B_MOUSE	22	19	1031.01	0.341964	0.634746	1.55486	33244.7	Syntaxin-1B OS=Mus musculus OX=10090 GN=Stx1b PE=1 SV=1	738450	314159	8.07471e+06	6.07877e+06	7.3417e+06	781473	4.72036e+06
P62908|RS3_MOUSE	8	8	296.14	0.343151	0.634953	1.49664	26674.3	40S ribosomal protein S3 OS=Mus musculus OX=10090 GN=Rps3 PE=1 SV=1	1.68495e+06	23578.1	153320	1.18968e+06	1.1766e+06	1.23209e+06	116974
Q9CY27|TECR_MOUSE	10	10	383.75	0.343355	0.634953	2.46675	36090.5	Very-long-chain enoyl-CoA reductase OS=Mus musculus OX=10090 GN=Tecr PE=1 SV=1	352876	147397	2.1195e+06	2.18539e+06	1.89326e+06	4.32894e+06	208831
Q6P069|SORCN_MOUSE	5	4	159.28	0.34356	0.634953	1.27642	21627.2	Sorcin OS=Mus musculus OX=10090 GN=Sri PE=1 SV=1	618044	20173.5	113125	493461	413566	140775	230898
P35438|NMDZ1_MOUSE	15	14	622.82	0.343697	0.634953	1.43179	105481	Glutamate receptor ionotropic, NMDA 1 OS=Mus musculus OX=10090 GN=Grin1 PE=1 SV=1	7.23227e+06	224229	4.43686e+06	5.24662e+06	9.16445e+06	2.8308e+06	5.46312e+06
Q02819|NUCB1_MOUSE	10	10	440.87	0.343754	0.634953	2.09907	53408.7	Nucleobindin-1 OS=Mus musculus OX=10090 GN=Nucb1 PE=1 SV=2	201464	138111	979515	1.33716e+06	427453	1.71817e+06	209034
Q6A152|CP4X1_MOUSE	3	3	110.89	0.343974	0.634953	1.35412	58557.1	Cytochrome P450 4X1 OS=Mus musculus OX=10090 GN=Cyp4x1 PE=1 SV=1	175721	359.982	74099.7	50299	57166.1	194315	149921
Q921T2|TOIP1_MOUSE	3	3	150.32	0.34405	0.634953	1.24956	66781.3	Torsin-1A-interacting protein 1 OS=Mus musculus OX=10090 GN=Tor1aip1 PE=1 SV=3	36983.5	289768	20216.6	175529	155943	188865	57738.2
O35435|PYRD_MOUSE	4	4	125.31	0.345204	0.636132	2.13562	42700.1	Dihydroorotate dehydrogenase (quinone), mitochondrial OS=Mus musculus OX=10090 GN=Dhodh PE=1 SV=2	16303.7	54377	632482	394770	536776	1.03328e+06	37417.4
P52760|RIDA_MOUSE	5	3	185.62	0.345537	0.636132	1.57962	14255.4	2-iminobutanoate/2-iminopropanoate deaminase OS=Mus musculus OX=10090 GN=Rida PE=1 SV=3	122974	8654.19	263750	263649	60485.2	243604	264993
Q9D404|OXSM_MOUSE	1	1	23.52	0.345719	0.636132	2.53424	48627.6	3-oxoacyl-[acyl-carrier-protein] synthase, mitochondrial OS=Mus musculus OX=10090 GN=Oxsm PE=1 SV=1	37304.4	0	0	278.236	18877.9	162.023	308.657
Q8BP47|SYNC_MOUSE	6	5	269.63	0.345821	0.636132	2.45008	64279.4	Asparagine--tRNA ligase, cytoplasmic OS=Mus musculus OX=10090 GN=NARS1 PE=1 SV=2	321574	276916	245515	1.05443e+06	712007	116141	874596
Q7TPB0|PLPR3_MOUSE	2	1	70.79	0.346546	0.636166	1.04895	76693.1	Phospholipid phosphatase-related protein type 3 OS=Mus musculus OX=10090 GN=Plppr3 PE=1 SV=1	687197	55.299	33786.5	515782	208924	20856.3	170958
Q80YQ2|MED23_MOUSE	1	1	28.27	0.346933	0.636166	1.47897	156087	Mediator of RNA polymerase II transcription subunit 23 OS=Mus musculus OX=10090 GN=Med23 PE=1 SV=2	0	7384.86	0	13816	315.256	8.02135	423.394
Q64444|CAH4_MOUSE	5	5	185.59	0.347281	0.636166	1.16847	34351.5	Carbonic anhydrase 4 OS=Mus musculus OX=10090 GN=Ca4 PE=1 SV=1	633343	846.557	679568	475587	640162	610919	320108
P39688|FYN_MOUSE	8	4	358.38	0.347491	0.636166	1.15153	60674.9	Tyrosine-protein kinase Fyn OS=Mus musculus OX=10090 GN=Fyn PE=1 SV=4	49965.2	1.12046e+06	74582.4	575796	648380	147827	539540
Q8K341|ATAT_MOUSE	1	1	54.54	0.348416	0.636166	2.56897	47163.6	Alpha-tubulin N-acetyltransferase 1 OS=Mus musculus OX=10090 GN=Atat1 PE=1 SV=1	43451.2	4640.97	52382.8	26848.5	20539.5	191.165	4568.86
Q6PB66|LPPRC_MOUSE	12	12	563.42	0.348524	0.636166	4.12787	156614	Leucine-rich PPR motif-containing protein, mitochondrial OS=Mus musculus OX=10090 GN=Lrpprc PE=1 SV=2	2.18315e+06	278164	116365	144844	131194	426629	129943
Q3TMH2|SCRN3_MOUSE	3	3	114.55	0.348966	0.636166	3.69329	47661.3	Secernin-3 OS=Mus musculus OX=10090 GN=Scrn3 PE=1 SV=1	73546.7	39255.8	172928	117443	81508.7	1.10494e+06	103155
Q6ZQ58|LARP1_MOUSE	1	1	33.2	0.349306	0.636166	1.65025	121125	La-related protein 1 OS=Mus musculus OX=10090 GN=Larp1 PE=1 SV=3	247126	189807	67329.8	126419	124352	56540.3	100112
P54830|PTN5_MOUSE	1	1	54.42	0.349311	0.636166	3.54868	60815.4	Tyrosine-protein phosphatase non-receptor type 5 OS=Mus musculus OX=10090 GN=Ptpn5 PE=1 SV=2	0	9200.06	540529	34300	77615.5	62135.4	32497.2
Q6PD24|AN13D_MOUSE;Q80UP5|AN13A_MOUSE	1	1	46.11	0.349423	0.636166	54.1492	68075.8	Ankyrin repeat domain-containing protein 13D OS=Mus musculus OX=10090 GN=Ankrd13d PE=1 SV=2	0	149.268	59632	1472.01	0	0	0
P70362|UFD1_MOUSE	1	1	33.24	0.349482	0.636166	2.16783	34481.4	Ubiquitin recognition factor in ER-associated degradation protein 1 OS=Mus musculus OX=10090 GN=Ufd1 PE=1 SV=2	16837.6	24555.7	98300	0	3152.21	51739.6	31027.1
P14152|MDHC_MOUSE	32	29	1759.51	0.34979	0.636166	1.81127	36511.2	Malate dehydrogenase, cytoplasmic OS=Mus musculus OX=10090 GN=Mdh1 PE=1 SV=3	264646	188017	3.4273e+07	2.54803e+07	2.00626e+07	308245	3.80122e+07
P51150|RAB7A_MOUSE	11	10	444.12	0.350106	0.636166	1.22699	23489.7	Ras-related protein Rab-7a OS=Mus musculus OX=10090 GN=Rab7a PE=1 SV=2	635806	62010.7	2.84102e+06	2.12814e+06	1.89237e+06	1.04715e+06	721828
Q5H8C4|VP13A_MOUSE	4	4	180.13	0.350754	0.636166	1.00841	359402	Vacuolar protein sorting-associated protein 13A OS=Mus musculus OX=10090 GN=Vps13a PE=1 SV=1	497316	1369.27	35799.6	216453	270642	197715	33828.3
P29533|VCAM1_MOUSE	1	1	23.69	0.350927	0.636166	2.20555	81317.5	Vascular cell adhesion protein 1 OS=Mus musculus OX=10090 GN=Vcam1 PE=1 SV=1	123987	17514.3	101197	42478.3	15088.4	71013.2	18139.7
Q9CPT4|MYDGF_MOUSE	4	4	165.09	0.350965	0.636166	1.38137	17982.3	Myeloid-derived growth factor OS=Mus musculus OX=10090 GN=Mydgf PE=1 SV=1	303348	8353.16	580227	412887	448737	167760	613394
Q6DID7|WLS_MOUSE	1	1	35.7	0.350978	0.636166	2.60708	62188.2	Protein wntless homolog OS=Mus musculus OX=10090 GN=Wls PE=1 SV=1	129959	500.219	50237.5	308154	266829	15744.9	37394.7
P97370|AT1B3_MOUSE	15	12	810.85	0.351028	0.636166	1.10799	31775.7	Sodium/potassium-transporting ATPase subunit beta-3 OS=Mus musculus OX=10090 GN=Atp1b3 PE=1 SV=1	4.01963e+06	8919.47	5.9772e+06	4.19841e+06	4.05552e+06	3.27766e+06	3.25005e+06
Q99KP3|CRYL1_MOUSE	1	1	34.36	0.351212	0.636166	1.94375	35208.8	Lambda-crystallin homolog OS=Mus musculus OX=10090 GN=Cryl1 PE=1 SV=3	311576	13741.5	80947.3	273205	256131	41352.1	482214
P28474|ADHX_MOUSE	2	2	183.95	0.35188	0.63635	1.25877	39547.8	Alcohol dehydrogenase class-3 OS=Mus musculus OX=10090 GN=Adh5 PE=1 SV=3	2.69698e+06	15673.9	3.09041e+06	3.25909e+06	2.36045e+06	1.29843e+06	2.82168e+06
Q8C6G8|WDR26_MOUSE	1	1	58.58	0.352035	0.63635	1.9348	70543.5	WD repeat-containing protein 26 OS=Mus musculus OX=10090 GN=Wdr26 PE=1 SV=3	172324	88323.6	63712.4	248324	309198	228049	51193.7
Q9DB77|QCR2_MOUSE	66	63	3795.65	0.352162	0.63635	1.84054	48234.9	Cytochrome b-c1 complex subunit 2, mitochondrial OS=Mus musculus OX=10090 GN=Uqcrc2 PE=1 SV=1	1.75013e+06	9.36038e+06	6.30269e+06	8.4634e+06	1.11597e+07	1.98731e+07	3.23674e+06
Q9EPB7|GPR88_MOUSE	1	1	42.46	0.352796	0.636486	1.25365	40240.1	Probable G-protein coupled receptor 88 OS=Mus musculus OX=10090 GN=Gpr88 PE=2 SV=1	501331	9601.94	2.11413e+06	413984	784097	2.19347e+06	996319
Q9WV34|MPP2_MOUSE	6	4	202.31	0.353133	0.636486	1.38295	61555.1	MAGUK p55 subfamily member 2 OS=Mus musculus OX=10090 GN=Mpp2 PE=1 SV=1	703048	304259	621301	253308	233201	955320	128347
Q9D6M3|GHC1_MOUSE	24	20	1267.2	0.353221	0.636486	6.58553	34670.4	Mitochondrial glutamate carrier 1 OS=Mus musculus OX=10090 GN=Slc25a22 PE=1 SV=1	294697	326062	4.42727e+06	1.41621e+07	2.84285e+07	236352	1.49824e+06
P63325|RS10_MOUSE	1	1	42.71	0.354948	0.636486	2.45992	18915.7	40S ribosomal protein S10 OS=Mus musculus OX=10090 GN=Rps10 PE=1 SV=1	82784.1	495069	8604.79	5444.18	6615.58	301695	4118.46
Q91V61|SFXN3_MOUSE	27	19	1422.28	0.355121	0.636486	2.54746	35406.2	Sideroflexin-3 OS=Mus musculus OX=10090 GN=Sfxn3 PE=1 SV=1	3.76068e+07	724109	1.56559e+07	8.37544e+07	4.72371e+07	3.47216e+06	4.89085e+07
P08003|PDIA4_MOUSE	13	13	480.68	0.355425	0.636486	1.22307	71982.5	Protein disulfide-isomerase A4 OS=Mus musculus OX=10090 GN=Pdia4 PE=1 SV=3	1.43017e+06	2935.69	821010	1.08202e+06	1.16572e+06	372927	1.05524e+06
Q9R0N0|GALK1_MOUSE	2	2	59.23	0.355429	0.636486	2.5859	42295.2	Galactokinase OS=Mus musculus OX=10090 GN=Galk1 PE=1 SV=2	134930	4612.75	97697.3	186280	35549	525859	70283.5
P12023|A4_MOUSE	9	8	360.3	0.356639	0.636486	1.89739	86722.1	Amyloid-beta A4 protein OS=Mus musculus OX=10090 GN=App PE=1 SV=3	152607	215014	434109	800166	776388	287068	164638
Q9CR89|ERGI2_MOUSE	2	2	53.86	0.357167	0.636486	2.40184	42481.7	Endoplasmic reticulum-Golgi intermediate compartment protein 2 OS=Mus musculus OX=10090 GN=Ergic2 PE=1 SV=1	1.18521e+06	130024	109533	46915.3	67556.4	35266.6	641192
P47740|AL3A2_MOUSE	15	13	791.44	0.357382	0.636486	1.70662	53970.8	Aldehyde dehydrogenase family 3 member A2 OS=Mus musculus OX=10090 GN=Aldh3a2 PE=1 SV=2	656549	11981.9	535053	706189	768908	1.11293e+06	150715
P16390|KCNA3_MOUSE	6	1	267.48	0.357512	0.636486	1.24795	58563.9	Potassium voltage-gated channel subfamily A member 3 OS=Mus musculus OX=10090 GN=Kcna3 PE=1 SV=3	90207.8	2956.95	45280.9	65956	69459.5	39609.3	55339.9
P53986|MOT1_MOUSE	3	3	311.42	0.357693	0.636486	1.96284	53267.2	Monocarboxylate transporter 1 OS=Mus musculus OX=10090 GN=Slc16a1 PE=1 SV=1	616726	3.97156e+06	1.3999e+06	1.80992e+06	1.78779e+06	179217	290773
Q8BG39|SV2B_MOUSE	28	20	1316.14	0.357875	0.636486	1.54857	77457.4	Synaptic vesicle glycoprotein 2B OS=Mus musculus OX=10090 GN=Sv2b PE=1 SV=1	4.71815e+06	7.59295e+06	1.38768e+07	9.8901e+06	7.69582e+06	3.45003e+06	1.51208e+06
Q9D2N4|DTNA_MOUSE	1	1	27.39	0.358428	0.636486	1.71079	84067.2	Dystrobrevin alpha OS=Mus musculus OX=10090 GN=Dtna PE=1 SV=2	23126.8	351440	20985.5	326852	347252	28129.4	200041
Q68FL4|SAHH3_MOUSE	17	4	735.08	0.358564	0.636486	2.82916	66899.5	Putative adenosylhomocysteinase 3 OS=Mus musculus OX=10090 GN=Ahcyl2 PE=1 SV=1	59921.2	752388	945987	109078	111071	567253	41252.3
Q3USB7|PLCL1_MOUSE	2	2	68.09	0.358603	0.636486	2.81683	122673	Inactive phospholipase C-like protein 1 OS=Mus musculus OX=10090 GN=Plcl1 PE=1 SV=3	25140.2	19053.7	93751.8	172091	99206.8	233503	13291.7
Q9CQV8|1433B_MOUSE	20	10	1088.88	0.358915	0.636486	2.75134	28086.4	14-3-3 protein beta/alpha OS=Mus musculus OX=10090 GN=Ywhab PE=1 SV=3	703180	85476.7	2.7692e+06	4.70406e+06	3.92646e+06	186617	4.23471e+06
Q6PHZ8|KCIP4_MOUSE;Q9JJ69|KCIP2_MOUSE	1	1	42.9	0.359251	0.636486	1.56473	28755.7	Kv channel-interacting protein 4 OS=Mus musculus OX=10090 GN=Kcnip4 PE=1 SV=1	275162	71179.9	111579	80469.1	260051	40589.1	9093.49
P68040|RACK1_MOUSE	3	2	92.91	0.359468	0.636486	1.57285	35076.7	Receptor of activated protein C kinase 1 OS=Mus musculus OX=10090 GN=Rack1 PE=1 SV=3	468279	68749.7	370827	613839	609254	174691	506111
Q9EPK6|SIL1_MOUSE	1	1	47.34	0.359747	0.636486	5.15401	52430	Nucleotide exchange factor SIL1 OS=Mus musculus OX=10090 GN=Sil1 PE=1 SV=2	282765	39822.3	60795.2	132170	86655.4	139884	2.2759e+06
Q61411|RASH_MOUSE	6	1	294.06	0.359874	0.636486	2.39435	21298.1	GTPase HRas OS=Mus musculus OX=10090 GN=Hras PE=1 SV=2	829691	54786.6	168133	337777	168935	480936	2.37277e+06
P55302|AMRP_MOUSE	5	5	211.1	0.360438	0.636486	1.36418	42215.1	Alpha-2-macroglobulin receptor-associated protein OS=Mus musculus OX=10090 GN=Lrpap1 PE=1 SV=1	1.14398e+06	1007.77	1.0265e+06	1.53886e+06	1.46145e+06	261883	687547
P63328|PP2BA_MOUSE	37	20	1792.91	0.361036	0.636486	1.15698	58643.9	Serine/threonine-protein phosphatase 2B catalytic subunit alpha isoform OS=Mus musculus OX=10090 GN=Ppp3ca PE=1 SV=1	1.13823e+07	7734.81	1.20331e+07	1.27563e+07	1.04508e+07	3.54472e+06	9.38165e+06
O55137|ACOT1_MOUSE;Q9QYR9|ACOT2_MOUSE	3	3	104.17	0.36108	0.636486	1.51624	46136.1	Acyl-coenzyme A thioesterase 1 OS=Mus musculus OX=10090 GN=Acot1 PE=1 SV=1	544359	522086	301589	345382	380640	37177.2	439803
P42925|PXMP2_MOUSE	2	2	148.62	0.361839	0.636486	1.59838	22265.6	Peroxisomal membrane protein 2 OS=Mus musculus OX=10090 GN=Pxmp2 PE=1 SV=2	68700.3	537040	2402.65	294552	503390	470055	28058.5
P60229|EIF3E_MOUSE	4	4	110.33	0.362575	0.636486	1.85272	52220.9	Eukaryotic translation initiation factor 3 subunit E OS=Mus musculus OX=10090 GN=Eif3e PE=1 SV=1	87741.6	241657	81596.4	536347	207884	185961	85086.9
Q6Y685|TACC1_MOUSE	1	1	31.67	0.362907	0.636486	1.00416	83951.9	Transforming acidic coiled-coil-containing protein 1 OS=Mus musculus OX=10090 GN=Tacc1 PE=1 SV=1	84184.7	32668.9	49686.4	182813	4600.54	2087.17	31633.8
Q8R3I2|MBOA2_MOUSE	4	4	133.76	0.363209	0.636486	3.87508	58995.2	Lysophospholipid acyltransferase 2 OS=Mus musculus OX=10090 GN=Mboat2 PE=1 SV=1	24237.5	192168	10802.4	39445.2	9263.31	20710.8	8758.29
P57759|ERP29_MOUSE	9	7	426.51	0.36322	0.636486	1.5583	28823.2	Endoplasmic reticulum resident protein 29 OS=Mus musculus OX=10090 GN=Erp29 PE=1 SV=2	4.59509e+06	38794.8	695776	4.5166e+06	4.98363e+06	548635	1.02474e+06
P47753|CAZA1_MOUSE	2	1	89.44	0.363529	0.636486	2.31643	32939.8	F-actin-capping protein subunit alpha-1 OS=Mus musculus OX=10090 GN=Capza1 PE=1 SV=4	15510.5	206.294	695918	763221	702258	2369.44	730083
P09528|FRIH_MOUSE	2	1	51.05	0.363597	0.636486	1.93871	21066.6	Ferritin heavy chain OS=Mus musculus OX=10090 GN=Fth1 PE=1 SV=2	30721.4	11067.4	877261	1.09532e+06	911515	344243	24616.1
Q9D7S7|RL22L_MOUSE	2	1	88.74	0.363682	0.636486	17.8756	14467.4	60S ribosomal protein L22-like 1 OS=Mus musculus OX=10090 GN=Rpl22l1 PE=1 SV=1	6083.51	13304.8	1824.06	32901.3	31355.6	440398	924.71
Q91VE0|S27A4_MOUSE	10	8	568.83	0.36369	0.636486	1.79273	72318.6	Long-chain fatty acid transport protein 4 OS=Mus musculus OX=10090 GN=Slc27a4 PE=1 SV=1	317468	1.22284e+06	764714	2.54727e+06	1.70566e+06	570461	686309
P10518|HEM2_MOUSE	2	2	70.18	0.363701	0.636486	1.38475	36023.5	Delta-aminolevulinic acid dehydratase OS=Mus musculus OX=10090 GN=Alad PE=1 SV=1	36550.8	24770.1	130758	115261	66672.8	2371.95	640.979
Q9DC70|NDUS7_MOUSE	9	9	595.5	0.364005	0.636486	1.24743	24682.9	NADH dehydrogenase [ubiquinone] iron-sulfur protein 7, mitochondrial OS=Mus musculus OX=10090 GN=Ndufs7 PE=1 SV=1	1.28606e+07	1.75443e+07	335092	1.12501e+07	1.87299e+07	1.11566e+07	9.99133e+06
Q3TFQ1|SPRY7_MOUSE	1	1	38.44	0.364149	0.636486	2.17031	21680.7	SPRY domain-containing protein 7 OS=Mus musculus OX=10090 GN=Spryd7 PE=1 SV=2	153211	170157	1.14189e+06	527806	319771	10030.9	42577.1
Q8CHU3|EPN2_MOUSE;Q91W69|EPN3_MOUSE	1	1	42.7	0.364608	0.636486	1.91475	63471.8	Epsin-2 OS=Mus musculus OX=10090 GN=Epn2 PE=1 SV=1	26783.1	205887	144441	138269	106630	4077.31	13623.9
Q8BGN8|SYNPR_MOUSE	1	1	52.1	0.364702	0.636486	17.0808	29228.2	Synaptoporin OS=Mus musculus OX=10090 GN=Synpr PE=1 SV=1	269686	24005	59565.3	73104.6	66523.6	7.66995e+06	235608
O55100|SNG1_MOUSE	8	8	469.65	0.36547	0.636486	1.28598	25652.7	Synaptogyrin-1 OS=Mus musculus OX=10090 GN=Syngr1 PE=1 SV=2	1.10558e+06	112589	8.08797e+06	4.72457e+06	5.14165e+06	5.27587e+06	814547
Q8C561|LMBD2_MOUSE	3	3	87.69	0.365652	0.636486	1.18865	81101.1	G-protein coupled receptor-associated protein LMBRD2 OS=Mus musculus OX=10090 GN=Lmbrd2 PE=1 SV=1	75.142	72804.3	11161.4	26836.9	15069.2	35991.5	16373
O88533|DDC_MOUSE	1	1	50.45	0.366262	0.636486	160.231	53874.1	Aromatic-L-amino-acid decarboxylase OS=Mus musculus OX=10090 GN=Ddc PE=1 SV=1	0.736397	7152.5	219044	0	0	1010.72	871.531
Q5F226|FAT2_MOUSE	1	1	21.87	0.366448	0.636486	2.28524	480113	Protocadherin Fat 2 OS=Mus musculus OX=10090 GN=Fat2 PE=1 SV=1	20397	19465.7	971.952	0	5766.38	547.367	17511.5
Q6NSU3|GL8D1_MOUSE	1	1	43.9	0.366526	0.636486	2.18403	41990.4	Glycosyltransferase 8 domain-containing protein 1 OS=Mus musculus OX=10090 GN=Glt8d1 PE=1 SV=1	563.867	71320.3	486.013	0.0628817	0	42138.6	2042.83
Q3UYV9|NCBP1_MOUSE	1	1	40.38	0.366711	0.636486	1.04004	91926.7	Nuclear cap-binding protein subunit 1 OS=Mus musculus OX=10090 GN=Ncbp1 PE=1 SV=2	186.974	7833.06	2297.46	9543.33	0	3683.67	0
Q6NXK7|DPP10_MOUSE	31	27	1516.8	0.366871	0.636486	1.28819	90826.6	Inactive dipeptidyl peptidase 10 OS=Mus musculus OX=10090 GN=Dpp10 PE=1 SV=1	5.08686e+06	46739.7	1.77456e+06	3.71709e+06	3.6412e+06	948367	3.55866e+06
P53994|RAB2A_MOUSE	11	10	555.3	0.366937	0.636486	1.37912	23547.5	Ras-related protein Rab-2A OS=Mus musculus OX=10090 GN=Rab2a PE=1 SV=1	868472	65074.6	1.46364e+06	1.36899e+06	1.35674e+06	1.19573e+06	486537
Q61037|TSC2_MOUSE	2	2	41.22	0.367441	0.636486	1.47651	202070	Tuberin OS=Mus musculus OX=10090 GN=Tsc2 PE=1 SV=1	5473.86	53791.7	4511.76	65011.4	26157.1	25629.6	8759.37
Q8BHH2|RAB9B_MOUSE	2	1	76.66	0.367895	0.636486	1.4401	22704.5	Ras-related protein Rab-9B OS=Mus musculus OX=10090 GN=Rab9b PE=1 SV=1	10517.7	0	141895	46730	14871.2	5590.66	73920.3
P49070|CAMLG_MOUSE	2	2	156.5	0.368059	0.636486	4.33566	32542.1	Guided entry of tail-anchored proteins factor CAMLG OS=Mus musculus OX=10090 GN=Camlg PE=1 SV=2	581630	1.42527e+06	51334.8	191063	184096	192456	65348.7
P63318|KPCG_MOUSE	35	30	1950.27	0.368149	0.636486	1.29074	78357.7	Protein kinase C gamma type OS=Mus musculus OX=10090 GN=Prkcg PE=1 SV=1	4.69549e+06	702941	3.3645e+06	4.1827e+06	3.32255e+06	4.77352e+06	2.80216e+06
Q9CQR4|ACO13_MOUSE	2	2	98.73	0.36827	0.636486	1.71762	15182.8	Acyl-coenzyme A thioesterase 13 OS=Mus musculus OX=10090 GN=Acot13 PE=1 SV=1	77664.3	9886.49	13311.6	16939.4	58879.7	125.995	2351.13
Q99KU6|CF089_MOUSE	1	1	48.99	0.368619	0.636486	18.3487	39485.6	Bombesin receptor-activated protein C6orf89 homolog OS=Mus musculus OX=10090 PE=2 SV=2	3456.41	301037	3090.76	2317.88	2108.45	2787.73	15137
Q9CQH7|BT3L4_MOUSE	4	4	158.47	0.368804	0.636486	1.21846	17270.5	Transcription factor BTF3 homolog 4 OS=Mus musculus OX=10090 GN=Btf3l4 PE=1 SV=1	23857.3	396546	163051	238937	169753	240878	298323
Q80XR2|AT2C1_MOUSE	1	1	40.78	0.368822	0.636486	26.026	100299	Calcium-transporting ATPase type 2C member 1 OS=Mus musculus OX=10090 GN=Atp2c1 PE=1 SV=2	3437.07	398841	3420.09	2297.91	2848.46	4401.77	11236.1
P46096|SYT1_MOUSE	31	21	1832.13	0.369042	0.636486	1.36504	47418	Synaptotagmin-1 OS=Mus musculus OX=10090 GN=Syt1 PE=1 SV=1	2.42437e+07	282637	1.25291e+07	2.59336e+07	2.434e+07	8.04616e+06	9.12333e+06
P62889|RL30_MOUSE	1	1	35.23	0.369268	0.636486	1.18939	12784	60S ribosomal protein L30 OS=Mus musculus OX=10090 GN=Rpl30 PE=1 SV=2	3.3921e+06	644.58	1.16389e+06	1.23003e+06	1.58521e+06	1.17826e+06	1.11457e+06
P52196|THTR_MOUSE	2	2	83.2	0.369412	0.636486	1.37465	33465.9	Thiosulfate sulfurtransferase OS=Mus musculus OX=10090 GN=Tst PE=1 SV=3	111297	103000	777973	626344	721478	243096	227784
Q8BU30|SYIC_MOUSE	2	2	50.6	0.369984	0.636486	14.5867	144270	Isoleucine--tRNA ligase, cytoplasmic OS=Mus musculus OX=10090 GN=Iars1 PE=1 SV=2	616.951	39438.3	188491	973.141	4301.6	3169.36	12446.7
Q9WTS2|FUT8_MOUSE	2	2	125.78	0.370028	0.636486	1.42512	66556.9	Alpha-(1,6)-fucosyltransferase OS=Mus musculus OX=10090 GN=Fut8 PE=1 SV=2	85422.1	255411	152127	63663.6	31186.8	287320	79039.8
O09172|GSH0_MOUSE	1	1	31.21	0.37007	0.636486	3.47069	30534.8	Glutamate--cysteine ligase regulatory subunit OS=Mus musculus OX=10090 GN=Gclm PE=1 SV=1	0	849.081	196954	47860.5	21176.1	2873.55	4079.69
Q8C522|ENDD1_MOUSE	12	12	608.36	0.370127	0.636486	2.2521	55262.2	Endonuclease domain-containing 1 protein OS=Mus musculus OX=10090 GN=Endod1 PE=1 SV=2	259343	150873	3.92381e+06	6.202e+06	5.66556e+06	817436	329243
Q8CE90|MP2K7_MOUSE	1	1	40.09	0.370157	0.636486	6.79715	59312.5	Dual specificity mitogen-activated protein kinase kinase 7 OS=Mus musculus OX=10090 GN=Map2k7 PE=1 SV=1	12171.6	41840.3	0	241816	244639	1473.46	1574.97
Q9JKB1|UCHL3_MOUSE	3	3	153.23	0.370327	0.636486	1.27366	26151.7	Ubiquitin carboxyl-terminal hydrolase isozyme L3 OS=Mus musculus OX=10090 GN=Uchl3 PE=1 SV=2	186785	1970.83	9540.03	116306	37406.9	12724.4	170310
Q8R3R8|GBRL1_MOUSE;Q9DCD6|GBRAP_MOUSE	3	1	118.95	0.370344	0.636486	1.94637	14044.1	Gamma-aminobutyric acid receptor-associated protein-like 1 OS=Mus musculus OX=10090 GN=Gabarapl1 PE=1 SV=2	10579	76876.1	1595.74	153773	30846.2	8008.87	38472.2
Q8BGY9|SC5A7_MOUSE	2	2	76.01	0.372278	0.638832	1.33851	63365	High affinity choline transporter 1 OS=Mus musculus OX=10090 GN=Slc5a7 PE=1 SV=1	62309.5	215885	148350	223525	166530	257371	113821
Q62283|TSN7_MOUSE	7	7	284.36	0.372804	0.638832	1.85567	27544.2	Tetraspanin-7 OS=Mus musculus OX=10090 GN=Tspan7 PE=1 SV=2	746038	325359	1.12849e+06	1.28597e+06	662957	2.91523e+06	578848
Q99KB8|GLO2_MOUSE	1	1	50.72	0.372866	0.638832	4.58525	34084.1	Hydroxyacylglutathione hydrolase, mitochondrial OS=Mus musculus OX=10090 GN=Hagh PE=1 SV=2	353.958	31581.2	17447.6	30.0466	93.3328	10.0539	301777
P41105|RL28_MOUSE	5	4	174.61	0.37291	0.638832	2.46254	15733.5	60S ribosomal protein L28 OS=Mus musculus OX=10090 GN=Rpl28 PE=1 SV=2	311769	76028.9	322444	294599	161658	1.56376e+06	311978
Q02053|UBA1_MOUSE	47	43	2416.2	0.373129	0.638832	1.15954	117809	Ubiquitin-like modifier-activating enzyme 1 OS=Mus musculus OX=10090 GN=Uba1 PE=1 SV=1	6.72368e+06	7895.61	6.3329e+06	4.05374e+06	3.44283e+06	2.88757e+06	9.81416e+06
Q7TPM6|FSD1_MOUSE	1	1	31.64	0.373694	0.639313	1.94404	55525.1	Fibronectin type III and SPRY domain-containing protein 1 OS=Mus musculus OX=10090 GN=Fsd1 PE=1 SV=1	35028.1	75309.6	7984.76	41033.9	60786.3	23964.1	180914
Q60631|GRB2_MOUSE	3	3	81.36	0.374735	0.640384	1.8113	25238.4	Growth factor receptor-bound protein 2 OS=Mus musculus OX=10090 GN=Grb2 PE=1 SV=1	502936	351954	66997	25252.2	59169.3	482060	112139
Q68FE2|ATG9A_MOUSE	11	11	564.6	0.374931	0.640384	2.73232	63137.6	Autophagy-related protein 9A OS=Mus musculus OX=10090 GN=Atg9a PE=1 SV=1	112027	29898.1	134225	494741	376498	90823.7	43978
P61750|ARF4_MOUSE	9	2	466.07	0.375174	0.640384	1.54408	20396.6	ADP-ribosylation factor 4 OS=Mus musculus OX=10090 GN=Arf4 PE=1 SV=2	78193.3	479.154	85539.1	84745.4	173848	20775.2	58705.1
O35626|RASD1_MOUSE	1	1	25.71	0.376244	0.640887	4.07343	31683.5	Dexamethasone-induced Ras-related protein 1 OS=Mus musculus OX=10090 GN=Rasd1 PE=1 SV=1	365998	39288.3	213610	235858	317077	2.70344e+06	104998
Q6ZWZ2|UB2R2_MOUSE	1	1	40.39	0.376296	0.640887	2.9885	27166	Ubiquitin-conjugating enzyme E2 R2 OS=Mus musculus OX=10090 GN=Ube2r2 PE=1 SV=1	5507.28	85093.4	27898.4	1189.51	13856.4	14072.7	23750.2
Q9CRB9|MIC19_MOUSE	1	1	21.49	0.376328	0.640887	2.05683	26334.5	MICOS complex subunit Mic19 OS=Mus musculus OX=10090 GN=Chchd3 PE=1 SV=1	31855.3	884.885	79532.4	185324	76677.2	11153.7	34746.6
Q924N4|S12A6_MOUSE	11	3	520.5	0.376609	0.640887	1.55195	127527	Solute carrier family 12 member 6 OS=Mus musculus OX=10090 GN=Slc12a6 PE=1 SV=2	370908	190754	1.10283e+06	1.09776e+06	1.15279e+06	277626	916097
Q5SXY1|CYTSB_MOUSE	2	2	65.89	0.377365	0.641566	1.20033	118101	Cytospin-B OS=Mus musculus OX=10090 GN=Specc1 PE=1 SV=2	389700	6273.65	342385	436947	251331	247625	245797
Q8BFR5|EFTU_MOUSE	11	11	534.51	0.377577	0.641566	6.14598	49508.4	Elongation factor Tu, mitochondrial OS=Mus musculus OX=10090 GN=Tufm PE=1 SV=1	239099	20620.9	113228	97720	73764.3	2.68569e+06	198991
Q03391|NMDE4_MOUSE	2	1	74.21	0.377908	0.641642	2.00316	142963	Glutamate receptor ionotropic, NMDA 2D OS=Mus musculus OX=10090 GN=Grin2d PE=1 SV=3	27533.5	24972.7	25391.9	77092.5	14364.2	84010.5	32589.5
Q7TPS5|C2CD5_MOUSE	5	5	195.11	0.378482	0.641961	1.44875	111664	C2 domain-containing protein 5 OS=Mus musculus OX=10090 GN=C2cd5 PE=1 SV=2	88035	23668.7	2.72857e+06	521409	429817	1.25467e+06	408098
Q9ER00|STX12_MOUSE	2	2	50.1	0.378944	0.641961	4.21319	31195.2	Syntaxin-12 OS=Mus musculus OX=10090 GN=Stx12 PE=1 SV=1	16245.3	2.74432	3706.58	11729.9	12753.3	225.978	87387.6
Q9EPK2|XRP2_MOUSE	3	1	102.34	0.3793	0.641961	1.16901	39376.9	Protein XRP2 OS=Mus musculus OX=10090 GN=Rp2 PE=1 SV=3	17078.1	4.34988	51.879	16767.8	183.155	1611.04	980.828
Q9DD18|DTD1_MOUSE	1	1	49.04	0.379583	0.641961	1.61113	23384.4	D-aminoacyl-tRNA deacylase 1 OS=Mus musculus OX=10090 GN=Dtd1 PE=1 SV=2	955435	162298	514238	777978	489489	57803.9	25309.4
Q9R1T2|SAE1_MOUSE	1	1	81.95	0.379772	0.641961	2.62702	38620.1	SUMO-activating enzyme subunit 1 OS=Mus musculus OX=10090 GN=Sae1 PE=1 SV=1	18788.5	68991.8	5072.78	2005.43	14196.1	4647.72	26278
Q9WUL7|ARL3_MOUSE	2	2	101.77	0.379808	0.641961	3.53444	20486.5	ADP-ribosylation factor-like protein 3 OS=Mus musculus OX=10090 GN=Arl3 PE=1 SV=1	1705.97	2.52347	422620	15964.6	50301	3608.75	90199.8
P10639|THIO_MOUSE	4	3	215.85	0.380823	0.641985	2.11767	11675.4	Thioredoxin OS=Mus musculus OX=10090 GN=Txn PE=1 SV=3	453381	103963	923265	1.69905e+06	780569	176182	1.52479e+06
Q9CR86|CHSP1_MOUSE	1	1	42.88	0.380849	0.641985	3.85565	16062.3	Calcium-regulated heat stable protein 1 OS=Mus musculus OX=10090 GN=Carhsp1 PE=1 SV=1	14369.4	63775.2	6854.15	57065.2	18544.9	15282.8	346074
P53026|RL10A_MOUSE	5	5	290.48	0.381033	0.641985	2.00649	24916.4	60S ribosomal protein L10a OS=Mus musculus OX=10090 GN=Rpl10a PE=1 SV=3	610004	18064.2	387079	1.3058e+06	142298	271203	996542
O08992|SDCB1_MOUSE	2	2	108.56	0.381045	0.641985	1.69833	32379.4	Syntenin-1 OS=Mus musculus OX=10090 GN=Sdcbp PE=1 SV=1	435526	120107	152405	229096	187633	31799.5	107340
Q9WTX6|CUL1_MOUSE	2	2	133.39	0.381874	0.641985	2.29977	89691.4	Cullin-1 OS=Mus musculus OX=10090 GN=Cul1 PE=1 SV=1	62531.9	175932	702705	57987.2	28377.3	90454.6	368841
P51432|PLCB3_MOUSE	1	1	32.27	0.38221	0.641985	1.30321	139487	1-phosphatidylinositol 4,5-bisphosphate phosphodiesterase beta-3 OS=Mus musculus OX=10090 GN=Plcb3 PE=1 SV=2	0	8416.06	564039	548503	404635	40625.9	946.228
P52189|KCNJ4_MOUSE	3	3	142.09	0.382361	0.641985	2.97044	49899.4	Inward rectifier potassium channel 4 OS=Mus musculus OX=10090 GN=Kcnj4 PE=1 SV=1	114819	35109.3	24089.9	39016.7	41436.1	485545	123219
Q64331|MYO6_MOUSE	1	1	102.09	0.383084	0.641985	1.80156	146409	Unconventional myosin-VI OS=Mus musculus OX=10090 GN=Myo6 PE=1 SV=1	124493	2996.52	18804.1	164427	9198.63	82790.7	94991.2
P59999|ARPC4_MOUSE	8	8	469.13	0.383416	0.641985	1.22445	19667	Actin-related protein 2/3 complex subunit 4 OS=Mus musculus OX=10090 GN=Arpc4 PE=1 SV=3	1.58289e+06	339.098	9.53793e+06	5.37256e+06	4.64981e+06	869602	1.21812e+06
P59764|DOCK4_MOUSE	7	7	336.2	0.383816	0.641985	2.89261	226548	Dedicator of cytokinesis protein 4 OS=Mus musculus OX=10090 GN=Dock4 PE=1 SV=1	172573	368965	26283.8	76381	58228.6	101390	25733.9
O70172|PI42A_MOUSE	12	9	465.42	0.383892	0.641985	2.69778	46151.6	Phosphatidylinositol 5-phosphate 4-kinase type-2 alpha OS=Mus musculus OX=10090 GN=Pip4k2a PE=1 SV=1	17461.7	1.57841e+06	941.086	250092	245092	63179	230837
Q9CYT6|CAP2_MOUSE	8	6	388.7	0.383946	0.641985	1.06363	52862.1	Adenylyl cyclase-associated protein 2 OS=Mus musculus OX=10090 GN=Cap2 PE=1 SV=1	1.76174e+06	24728.9	220783	421309	326403	703636	1.39527e+06
Q921H8|THIKA_MOUSE	12	12	660.92	0.384314	0.641985	1.2299	43953.3	3-ketoacyl-CoA thiolase A, peroxisomal OS=Mus musculus OX=10090 GN=Acaa1a PE=1 SV=1	2.79173e+06	229094	5.06325e+06	2.41231e+06	4.15196e+06	2.56602e+06	4.12649e+06
Q8BMS1|ECHA_MOUSE	8	7	409.55	0.384665	0.641985	1.30589	82669.9	Trifunctional enzyme subunit alpha, mitochondrial OS=Mus musculus OX=10090 GN=Hadha PE=1 SV=1	464647	1.70543e+06	961234	1.01264e+06	2.13455e+06	1.16494e+06	1.14007e+06
Q52KR3|PRUN2_MOUSE	1	1	25.33	0.385101	0.641985	4.13705	339517	Protein prune homolog 2 OS=Mus musculus OX=10090 GN=Prune2 PE=1 SV=2	0	22670.7	0.00339143	80981.2	42876.1	1196.12	0
Q91YP0|L2HDH_MOUSE	1	1	20.84	0.385149	0.641985	1.03528	50898.7	L-2-hydroxyglutarate dehydrogenase, mitochondrial OS=Mus musculus OX=10090 GN=L2hgdh PE=1 SV=1	26860.4	52510.1	15611	64552.5	65419.2	1129.62	8.46495
Q61937|NPM_MOUSE	1	1	106.99	0.385509	0.641985	3.17659	32560	Nucleophosmin OS=Mus musculus OX=10090 GN=Npm1 PE=1 SV=1	329282	290329	21184.4	21866.4	45467.1	127610	74023
Q9DBS9|OSBL3_MOUSE	1	1	23.37	0.385541	0.641985	25.9858	96966	Oxysterol-binding protein-related protein 3 OS=Mus musculus OX=10090 GN=Osbpl3 PE=1 SV=2	15933.2	3.33381e+06	30778.9	118135	14371.3	30508	10440.7
Q9DBL9|ABHD5_MOUSE	1	1	39.95	0.38563	0.641985	14.4274	39154.8	1-acylglycerol-3-phosphate O-acyltransferase ABHD5 OS=Mus musculus OX=10090 GN=Abhd5 PE=1 SV=1	19.7425	9994.28	5093.93	130065	114836	52.9536	45670.9
Q80WG5|LRC8A_MOUSE	19	15	1052.34	0.385746	0.641985	2.29504	94119.5	Volume-regulated anion channel subunit LRRC8A OS=Mus musculus OX=10090 GN=Lrrc8a PE=1 SV=1	1.51419e+06	23432.5	889910	2.97169e+06	3.52564e+06	711977	219083
Q7TPH6|MYCB2_MOUSE	1	1	20.11	0.385814	0.641985	2.24252	521239	E3 ubiquitin-protein ligase MYCBP2 OS=Mus musculus OX=10090 GN=Mycbp2 PE=1 SV=3	5246.53	0	9390.31	22273	19550.9	1180.41	760.312
Q9DBT4|ENTP4_MOUSE	1	1	58.37	0.386326	0.642054	4.98974	69745.8	Ectonucleoside triphosphate diphosphohydrolase 4 OS=Mus musculus OX=10090 GN=Entpd4 PE=1 SV=1	15624.9	0	11368.6	1706.12	3632.58	169562	4686.91
P63321|RALA_MOUSE	9	8	422.1	0.386427	0.642054	1.02277	23552.8	Ras-related protein Ral-A OS=Mus musculus OX=10090 GN=Rala PE=1 SV=1	1.73722e+06	11654.4	145667	509420	732518	1.19862e+06	143015
Q8K4X7|PLCD_MOUSE	3	3	115.15	0.386761	0.642136	4.06473	43810.4	1-acyl-sn-glycerol-3-phosphate acyltransferase delta OS=Mus musculus OX=10090 GN=Agpat4 PE=1 SV=1	13703.8	27608.2	31202.9	128807	96201.9	162704	5292.6
Q91YD9|WASL_MOUSE	1	1	50.45	0.38772	0.643253	3.45474	54274.3	Neural Wiskott-Aldrich syndrome protein OS=Mus musculus OX=10090 GN=Wasl PE=1 SV=1	171423	354005	2.92422e+06	441998	167554	41007.8	680811
P80317|TCPZ_MOUSE	12	8	515.21	0.388392	0.64363	1.13556	58004.3	T-complex protein 1 subunit zeta OS=Mus musculus OX=10090 GN=Cct6a PE=1 SV=3	309981	39331.3	4.56418e+06	2.37916e+06	1.8142e+06	455803	1.1201e+06
Q9D0F9|PGM1_MOUSE	16	14	789.49	0.38852	0.64363	1.28821	61418.2	Phosphoglucomutase-1 OS=Mus musculus OX=10090 GN=Pgm1 PE=1 SV=4	1.93686e+06	2.31487e+06	1.47793e+06	1.6179e+06	1.46047e+06	556004	2.29601e+06
Q9D8F3|S52A2_MOUSE	1	1	22.89	0.388988	0.643931	10.0998	46864.5	Solute carrier family 52, riboflavin transporter, member 2 OS=Mus musculus OX=10090 GN=Slc52a2 PE=2 SV=1	27542.3	2.72835e+06	186136	99505.4	41207.5	204873	42808.3
Q91V41|RAB14_MOUSE	8	6	491.35	0.389752	0.644722	3.51865	23896.9	Ras-related protein Rab-14 OS=Mus musculus OX=10090 GN=Rab14 PE=1 SV=3	157391	37538.1	941492	2.88377e+06	2.16925e+06	166330	112215
Q9R1P4|PSA1_MOUSE	9	9	391.25	0.390335	0.645127	1.29261	29546.5	Proteasome subunit alpha type-1 OS=Mus musculus OX=10090 GN=Psma1 PE=1 SV=1	335485	383366	2.73516e+06	2.85315e+06	1.35265e+06	834369	912769
Q8BJI1|S6A17_MOUSE	15	14	768.06	0.39057	0.645127	1.18602	81071.4	Sodium-dependent neutral amino acid transporter SLC6A17 OS=Mus musculus OX=10090 GN=Slc6a17 PE=1 SV=1	1.67607e+07	157178	6.40072e+06	5.42176e+06	5.62264e+06	1.74492e+07	8.38147e+06
Q60928|GGT1_MOUSE	1	1	28.68	0.390979	0.645328	3.69277	61562.6	Glutathione hydrolase 1 proenzyme OS=Mus musculus OX=10090 GN=Ggt1 PE=1 SV=1	292602	3.02701e+06	149606	597838	511146	13365	130268
Q8R4H2|ARHGC_MOUSE	1	1	45.7	0.391398	0.645545	1.59298	172348	Rho guanine nucleotide exchange factor 12 OS=Mus musculus OX=10090 GN=Arhgef12 PE=1 SV=2	1746.26	47954.7	0	13896.4	22670.4	794.467	4238.75
P58802|TB10A_MOUSE	1	1	37.28	0.391704	0.645577	1.25311	56202.5	TBC1 domain family member 10A OS=Mus musculus OX=10090 GN=Tbc1d10a PE=1 SV=1	2.28589e+06	80404.3	1.94546e+06	2.28257e+06	2.36477e+06	1.06525e+06	1.49152e+06
Q9R0A0|PEX14_MOUSE	1	1	24.45	0.392722	0.645899	4.29641	41207.6	Peroxisomal membrane protein PEX14 OS=Mus musculus OX=10090 GN=Pex14 PE=1 SV=1	361557	6869.59	0	12276.1	25436.2	23993.3	52630.6
P63168|DYL1_MOUSE	4	2	244.02	0.393083	0.645899	2.00062	10365.9	Dynein light chain 1, cytoplasmic OS=Mus musculus OX=10090 GN=Dynll1 PE=1 SV=1	262755	43574.9	272879	200440	103813	70471.6	11295.1
Q8VI51|SORC3_MOUSE	3	3	157.6	0.393341	0.645899	2.27809	135985	VPS10 domain-containing receptor SorCS3 OS=Mus musculus OX=10090 GN=Sorcs3 PE=1 SV=1	10406.4	168092	1997.97	224318	194856	125463	3612.01
Q8R016|BLMH_MOUSE	6	6	220.49	0.393677	0.645899	1.2856	52511.2	Bleomycin hydrolase OS=Mus musculus OX=10090 GN=Blmh PE=1 SV=1	495231	34079.7	219174	424318	356317	156502	345867
P26039|TLN1_MOUSE	3	3	152.72	0.393774	0.645899	2.67853	269819	Talin-1 OS=Mus musculus OX=10090 GN=Tln1 PE=1 SV=2	49652.7	379063	31346.8	587155	473185	560374	22338.9
Q03059|CLAT_MOUSE	1	1	41.12	0.394108	0.645899	2.97946	71852.8	Choline O-acetyltransferase OS=Mus musculus OX=10090 GN=Chat PE=2 SV=2	40672.9	8240.17	52847.4	186678	132645	8533.79	76398
Q8BVE3|VATH_MOUSE	18	17	942.88	0.394257	0.645899	1.66948	55855.1	V-type proton ATPase subunit H OS=Mus musculus OX=10090 GN=Atp6v1h PE=1 SV=1	659127	1.16105e+06	2.03717e+06	1.96054e+06	1.53823e+06	845287	4.24229e+06
Q80T41|GABR2_MOUSE	15	14	667.8	0.394523	0.645899	1.084	105666	Gamma-aminobutyric acid type B receptor subunit 2 OS=Mus musculus OX=10090 GN=Gabbr2 PE=1 SV=2	4.56585e+06	239153	1.06241e+06	2.22541e+06	2.42339e+06	1.40784e+06	2.4237e+06
Q9CQE7|ERGI3_MOUSE	3	3	92.98	0.394686	0.645899	2.21166	43208.5	Endoplasmic reticulum-Golgi intermediate compartment protein 3 OS=Mus musculus OX=10090 GN=Ergic3 PE=1 SV=1	890277	103269	345473	107861	128622	377337	193427
Q03717|KCNB1_MOUSE	4	4	235.62	0.39477	0.645899	1.5995	95591.5	Potassium voltage-gated channel subfamily B member 1 OS=Mus musculus OX=10090 GN=Kcnb1 PE=1 SV=2	65452	266477	377635	271757	281314	14640.6	23778.7
Q9D8B7|JAM3_MOUSE	1	1	27.23	0.396967	0.648358	3.22573	34837.6	Junctional adhesion molecule C OS=Mus musculus OX=10090 GN=Jam3 PE=1 SV=2	156270	37.2615	47235	579210	16914.7	271943	7363.43
P50153|GBG4_MOUSE	3	3	206.62	0.397119	0.648358	1.43518	8404.73	Guanine nucleotide-binding protein G(I)/G(S)/G(O) subunit gamma-4 OS=Mus musculus OX=10090 GN=Gng4 PE=1 SV=1	314170	1391.1	1.70942e+06	1.58792e+06	1.30998e+06	60544.6	916496
Q8VDN2|AT1A1_MOUSE	137	61	7498.98	0.397138	0.648358	2.58639	112982	Sodium/potassium-transporting ATPase subunit alpha-1 OS=Mus musculus OX=10090 GN=Atp1a1 PE=1 SV=1	1.93165e+07	2.71349e+06	7.13011e+07	4.56435e+06	1.00183e+08	114441808	1.02665e+08
Q9DCZ1|GMPR1_MOUSE	1	1	59.86	0.3978	0.64872	1.41897	37482	GMP reductase 1 OS=Mus musculus OX=10090 GN=Gmpr PE=1 SV=1	15550.7	56615	1437.02	80628.5	15371.6	17658	25595.2
P21661|NEC2_MOUSE	3	3	138.03	0.398146	0.64872	1.59463	70785.5	Neuroendocrine convertase 2 OS=Mus musculus OX=10090 GN=Pcsk2 PE=1 SV=1	28199.1	108834	435513	373268	431189	351361	61516.7
P56695|WFS1_MOUSE	17	17	974.34	0.39851	0.64872	1.12849	100579	Wolframin OS=Mus musculus OX=10090 GN=Wfs1 PE=1 SV=1	6.61173e+06	280961	840551	3.23946e+06	3.93739e+06	3.47029e+06	988676
Q8BMA6|SRP68_MOUSE	1	1	43.75	0.398553	0.64872	1.96243	70574.3	Signal recognition particle subunit SRP68 OS=Mus musculus OX=10090 GN=Srp68 PE=1 SV=2	28497.9	44715.2	0	6193.94	10216.9	166846	8309.92
Q8BVG8|NAT14_MOUSE	3	3	128.5	0.39894	0.64872	2.09102	21777.7	N-acetyltransferase 14 OS=Mus musculus OX=10090 GN=Nat14 PE=1 SV=1	51026.5	0	205841	187911	78908.5	447959	1374.7
Q8C754|VPS52_MOUSE	3	3	99.11	0.39909	0.64872	1.13971	82044	Vacuolar protein sorting-associated protein 52 homolog OS=Mus musculus OX=10090 GN=Vps52 PE=1 SV=1	5063.8	230201	23732.8	92306.3	88774.4	43095.8	78822.8
Q8BFR4|GNS_MOUSE	1	1	35.28	0.399478	0.648883	1.45937	61175	N-acetylglucosamine-6-sulfatase OS=Mus musculus OX=10090 GN=Gns PE=1 SV=1	110895	30738.9	127998	59001.6	181317	106623	177716
O88712|CTBP1_MOUSE	5	4	223.75	0.40063	0.650136	1.45614	47744.6	C-terminal-binding protein 1 OS=Mus musculus OX=10090 GN=Ctbp1 PE=1 SV=2	947047	156173	419921	997495	939296	276731	743676
Q91YW3|DNJC3_MOUSE	2	1	55.93	0.400928	0.650136	5.61465	57464.1	DnaJ homolog subfamily C member 3 OS=Mus musculus OX=10090 GN=Dnajc3 PE=1 SV=1	5860.33	174179	1611.8	6840.19	1537.63	34759.5	0
Q9R118|HTRA1_MOUSE	1	1	36.04	0.401117	0.650136	2.58276	51213.9	Serine protease HTRA1 OS=Mus musculus OX=10090 GN=Htra1 PE=1 SV=2	31105	23916.6	9551.23	84670.4	102712	8951.17	26034.4
O35604|NPC1_MOUSE	5	5	159.9	0.401804	0.650235	1.17955	142884	NPC intracellular cholesterol transporter 1 OS=Mus musculus OX=10090 GN=Npc1 PE=1 SV=2	912480	928154	1.01835e+06	646646	517139	1.48149e+06	586460
Q8BWY3|ERF1_MOUSE	3	3	117.45	0.402089	0.650235	1.78862	49030.9	Eukaryotic peptide chain release factor subunit 1 OS=Mus musculus OX=10090 GN=Etf1 PE=1 SV=4	50112.9	28127.6	649047	723680	774752	185755	50270
Q6NXK8|ASIC1_MOUSE	3	3	97.83	0.402323	0.650235	1.6722	59668.2	Acid-sensing ion channel 1 OS=Mus musculus OX=10090 GN=Asic1 PE=1 SV=1	12077.9	47319.8	6080.67	5213.07	1148.65	40191.8	5655.93
Q99MX7|T121B_MOUSE	6	5	320.65	0.402549	0.650235	1.39863	58158.4	Transmembrane protein 121B OS=Mus musculus OX=10090 GN=Tmem121b PE=1 SV=1	458819	425858	1.24248e+06	1.26798e+06	1.50694e+06	578074	613823
Q62178|SEM4A_MOUSE	1	1	43.58	0.403249	0.650235	1.06826	83420.7	Semaphorin-4A OS=Mus musculus OX=10090 GN=Sema4a PE=1 SV=2	0	0	96406.6	67558.9	27905.3	24864.6	0
Q6ZWX6|IF2A_MOUSE	2	2	84.61	0.403586	0.650235	1.39608	36108.2	Eukaryotic translation initiation factor 2 subunit 1 OS=Mus musculus OX=10090 GN=Eif2s1 PE=1 SV=3	342736	0	122010	55608.4	293889	38688.6	55671.8
P15116|CADH2_MOUSE	3	3	130.39	0.404615	0.650235	1.25489	99796.3	Cadherin-2 OS=Mus musculus OX=10090 GN=Cdh2 PE=1 SV=2	11047.4	8913.46	187252	131821	28530.1	29919.4	156436
Q01768|NDKB_MOUSE	12	5	715.3	0.404636	0.650235	1.29115	17363.1	Nucleoside diphosphate kinase B OS=Mus musculus OX=10090 GN=Nme2 PE=1 SV=1	2.59629e+06	184355	1.4889e+06	1.54144e+06	1.00585e+06	2.04424e+06	2.75865e+06
P61922|GABT_MOUSE	24	24	1395.76	0.404885	0.650235	1.15143	56451.9	4-aminobutyrate aminotransferase, mitochondrial OS=Mus musculus OX=10090 GN=Abat PE=1 SV=1	5.42637e+06	940634	1.52495e+07	9.80319e+06	1.0603e+07	6.72681e+06	6.05351e+06
P62862|RS30_MOUSE	1	1	47.68	0.404887	0.650235	1.0427	6647.86	40S ribosomal protein S30 OS=Mus musculus OX=10090 GN=Fau PE=1 SV=1	227871	2950.35	2.68738e+06	2.03651e+06	1.5662e+06	193578	260769
P50516|VATA_MOUSE	57	53	3306.12	0.405532	0.650235	2.55783	68326.1	V-type proton ATPase catalytic subunit A OS=Mus musculus OX=10090 GN=Atp6v1a PE=1 SV=2	2.32102e+07	1.02585e+06	679803	3.56215e+07	3.92937e+07	642432	9.41641e+06
Q80YA9|CNKR2_MOUSE	3	2	122.13	0.405675	0.650235	1.71376	117396	Connector enhancer of kinase suppressor of ras 2 OS=Mus musculus OX=10090 GN=Cnksr2 PE=1 SV=1	1530.67	112733	12817.4	27763.1	154091	7778.14	100750
Q3UHJ0|AAK1_MOUSE	2	2	52.75	0.406087	0.650235	1.52967	103346	AP2-associated protein kinase 1 OS=Mus musculus OX=10090 GN=Aak1 PE=1 SV=2	11622.5	312.642	259.836	7610.37	3019.38	0	0
Q9CQ69|QCR8_MOUSE	9	9	392.14	0.406091	0.650235	1.90698	9768.25	Cytochrome b-c1 complex subunit 8 OS=Mus musculus OX=10090 GN=Uqcrq PE=1 SV=3	4.0252e+06	525173	1.01043e+07	6.52338e+06	1.0366e+07	1.88271e+07	1.54487e+06
Q8K0D7|GET1_MOUSE	3	3	95.89	0.406091	0.650235	1.25475	19866.7	Guided entry of tail-anchored proteins factor 1 OS=Mus musculus OX=10090 GN=Get1 PE=1 SV=1	1.20399e+06	817163	943981	1.74338e+06	1.10786e+06	1.32462e+06	784823
P28740|KIF2A_MOUSE	3	2	96.92	0.406574	0.650235	1.32821	79756.4	Kinesin-like protein KIF2A OS=Mus musculus OX=10090 GN=Kif2a PE=1 SV=2	259434	4005.27	9152.17	71514.1	35260.7	36572.9	130295
P97351|RS3A_MOUSE	9	8	461.71	0.406635	0.650235	2.52038	29884.9	40S ribosomal protein S3a OS=Mus musculus OX=10090 GN=Rps3a PE=1 SV=3	2.07072e+06	203597	293691	424409	399635	5.57785e+06	2.22791e+06
P62482|KCAB2_MOUSE	20	16	869.62	0.407735	0.650235	1.08158	41021.3	Voltage-gated potassium channel subunit beta-2 OS=Mus musculus OX=10090 GN=Kcnab2 PE=1 SV=1	2.21117e+06	283770	463841	1.08582e+06	950306	1.0064e+06	1.22433e+06
Q9D6J6|NDUV2_MOUSE	13	12	606.43	0.408714	0.650235	1.25151	27285.4	NADH dehydrogenase [ubiquinone] flavoprotein 2, mitochondrial OS=Mus musculus OX=10090 GN=Ndufv2 PE=1 SV=2	2.84243e+06	96311.5	139919	1.33489e+06	2.3002e+06	178180	1.32402e+06
Q62465|VAT1_MOUSE	8	7	375.49	0.409318	0.650235	2.49602	43096.7	Synaptic vesicle membrane protein VAT-1 homolog OS=Mus musculus OX=10090 GN=Vat1 PE=1 SV=3	320466	4151.03	598045	1.511e+06	1.10511e+06	38407.7	416119
Q8BWT5|DIP2A_MOUSE	5	2	168.47	0.409569	0.650235	1.50663	165254	Disco-interacting protein 2 homolog A OS=Mus musculus OX=10090 GN=Dip2a PE=1 SV=3	17516.6	46105.6	5491.25	59145.3	39267.7	28824.2	11601.1
Q3TTA7|CBLB_MOUSE	1	1	24.82	0.409631	0.650235	1.00608	109092	E3 ubiquitin-protein ligase CBL-B OS=Mus musculus OX=10090 GN=Cblb PE=1 SV=3	400294	127.551	420107	294922	105169	131741	568860
P0C192|LRC4B_MOUSE;Q8C031|LRC4C_MOUSE;Q99PH1|LRRC4_MOUSE	1	1	32.74	0.409774	0.650235	3.15069	76155.7	Leucine-rich repeat-containing protein 4B OS=Mus musculus OX=10090 GN=Lrrc4b PE=1 SV=1	0	4704.45	90223.5	8000.21	11799	5383.36	14989.8
P84084|ARF5_MOUSE	11	3	588.6	0.410069	0.650235	1.34128	20529.7	ADP-ribosylation factor 5 OS=Mus musculus OX=10090 GN=Arf5 PE=1 SV=2	1.10205e+06	20194.7	1.41337e+06	1.7326e+06	1.62082e+06	358555	822647
Q8BG18|NECA1_MOUSE	1	1	44.22	0.410174	0.650235	2.10751	40933.6	N-terminal EF-hand calcium-binding protein 1 OS=Mus musculus OX=10090 GN=Necab1 PE=1 SV=1	2591.65	122593	13348.9	183021	173312	9203.75	23744.6
P57746|VATD_MOUSE	8	8	355.53	0.410233	0.650235	1.15029	28369	V-type proton ATPase subunit D OS=Mus musculus OX=10090 GN=Atp6v1d PE=1 SV=1	10233.1	72433.8	4.40925e+06	2.52207e+06	2.15263e+06	39990.1	2.17467e+06
Q7TSH2|KPBB_MOUSE	1	1	51.15	0.410457	0.650235	1.68407	123889	Phosphorylase b kinase regulatory subunit beta OS=Mus musculus OX=10090 GN=Phkb PE=1 SV=1	46469.1	195074	50672.8	122345	73332.9	15798.8	19880.5
D3YXJ0|DGKH_MOUSE;E9PUQ8|DGKD_MOUSE	1	1	37.56	0.410852	0.650235	3.16058	134132	Diacylglycerol kinase eta OS=Mus musculus OX=10090 GN=Dgkh PE=1 SV=2	63690.7	42034.7	50771.4	53931.6	44461.3	495908	65193.1
Q8BP00|IQCB1_MOUSE	1	1	81.59	0.410929	0.650235	26.2485	68734	IQ calmodulin-binding motif-containing protein 1 OS=Mus musculus OX=10090 GN=Iqcb1 PE=1 SV=2	6972.52	778246	4398.84	13379.7	7646.48	1679.64	17404
Q8R0S4|CACB4_MOUSE	3	3	130.01	0.411014	0.650235	1.30933	57950	Voltage-dependent L-type calcium channel subunit beta-4 OS=Mus musculus OX=10090 GN=Cacnb4 PE=1 SV=2	88268.4	231795	390984	508062	166245	31607.5	18167.7
Q3UMB9|WASC4_MOUSE	1	1	35.29	0.411264	0.650235	4.78194	136370	WASH complex subunit 4 OS=Mus musculus OX=10090 GN=Washc4 PE=1 SV=2	1942.98	52744.9	3156.36	4033.8	3459.54	8532.25	102.943
P0DN34|NDUB1_MOUSE	7	7	368.9	0.411567	0.650235	2.08925	6954.1	NADH dehydrogenase [ubiquinone] 1 beta subcomplex subunit 1 OS=Mus musculus OX=10090 GN=Ndufb1 PE=1 SV=1	2.21786e+06	520701	98727.6	2.27504e+06	4.36247e+06	1.02823e+06	238019
Q8K021|SCAM1_MOUSE	8	7	301.73	0.411764	0.650235	2.02636	38028.6	Secretory carrier-associated membrane protein 1 OS=Mus musculus OX=10090 GN=Scamp1 PE=1 SV=1	200608	6602.29	876424	372277	238862	2.21232e+06	104322
Q80TN4|DJC16_MOUSE	13	13	747.25	0.411988	0.650235	1.95966	89135.8	DnaJ homolog subfamily C member 16 OS=Mus musculus OX=10090 GN=Dnajc16 PE=1 SV=2	716748	388478	109377	241371	191263	233677	160094
Q9D4H1|EXOC2_MOUSE	1	1	39.31	0.41255	0.650235	256.81	103959	Exocyst complex component 2 OS=Mus musculus OX=10090 GN=Exoc2 PE=1 SV=1	3607.01	345192	6.92847	609.816	551.644	0	649.502
Q8R404|MIC13_MOUSE	2	2	147.46	0.413055	0.650235	1.61727	13373.4	MICOS complex subunit MIC13 OS=Mus musculus OX=10090 GN=Micos13 PE=1 SV=1	1.0512e+06	317345	240687	254104	806867	188219	77517.7
Q640M6|GDPD5_MOUSE	2	2	88.24	0.413229	0.650235	2.24012	68889.6	Glycerophosphodiester phosphodiesterase domain-containing protein 5 OS=Mus musculus OX=10090 GN=Gdpd5 PE=1 SV=1	39076.6	179019	20273.4	13161.9	50349.7	68316.2	10050.8
Q8BXJ9|TMM62_MOUSE	7	7	313.96	0.413868	0.650235	1.50425	72862.4	Transmembrane protein 62 OS=Mus musculus OX=10090 GN=Tmem62 PE=2 SV=1	623284	58388	2.30026e+06	2.69195e+06	2.28222e+06	499118	507473
Q9Z1F9|SAE2_MOUSE	1	1	47.74	0.414031	0.650235	1.64058	70568.9	SUMO-activating enzyme subunit 2 OS=Mus musculus OX=10090 GN=Uba2 PE=1 SV=1	18453	4631.45	39.4087	11702.6	15489.1	765.86	22624.4
A2AAE1|K1109_MOUSE	1	1	35.31	0.41412	0.650235	1.03628	555372	Transmembrane protein KIAA1109 OS=Mus musculus OX=10090 GN=Kiaa1109 PE=1 SV=4	8512.92	0	38565	1610.95	8161.39	47454.9	7820.55
O35098|DPYL4_MOUSE	13	9	640.53	0.41452	0.650235	1.17277	61961.6	Dihydropyrimidinase-related protein 4 OS=Mus musculus OX=10090 GN=Dpysl4 PE=1 SV=1	222703	240292	2.34961e+06	1.90152e+06	1.32469e+06	598581	573276
Q9CZB0|C560_MOUSE	9	9	515.58	0.41466	0.650235	1.65231	18381.9	Succinate dehydrogenase cytochrome b560 subunit, mitochondrial OS=Mus musculus OX=10090 GN=Sdhc PE=1 SV=1	4.86445e+06	793149	1.5014e+06	1.87488e+06	3.39744e+06	383351	121295
Q6PIP5|NUDC1_MOUSE	1	1	50.43	0.414752	0.650235	Infinity	66705.1	NudC domain-containing protein 1 OS=Mus musculus OX=10090 GN=Nudcd1 PE=1 SV=2	0	0	0	0	0.414617	0	16076
Q3UNZ8|QORL2_MOUSE	1	1	31.01	0.415087	0.650235	4.2519	37808.8	Quinone oxidoreductase-like protein 2 OS=Mus musculus OX=10090 GN=Cryzl2 PE=1 SV=1	5554.8	192281	0	10377.7	18617.1	24467.4	8576.12
P54775|PRS6B_MOUSE	6	6	236.62	0.415148	0.650235	2.4953	47408.4	26S proteasome regulatory subunit 6B OS=Mus musculus OX=10090 GN=Psmc4 PE=1 SV=2	278682	720819	247467	1.29816e+06	1.58582e+06	119780	1.14499e+06
Q91VP7|TM101_MOUSE	1	1	40.2	0.415234	0.650235	1.92988	28783	Transmembrane protein 101 OS=Mus musculus OX=10090 GN=Tmem101 PE=2 SV=1	29.8243	8442.9	810.99	0	23752.9	0	135.677
Q8BGC4|PTGR3_MOUSE	1	1	47.52	0.416069	0.650235	1.11212	40528.9	Prostaglandin reductase-3 OS=Mus musculus OX=10090 GN=Zadh2 PE=1 SV=1	680.332	26805.6	323.537	8378	15229	1087.32	8646.85
Q9JLC4|SORC1_MOUSE	2	2	77.79	0.416226	0.650235	1.95281	129631	VPS10 domain-containing receptor SorCS1 OS=Mus musculus OX=10090 GN=Sorcs1 PE=1 SV=1	73861.8	152227	22001.3	49360.4	72657.4	28180.5	19191.5
Q3TWI9|CSCL2_MOUSE	3	3	132.21	0.416314	0.650235	1.27125	94775.1	CSC1-like protein 2 OS=Mus musculus OX=10090 GN=Tmem63b PE=1 SV=1	720897	74351.8	375298	592798	681125	272428	437724
Q9DCJ1|LST8_MOUSE	1	1	38.2	0.416671	0.650235	1.02522	35851.1	Target of rapamycin complex subunit LST8 OS=Mus musculus OX=10090 GN=Mlst8 PE=1 SV=1	194714	0	10028.2	218938	52578.3	4439.98	3916.36
P83510|TNIK_MOUSE	10	1	395.37	0.417025	0.650235	1.3908	150366	Traf2 and NCK-interacting protein kinase OS=Mus musculus OX=10090 GN=Tnik PE=1 SV=2	133756	1314.45	21761.9	122823	123725	12538.9	31741.1
Q01853|TERA_MOUSE	45	43	2323.56	0.418271	0.650235	1.08051	89321.9	Transitional endoplasmic reticulum ATPase OS=Mus musculus OX=10090 GN=Vcp PE=1 SV=4	2.32151e+06	505312	1.21096e+07	6.44827e+06	5.73177e+06	2.42579e+06	6.9128e+06
Q91VH6|MEMO1_MOUSE	1	1	47.55	0.41838	0.650235	4.6974	33692.1	Protein MEMO1 OS=Mus musculus OX=10090 GN=Memo1 PE=1 SV=1	17977.9	15988.1	10308.1	166058	93784.5	10069.5	7384.52
Q9CR61|NDUB7_MOUSE	8	8	442.41	0.418451	0.650235	1.92425	16330.7	NADH dehydrogenase [ubiquinone] 1 beta subcomplex subunit 7 OS=Mus musculus OX=10090 GN=Ndufb7 PE=1 SV=3	2.88422e+06	99487.7	197648	473886	393306	6.26013e+06	1.035e+06
Q61361|PGCB_MOUSE	5	5	191.91	0.418575	0.650235	1.65007	95815.1	Brevican core protein OS=Mus musculus OX=10090 GN=Bcan PE=1 SV=2	517729	68703.4	572589	414826	192482	1.00289e+06	939755
Q9DC29|ABCB6_MOUSE	3	3	125.78	0.418725	0.650235	1.297	93770.4	ATP-binding cassette sub-family B member 6 OS=Mus musculus OX=10090 GN=Abcb6 PE=1 SV=1	37342.6	200993	11809.9	126771	91829.9	180994	32990
O35643|AP1B1_MOUSE	35	18	1702.44	0.419056	0.650235	2.85933	103935	AP-1 complex subunit beta-1 OS=Mus musculus OX=10090 GN=Ap1b1 PE=1 SV=2	6.95383e+06	409073	5.77214e+06	1.42637e+07	1.82883e+07	682093	16842471
Q9CR30|JOS2_MOUSE	1	1	58.88	0.420135	0.650235	3.36905	20775.9	Josephin-2 OS=Mus musculus OX=10090 GN=Josd2 PE=1 SV=1	22012.4	0	10.0719	43810.6	37519.5	0	17596.2
Q9CZ04|CSN7A_MOUSE	3	3	183.16	0.421447	0.650235	1.41166	30224.5	COP9 signalosome complex subunit 7a OS=Mus musculus OX=10090 GN=Cops7a PE=1 SV=2	105501	177383	24436.6	121395	239825	63244.2	153978
Q91VN4|MIC25_MOUSE	2	2	107.36	0.421464	0.650235	1.88405	29851.8	MICOS complex subunit Mic25 OS=Mus musculus OX=10090 GN=Chchd6 PE=1 SV=2	100024	1196.87	223529	120980	277822	400739	16252.3
Q8C419|GP158_MOUSE	7	6	264.81	0.421595	0.650235	1.35041	134426	Probable G-protein coupled receptor 158 OS=Mus musculus OX=10090 GN=Gpr158 PE=1 SV=2	457415	30119.9	1.13977e+06	658332	736201	215903	1.31961e+06
Q11136|PEPD_MOUSE	2	2	85.54	0.421599	0.650235	2.37519	55028.8	Xaa-Pro dipeptidase OS=Mus musculus OX=10090 GN=Pepd PE=1 SV=3	425147	192808	20082.4	7637.38	10536.3	160862	179131
O88822|SC5D_MOUSE	1	1	67.63	0.421916	0.650235	3.83205	35062.5	Lathosterol oxidase OS=Mus musculus OX=10090 GN=Sc5d PE=2 SV=2	1353.78	105047	0	11760.5	20481.3	2181.72	2598.01
Q8BXZ1|TMX3_MOUSE	14	13	726.19	0.423721	0.650235	5.52201	51848	Protein disulfide-isomerase TMX3 OS=Mus musculus OX=10090 GN=Tmx3 PE=1 SV=2	387772	33133.3	1.0971e+06	5.91436e+06	4.92653e+06	240449	95234.9
O08749|DLDH_MOUSE	15	15	861.33	0.423738	0.650235	1.44357	54272.4	Dihydrolipoyl dehydrogenase, mitochondrial OS=Mus musculus OX=10090 GN=Dld PE=1 SV=2	2.27853e+06	308217	463256	1.25184e+06	1.43236e+06	2.71719e+06	469133
Q9CYR6|AGM1_MOUSE	2	2	100.19	0.423881	0.650235	47.0367	59452.8	Phosphoacetylglucosamine mutase OS=Mus musculus OX=10090 GN=Pgm3 PE=1 SV=1	1340.78	0	100.171	69407	1576.67	0	19386.5
Q64433|CH10_MOUSE	4	4	144.92	0.424385	0.650235	1.37559	10962.7	10 kDa heat shock protein, mitochondrial OS=Mus musculus OX=10090 GN=Hspe1 PE=1 SV=2	6.58125e+06	1.78635e+06	1.05311e+06	2.08136e+06	6.31994e+06	6.34788e+06	2.52948e+06
Q8K1Z0|COQ9_MOUSE	1	1	46.64	0.424839	0.650235	1.08185	35082.6	Ubiquinone biosynthesis protein COQ9, mitochondrial OS=Mus musculus OX=10090 GN=Coq9 PE=1 SV=1	35604.7	4123.99	9837.91	18163.1	19514	16686.6	17134.7
Q9QYJ0|DNJA2_MOUSE	3	2	116.77	0.425372	0.650235	1.12026	45745.7	DnaJ homolog subfamily A member 2 OS=Mus musculus OX=10090 GN=Dnaja2 PE=1 SV=1	28957.3	15644.6	70183.3	112933	12921.4	2691.37	8071.55
Q9CQ60|6PGL_MOUSE	5	4	306.15	0.425429	0.650235	1.80738	27254.4	6-phosphogluconolactonase OS=Mus musculus OX=10090 GN=Pgls PE=1 SV=1	2.24444e+06	664141	3.85245e+06	1.9204e+06	1.81319e+06	225299	1.02883e+06
P54923|ADPRH_MOUSE	2	1	67.01	0.425779	0.650235	1.53298	40068.3	[Protein ADP-ribosylarginine] hydrolase OS=Mus musculus OX=10090 GN=Adprh PE=1 SV=1	181724	0	55913.8	114076	60295.1	22671.8	9647.09
Q8BJM5|ZNT6_MOUSE	1	1	90.53	0.42585	0.650235	1.34325	51026.6	Zinc transporter 6 OS=Mus musculus OX=10090 GN=Slc30a6 PE=1 SV=1	7332.25	386521	65683.1	278275	351487	35423.6	157843
Q61207|SAP_MOUSE	15	15	740.7	0.426415	0.650235	1.52606	61422.2	Prosaposin OS=Mus musculus OX=10090 GN=Psap PE=1 SV=2	3.7033e+06	43841.5	2.34578e+06	3.09986e+06	4.94694e+06	476332	3.87441e+06
Q9CQ54|NDUC2_MOUSE	7	7	432.28	0.42659	0.650235	1.35932	14163.7	NADH dehydrogenase [ubiquinone] 1 subunit C2 OS=Mus musculus OX=10090 GN=Ndufc2 PE=1 SV=1	951401	259594	908644	616721	605077	1.45783e+06	1.16205e+06
Q9CPR4|RL17_MOUSE	5	5	239.5	0.426651	0.650235	1.25715	21423.1	60S ribosomal protein L17 OS=Mus musculus OX=10090 GN=Rpl17 PE=1 SV=3	1.6227e+06	537575	286250	135873	167872	2.14771e+06	143323
Q9D4F2|PLPP6_MOUSE	4	3	143.43	0.426944	0.650235	3.47438	31744.1	Phospholipid phosphatase 6 OS=Mus musculus OX=10090 GN=Plpp6 PE=1 SV=1	189591	376333	146825	1.16877e+06	844620	1.23916e+06	49255.7
P00158|CYB_MOUSE	2	2	75.16	0.426997	0.650235	15.7797	43209.6	Cytochrome b OS=Mus musculus OX=10090 GN=Mt-Cyb PE=1 SV=1	15906.1	347100	1814.92	6708.04	7904.25	3324.59	12889.4
P58064|RT06_MOUSE	1	1	33.72	0.427206	0.650235	15.1156	14308.6	28S ribosomal protein S6, mitochondrial OS=Mus musculus OX=10090 GN=Mrps6 PE=1 SV=3	1674.3	168542	3737.75	4410.88	1734.18	3646.8	5552.46
Q9CQA3|SDHB_MOUSE	16	15	736.42	0.427268	0.650235	1.05054	31813.9	Succinate dehydrogenase [ubiquinone] iron-sulfur subunit, mitochondrial OS=Mus musculus OX=10090 GN=Sdhb PE=1 SV=1	9.39112e+06	41760.1	8.91418e+06	6.09216e+06	1.11801e+07	2.84438e+06	5.58236e+06
Q8BTY1|KAT1_MOUSE	1	1	43.98	0.427593	0.650235	1.46657	47563.5	Kynurenine--oxoglutarate transaminase 1 OS=Mus musculus OX=10090 GN=Kyat1 PE=1 SV=1	96823.2	6511.14	85228.5	87461.4	69210	34067.9	177981
Q8K4R4|PITC1_MOUSE	3	2	94.07	0.427651	0.650235	2.37012	38383.5	Cytoplasmic phosphatidylinositol transfer protein 1 OS=Mus musculus OX=10090 GN=Pitpnc1 PE=1 SV=1	9078.27	84916.6	220995	498355	403630	42036.4	51396
A2AP18|PLCH2_MOUSE	5	5	190.99	0.427888	0.650235	3.89804	164296	1-phosphatidylinositol 4,5-bisphosphate phosphodiesterase eta-2 OS=Mus musculus OX=10090 GN=Plch2 PE=1 SV=2	97729.8	5341.42	73113.4	107323	62653.9	728920	16803.5
Q6RHR9|MAGI1_MOUSE	1	1	47.93	0.428227	0.650235	1.32387	161974	Membrane-associated guanylate kinase, WW and PDZ domain-containing protein 1 OS=Mus musculus OX=10090 GN=Magi1 PE=1 SV=1	99224.8	0	109559	119627	67309.1	1825.68	179775
P07310|KCRM_MOUSE	5	1	233.26	0.428371	0.650235	1.40527	43045	Creatine kinase M-type OS=Mus musculus OX=10090 GN=Ckm PE=1 SV=1	1.16748e+06	7459.02	529393	1.15577e+06	997411	112580	927645
Q99J85|NPTXR_MOUSE	7	7	283.15	0.428615	0.650235	1.65372	52284.7	Neuronal pentraxin receptor OS=Mus musculus OX=10090 GN=Nptxr PE=1 SV=1	218318	46060.5	769807	713795	1182176	186232	198139
Q9DBS1|TMM43_MOUSE	4	4	177.72	0.42879	0.650235	1.11384	44783.4	Transmembrane protein 43 OS=Mus musculus OX=10090 GN=Tmem43 PE=1 SV=1	1.33628e+06	64291.1	634905	782305	546357	721038	973219
Q4KMM3|OXR1_MOUSE	5	4	312.02	0.429631	0.650235	1.89895	95911.8	Oxidation resistance protein 1 OS=Mus musculus OX=10090 GN=Oxr1 PE=1 SV=3	169317	1315.51	750381	1.54446e+06	597003	39728.6	150758
Q8R0F6|ILKAP_MOUSE	1	1	21.47	0.42967	0.650235	3.99798	42774.4	Integrin-linked kinase-associated serine/threonine phosphatase 2C OS=Mus musculus OX=10090 GN=Ilkap PE=1 SV=1	395870	709892	20228.4	14049.8	137541	152858	71071.2
P52503|NDUS6_MOUSE	4	4	198.9	0.429744	0.650235	1.93273	13019.8	NADH dehydrogenase [ubiquinone] iron-sulfur protein 6, mitochondrial OS=Mus musculus OX=10090 GN=Ndufs6 PE=1 SV=2	1.58414e+06	408845	440616	3.91776e+06	1.10154e+06	546006	706023
P48758|CBR1_MOUSE	7	6	286.88	0.429918	0.650235	1.51673	30641.2	Carbonyl reductase [NADPH] 1 OS=Mus musculus OX=10090 GN=Cbr1 PE=1 SV=3	1.62691e+06	22987.7	4.79423e+06	6.01189e+06	5.29368e+06	508271	1.21818e+06
Q8BHN3|GANAB_MOUSE	47	46	2865.97	0.429928	0.650235	1.36117	106911	Neutral alpha-glucosidase AB OS=Mus musculus OX=10090 GN=Ganab PE=1 SV=1	1.61426e+07	580507	7.03563e+06	1.55192e+07	1.57388e+07	3.23754e+06	8.62417e+06
P22907|HEM3_MOUSE	1	1	50.56	0.430058	0.650235	1.34665	39344.4	Porphobilinogen deaminase OS=Mus musculus OX=10090 GN=Hmbs PE=1 SV=2	9609.02	191364	18757.4	103208	108884	16763.8	165675
Q6PHS9|CA2D2_MOUSE	21	18	1052.51	0.430098	0.650235	1.74711	130385	Voltage-dependent calcium channel subunit alpha-2/delta-2 OS=Mus musculus OX=10090 GN=Cacna2d2 PE=1 SV=1	3.13397e+06	25729.5	2.36422e+06	4.17876e+06	5.57681e+06	306653	2.80563e+06
Q9EPR4|S23A2_MOUSE	8	7	463.86	0.430611	0.650235	1.23694	70048.6	Solute carrier family 23 member 2 OS=Mus musculus OX=10090 GN=Slc23a2 PE=1 SV=2	111247	2.30461e+06	425654	1.71122e+06	1.68072e+06	359800	934620
P83940|ELOC_MOUSE	1	1	34.09	0.430785	0.650235	1.25311	12473.2	Elongin-C OS=Mus musculus OX=10090 GN=Eloc PE=1 SV=1	508657	399830	549568	527604	470905	121307	431580
Q99JY9|ARP3_MOUSE	15	13	772.42	0.430803	0.650235	1.37763	47357.2	Actin-related protein 3 OS=Mus musculus OX=10090 GN=Actr3 PE=1 SV=3	3.69464e+06	105684	3.07216e+06	3.09464e+06	6.40256e+06	1.85326e+06	1.27315e+06
D3YZI9|PGBD5_MOUSE	3	2	92.91	0.431292	0.650235	1.1373	58300.2	PiggyBac transposable element-derived protein 5 OS=Mus musculus OX=10090 GN=Pgbd5 PE=1 SV=1	777015	12085.7	147621	305078	107414	710652	297306
Q80VQ0|AL3B1_MOUSE	3	3	107.82	0.431552	0.650235	1.3912	52292.2	Aldehyde dehydrogenase family 3 member B1 OS=Mus musculus OX=10090 GN=Aldh3b1 PE=1 SV=1	372573	305181	1.53113e+06	1.66948e+06	1.27951e+06	725348	423008
Q99J27|ACATN_MOUSE	8	8	453.29	0.431623	0.650235	1.73192	61075.5	Acetyl-coenzyme A transporter 1 OS=Mus musculus OX=10090 GN=Slc33a1 PE=1 SV=1	163110	500241	55463.1	424388	544528	614366	76620
Q8BK64|AHSA1_MOUSE	5	5	185.99	0.431808	0.650235	1.28184	38117.1	Activator of 90 kDa heat shock protein ATPase homolog 1 OS=Mus musculus OX=10090 GN=Ahsa1 PE=1 SV=2	617986	8057.22	217810	751371	367705	209280	113887
Q8R2R9|AP3M2_MOUSE	6	6	261.79	0.431856	0.650235	1.15562	46916.3	AP-3 complex subunit mu-2 OS=Mus musculus OX=10090 GN=Ap3m2 PE=1 SV=1	906459	4514.61	303163	743596	504417	97822.4	524936
Q9Z2W0|DNPEP_MOUSE	8	8	365.76	0.432015	0.650235	1.15907	52206.9	Aspartyl aminopeptidase OS=Mus musculus OX=10090 GN=Dnpep PE=1 SV=2	3.27099e+06	696583	1.01788e+06	2.46899e+06	1.42699e+06	2.09921e+06	1.70946e+06
Q3UHD6|SNX27_MOUSE	2	2	83.47	0.432049	0.650235	1.03296	60988.9	Sorting nexin-27 OS=Mus musculus OX=10090 GN=Snx27 PE=1 SV=2	1.72886e+06	30883	1.43344e+06	1.10227e+06	1.14717e+06	861349	1.28714e+06
Q3U186|SYRM_MOUSE	1	1	28.42	0.432352	0.650235	13.6709	65336	Probable arginine--tRNA ligase, mitochondrial OS=Mus musculus OX=10090 GN=Rars2 PE=1 SV=1	451.082	81479.3	471.024	5840.16	0	1688.64	507.852
Q8BHG1|NRDC_MOUSE	1	1	26.5	0.4326	0.650235	2.30685	132891	Nardilysin OS=Mus musculus OX=10090 GN=Nrdc PE=1 SV=1	559.94	10565.3	38637.5	0	793.246	5467.49	22501.6
P70704|AT8A1_MOUSE	34	29	1545.32	0.432827	0.650235	2.90606	131413	Phospholipid-transporting ATPase IA OS=Mus musculus OX=10090 GN=Atp8a1 PE=1 SV=2	714130	1.48347e+06	4.1881e+06	1.07682e+07	1.13938e+07	1.86366e+06	717310
Q91YI0|ARLY_MOUSE	2	1	41.13	0.433108	0.650235	1.15245	51739.2	Argininosuccinate lyase OS=Mus musculus OX=10090 GN=Asl PE=1 SV=1	1.65308e+06	116525	59199.9	499503	762018	235993	618336
Q9Z2I9|SUCB1_MOUSE	11	7	420.64	0.433228	0.650235	1.19405	50114	Succinate--CoA ligase [ADP-forming] subunit beta, mitochondrial OS=Mus musculus OX=10090 GN=Sucla2 PE=1 SV=2	2.13208e+06	27394.7	386835	553680	765908	867396	656351
Q71M36|CSPG5_MOUSE	5	5	265.33	0.433517	0.650235	1.25728	60405.9	Chondroitin sulfate proteoglycan 5 OS=Mus musculus OX=10090 GN=Cspg5 PE=1 SV=2	2.43109e+06	12263.1	3.21675e+06	4.02897e+06	2.08687e+06	2.9264e+06	446208
Q3UM45|PP1R7_MOUSE	8	7	332.73	0.434002	0.650235	1.26525	41292	Protein phosphatase 1 regulatory subunit 7 OS=Mus musculus OX=10090 GN=Ppp1r7 PE=1 SV=2	1.58829e+06	16447.9	1.46161e+06	2.1752e+06	1.8954e+06	618434	483915
Q80TQ2|CYLD_MOUSE	2	1	63	0.434294	0.650235	1.32767	106586	Ubiquitin carboxyl-terminal hydrolase CYLD OS=Mus musculus OX=10090 GN=Cyld PE=1 SV=2	416231	83221	332845	31670	36828.3	608321	159026
Q9D164|FXYD6_MOUSE	3	3	98.99	0.435156	0.650235	2.31255	10374	FXYD domain-containing ion transport regulator 6 OS=Mus musculus OX=10090 GN=Fxyd6 PE=1 SV=2	44753.2	661287	353374	75327.5	89939.4	405480	40073.8
P97450|ATP5J_MOUSE	6	6	357.25	0.435281	0.650235	2.10281	12496.4	ATP synthase-coupling factor 6, mitochondrial OS=Mus musculus OX=10090 GN=Atp5pf PE=1 SV=1	957042	341855	3.30701e+06	1.77815e+06	1.10711e+06	9.03499e+06	993525
P97858|S35B1_MOUSE	1	1	55.49	0.435484	0.650235	1.4745	35882.8	Solute carrier family 35 member B1 OS=Mus musculus OX=10090 GN=Slc35b1 PE=1 SV=1	74226.2	153334	47878.7	99855.3	83493.4	17169.9	48549.8
P47934|CACP_MOUSE	1	1	27.99	0.435566	0.650235	1.19666	70839.7	Carnitine O-acetyltransferase OS=Mus musculus OX=10090 GN=Crat PE=1 SV=3	24706.7	32344.8	38581.2	15349.4	22384.1	26332.2	42489.9
Q99P31|HPBP1_MOUSE	1	1	47.87	0.435787	0.650235	1.53768	39166.8	Hsp70-binding protein 1 OS=Mus musculus OX=10090 GN=Hspbp1 PE=1 SV=1	34063.5	3302.95	509.121	52511.4	25142.7	0	0
Q8R2Y3|DOLK_MOUSE	8	7	380.2	0.436036	0.650235	1.41967	59145.4	Dolichol kinase OS=Mus musculus OX=10090 GN=Dolk PE=1 SV=1	536944	357106	855118	589231	483777	36892.6	532891
Q6VVW5|ANPRB_MOUSE	2	2	88.91	0.436249	0.650235	2.64355	117060	Atrial natriuretic peptide receptor 2 OS=Mus musculus OX=10090 GN=Npr2 PE=1 SV=2	216915	91389.8	5487.9	108832	43471.6	4067.67	1897.34
Q924C1|XPO5_MOUSE	1	1	33.83	0.436256	0.650235	1.80431	136973	Exportin-5 OS=Mus musculus OX=10090 GN=Xpo5 PE=1 SV=1	92.9099	102949	3170.04	155984	76399.1	650.293	22487.4
Q61072|ADAM9_MOUSE	1	1	34.79	0.436588	0.650235	Infinity	92079.5	Disintegrin and metalloproteinase domain-containing protein 9 OS=Mus musculus OX=10090 GN=Adam9 PE=1 SV=2	0	0	0	0	0	11184.5	0
Q64689|SIA8C_MOUSE	2	1	66.15	0.436588	0.650235	Infinity	43941.8	Sia-alpha-2,3-Gal-beta-1,4-GlcNAc-R:alpha 2,8-sialyltransferase OS=Mus musculus OX=10090 GN=St8sia3 PE=1 SV=2	0	0	0	0	0	0	47713.1
B1AWN6|SCN2A_MOUSE	22	6	1267.05	0.4367	0.650235	1.07466	227943	Sodium channel protein type 2 subunit alpha OS=Mus musculus OX=10090 GN=Scn2a PE=1 SV=1	287186	4.75136e+06	341250	1.71805e+06	2.77524e+06	1.25213e+06	929327
Q3THE2|ML12B_MOUSE	2	1	88.2	0.437017	0.650235	1.70908	19779.1	Myosin regulatory light chain 12B OS=Mus musculus OX=10090 GN=Myl12b PE=1 SV=2	55710.9	9505.09	413387	578033	350572	133671	28348.1
Q9EQ80|NIF3L_MOUSE	3	2	157.78	0.437018	0.650235	1.36614	41746	NIF3-like protein 1 OS=Mus musculus OX=10090 GN=Nif3l1 PE=1 SV=4	117610	53538.1	148745	133755	15197.3	36924.4	126334
O54991|CNTP1_MOUSE	44	42	2284.28	0.437704	0.650384	1.68865	156311	Contactin-associated protein 1 OS=Mus musculus OX=10090 GN=Cntnap1 PE=1 SV=2	5.06024e+06	676071	5.55976e+06	7.65203e+06	9.08319e+06	1.37287e+06	7.32537e+06
Q812A2|SRGP3_MOUSE	3	2	104.84	0.437956	0.650384	1.40099	124420	SLIT-ROBO Rho GTPase-activating protein 3 OS=Mus musculus OX=10090 GN=Srgap3 PE=1 SV=1	201248	154077	129683	316150	247441	98892.6	243504
O88487|DC1I2_MOUSE	4	3	109.8	0.437985	0.650384	1.78127	68394.2	Cytoplasmic dynein 1 intermediate chain 2 OS=Mus musculus OX=10090 GN=Dync1i2 PE=1 SV=1	8898.76	3913.49	52994.9	72982.5	37297	4939.77	41074.2
Q2VIS4|FILA2_MOUSE	1	1	27.57	0.439047	0.650811	2.58928	251369	Filaggrin-2 OS=Mus musculus OX=10090 GN=Flg2 PE=1 SV=2	334356	501179	1.94155e+06	6.69446e+06	522305	1.78307e+06	587700
Q9D2G2|ODO2_MOUSE	13	12	583.55	0.43912	0.650811	3.54021	48994.6	Dihydrolipoyllysine-residue succinyltransferase component of 2-oxoglutarate dehydrogenase complex, mitochondrial OS=Mus musculus OX=10090 GN=Dlst PE=1 SV=1	844379	20972.9	1.16703e+06	1.51719e+06	2.76087e+06	5.25835e+06	56987.1
O70318|E41L2_MOUSE	18	10	694.08	0.439714	0.650811	1.80559	109940	Band 4.1-like protein 2 OS=Mus musculus OX=10090 GN=Epb41l2 PE=1 SV=2	1.35864e+06	556199	1.02615e+06	2.75236e+06	2.88445e+06	804890	638605
Q9D710|TMX2_MOUSE	12	12	524.14	0.439943	0.650811	1.39355	33942.6	Thioredoxin-related transmembrane protein 2 OS=Mus musculus OX=10090 GN=Tmx2 PE=1 SV=1	1.81479e+06	347055	1.59654e+06	1.90053e+06	1.88878e+06	2.47836e+06	715672
Q9ESW4|AGK_MOUSE	12	9	455.92	0.440273	0.650811	1.41283	46976.1	Acylglycerol kinase, mitochondrial OS=Mus musculus OX=10090 GN=Agk PE=1 SV=1	1.22471e+07	5.36746e+06	6.34196e+06	7.88709e+06	8.31131e+06	383287	6.0269e+06
Q9EQF6|DPYL5_MOUSE	30	27	1609.89	0.440337	0.650811	1.97997	61516.5	Dihydropyrimidinase-related protein 5 OS=Mus musculus OX=10090 GN=Dpysl5 PE=1 SV=1	4.6302e+06	63474.9	1.38956e+06	6.96682e+06	5.24426e+06	3.59721e+06	251224
Q8BLK3|LSAMP_MOUSE	8	8	347.05	0.440485	0.650811	1.12419	38086.2	Limbic system-associated membrane protein OS=Mus musculus OX=10090 GN=Lsamp PE=1 SV=1	3.21608e+06	56945.2	2.78385e+06	1.21912e+06	1.9738e+06	1.98302e+06	3.9028e+06
O54950|AAKG1_MOUSE	5	3	253.02	0.440662	0.650811	4.99372	37520.4	5'-AMP-activated protein kinase subunit gamma-1 OS=Mus musculus OX=10090 GN=Prkag1 PE=1 SV=2	328732	3.32954e+06	110956	300354	336854	143908	225275
Q6PAM0|AAKB2_MOUSE	1	1	37.23	0.441126	0.650811	2.13059	30209.2	5'-AMP-activated protein kinase subunit beta-2 OS=Mus musculus OX=10090 GN=Prkab2 PE=1 SV=1	23036.8	95023.2	480.27	1793.89	109.196	713.898	71566.1
Q8BHK1|NIPA1_MOUSE	2	2	76.09	0.441496	0.650811	12.0636	34105.5	Magnesium transporter NIPA1 OS=Mus musculus OX=10090 GN=Nipa1 PE=1 SV=1	2175	567969	52168.2	1945.73	38038.9	16264.9	12531.6
P34884|MIF_MOUSE	9	9	500.19	0.441868	0.650811	1.29256	12504.3	Macrophage migration inhibitory factor OS=Mus musculus OX=10090 GN=Mif PE=1 SV=2	1.72307e+07	28205.4	9.51681e+06	2.07592e+07	1.84736e+07	5.04763e+06	1.86498e+06
Q9CPY7|AMPL_MOUSE	13	10	614.33	0.441959	0.650811	1.22467	56141.4	Cytosol aminopeptidase OS=Mus musculus OX=10090 GN=Lap3 PE=1 SV=3	1.01584e+06	1.66254e+06	2.09381e+06	2.28475e+06	2.28395e+06	412244	214661
Q8R2Y0|ABHD6_MOUSE	6	6	266.75	0.442435	0.650811	1.07308	38204.5	Monoacylglycerol lipase ABHD6 OS=Mus musculus OX=10090 GN=Abhd6 PE=1 SV=1	1.52969e+06	144467	1.13192e+07	2.15813e+06	2.01426e+06	4.2016e+06	7.77066e+06
O08581|KCNK1_MOUSE	1	1	47.83	0.442441	0.650811	2.01002	38201.2	Potassium channel subfamily K member 1 OS=Mus musculus OX=10090 GN=Kcnk1 PE=1 SV=2	0	8531.46	5732.41	0	0	38227.6	0
E9Q8I9|FRY_MOUSE	4	3	151.43	0.442612	0.650811	23.1566	339093	Protein furry homolog OS=Mus musculus OX=10090 GN=Fry PE=1 SV=1	112730	1.40574e+07	85139.4	254532	421849	106289	38132.5
Q9CQN6|TM14C_MOUSE	1	1	93.13	0.443387	0.651255	4.76515	11641.7	Transmembrane protein 14C OS=Mus musculus OX=10090 GN=Tmem14c PE=1 SV=1	34431.1	478740	15276.9	6764.26	74887	47938.7	18274.7
P47791|GSHR_MOUSE	4	4	163.56	0.443598	0.651255	1.2343	53662.7	Glutathione reductase, mitochondrial OS=Mus musculus OX=10090 GN=Gsr PE=1 SV=3	1.50234e+06	3075.04	666558	738999	556883	682912	367459
Q80YP0|CDK3_MOUSE	1	1	20.61	0.443783	0.651255	1.92771	33888.3	Cyclin-dependent kinase 3 OS=Mus musculus OX=10090 GN=Cdk3 PE=1 SV=2	1.34532e+06	6.60923	105775	145751	106208	34924.2	716801
P30275|KCRU_MOUSE	33	30	1771.36	0.444444	0.651638	1.69905	47003.8	Creatine kinase U-type, mitochondrial OS=Mus musculus OX=10090 GN=Ckmt1 PE=1 SV=1	4.19162e+06	1.4027e+06	2.22721e+07	1.67805e+07	2.94028e+07	2.14972e+06	1.47954e+07
Q9R0N3|SYT11_MOUSE	5	5	276.45	0.444719	0.651638	1.24042	48333	Synaptotagmin-11 OS=Mus musculus OX=10090 GN=Syt11 PE=1 SV=2	739065	71116.5	544574	552837	662499	732682	292603
Q8VE96|S35F6_MOUSE	1	1	34.26	0.44507	0.651638	1.89469	40978.2	Solute carrier family 35 member F6 OS=Mus musculus OX=10090 GN=Slc35f6 PE=1 SV=1	3166.75	4459.98	0	0	0	19267	0
Q6NXH9|K2C73_MOUSE	3	1	112.46	0.445203	0.651638	1.68587	58911.5	Keratin, type II cytoskeletal 73 OS=Mus musculus OX=10090 GN=Krt73 PE=1 SV=1	1.14621e+06	30334.6	1.14398e+06	539657	787838	3.46425e+06	424417
Q91WT9|CBS_MOUSE	2	2	67.33	0.445608	0.651808	1.69494	61543.7	Cystathionine beta-synthase OS=Mus musculus OX=10090 GN=Cbs PE=1 SV=3	53262.2	35589.1	4189.96	33769.3	32848.2	0	6574.12
Q61739|ITA6_MOUSE	9	8	315.7	0.446123	0.651963	1.06717	122159	Integrin alpha-6 OS=Mus musculus OX=10090 GN=Itga6 PE=1 SV=3	398292	4290.21	1.30318e+06	893961	1.00641e+06	142621	384137
O70310|NMT1_MOUSE	2	1	67.56	0.446766	0.651963	1.53692	56888.5	Glycylpeptide N-tetradecanoyltransferase 1 OS=Mus musculus OX=10090 GN=Nmt1 PE=1 SV=1	42531.2	1996.25	70625	67665.1	22987.7	126196	19124.8
Q99K10|NLGN1_MOUSE	2	1	100.74	0.447178	0.651963	2.05584	94149.3	Neuroligin-1 OS=Mus musculus OX=10090 GN=Nlgn1 PE=1 SV=2	16548	47814.2	5934.12	12704.6	13613.4	2398.32	16874.9
Q03142|FGFR4_MOUSE	1	1	20.61	0.447739	0.651963	2.99858	88661.4	Fibroblast growth factor receptor 4 OS=Mus musculus OX=10090 GN=Fgfr4 PE=1 SV=3	32648.3	36982	1733.69	223506	28514.9	25421.8	7878.59
P47911|RL6_MOUSE	6	6	319.04	0.447937	0.651963	1.00166	33509.6	60S ribosomal protein L6 OS=Mus musculus OX=10090 GN=Rpl6 PE=1 SV=3	535071	18389.2	3.69996e+06	1.01296e+06	816269	3.42953e+06	421883
Q9Z2H5|E41L1_MOUSE	22	16	1111.76	0.448807	0.651963	4.98441	98314.9	Band 4.1-like protein 1 OS=Mus musculus OX=10090 GN=Epb41l1 PE=1 SV=2	1.76506e+06	790098	276018	1.44617e+06	228183	1.4964e+07	2.17723e+06
O89051|ITM2B_MOUSE	4	4	172.5	0.448973	0.651963	1.72647	30259.9	Integral membrane protein 2B OS=Mus musculus OX=10090 GN=Itm2b PE=1 SV=1	167056	1.13284e+06	50355.7	1.32476e+06	1.14048e+06	562023	80970.9
Q00493|CBPE_MOUSE	17	13	941.04	0.450056	0.651963	1.2911	53255.9	Carboxypeptidase E OS=Mus musculus OX=10090 GN=Cpe PE=1 SV=2	4.3548e+06	64956.4	3.19745e+06	4.36757e+06	4.9391e+06	774277	3.03177e+06
P97823|LYPA1_MOUSE	3	1	117.2	0.450232	0.651963	1.11884	24687.7	Acyl-protein thioesterase 1 OS=Mus musculus OX=10090 GN=Lypla1 PE=1 SV=1	598904	116501	217380	344248	333312	414637	299314
Q920I9|WDR7_MOUSE	21	20	1107.67	0.450338	0.651963	4.39654	163449	WD repeat-containing protein 7 OS=Mus musculus OX=10090 GN=Wdr7 PE=1 SV=3	580727	220373	1.07286e+06	1.77532e+06	831385	8.20865e+06	169917
Q8BZ98|DYN3_MOUSE	17	5	963.16	0.450442	0.651963	1.45689	97190.4	Dynamin-3 OS=Mus musculus OX=10090 GN=Dnm3 PE=1 SV=1	2.90851e+06	125439	1.76583e+06	3.40519e+06	2.87513e+06	2.51599e+06	527376
Q9JII6|AK1A1_MOUSE	4	3	151.55	0.450802	0.651963	1.45839	36586.9	Aldo-keto reductase family 1 member A1 OS=Mus musculus OX=10090 GN=Akr1a1 PE=1 SV=3	468514	64572	2.45665e+06	1.74811e+06	1.39772e+06	194719	2.47304e+06
P46471|PRS7_MOUSE	3	3	104.15	0.450841	0.651963	1.25021	48647.9	26S proteasome regulatory subunit 7 OS=Mus musculus OX=10090 GN=Psmc2 PE=1 SV=5	318148	16908.8	495155	485410	363200	117827	417487
Q9JHJ3|GLMP_MOUSE	2	2	83.85	0.450886	0.651963	1.29128	43803.9	Glycosylated lysosomal membrane protein OS=Mus musculus OX=10090 GN=Glmp PE=1 SV=1	101381	240019	44854	246315	183733	154510	80457.1
Q8VDQ1|PTGR2_MOUSE	3	2	158.83	0.451214	0.651963	1.28329	38015.3	Prostaglandin reductase 2 OS=Mus musculus OX=10090 GN=Ptgr2 PE=1 SV=2	14239.3	4165.45	173622	10291.9	149230	58091.7	110955
P62880|GBB2_MOUSE	42	27	2503.3	0.451224	0.651963	1.86592	37331	Guanine nucleotide-binding protein G(I)/G(S)/G(T) subunit beta-2 OS=Mus musculus OX=10090 GN=Gnb2 PE=1 SV=3	1.34384e+07	41782.4	1.46633e+07	2.48938e+07	2.40798e+07	721526	2.03228e+07
O88456|CPNS1_MOUSE	1	1	48.66	0.45134	0.651963	1.24667	28463.1	Calpain small subunit 1 OS=Mus musculus OX=10090 GN=Capns1 PE=1 SV=1	1205.79	145917	237.653	100577	102548	473.386	41348.8
E9PVX6|KI67_MOUSE	2	2	38.79	0.451975	0.651963	5.36328	350864	Proliferation marker protein Ki-67 OS=Mus musculus OX=10090 GN=Mki67 PE=1 SV=1	105551	3.42405e+06	169706	451069	326921	47303.5	94369.1
Q9WUM5|SUCA_MOUSE	7	7	544.39	0.452013	0.651963	1.75733	36154.8	Succinate--CoA ligase [ADP/GDP-forming] subunit alpha, mitochondrial OS=Mus musculus OX=10090 GN=Suclg1 PE=1 SV=4	3.81466e+06	7409.52	2.46122e+06	4.39333e+06	8.4566e+06	244210	1.62825e+06
Q9D3B1|HACD2_MOUSE	2	1	87.98	0.452763	0.651963	1.19672	28402.4	Very-long-chain (3R)-3-hydroxyacyl-CoA dehydratase 2 OS=Mus musculus OX=10090 GN=Hacd2 PE=1 SV=1	941058	166007	4.36536e+06	3.37345e+06	2.9393e+06	651333	1.76783e+06
Q8K3C0|RNK_MOUSE	1	1	31.34	0.452941	0.651963	1.85583	10992	Ribonuclease kappa OS=Mus musculus OX=10090 GN=Rnasek PE=3 SV=1	18324	337614	327734	471369	129403	974451	116485
Q920L1|FADS1_MOUSE	3	3	162.96	0.453001	0.651963	1.23998	52322.8	Acyl-CoA (8-3)-desaturase OS=Mus musculus OX=10090 GN=Fads1 PE=1 SV=1	727743	97516.4	1.94943e+06	732090	502755	1.59285e+06	1.75971e+06
P70441|NHRF1_MOUSE	12	11	417.33	0.453087	0.651963	1.576	38600.2	Na(+)/H(+) exchange regulatory cofactor NHE-RF1 OS=Mus musculus OX=10090 GN=Slc9a3r1 PE=1 SV=3	571318	2.35244e+06	787063	1.54729e+06	813116	405615	373420
P54822|PUR8_MOUSE	5	4	240.81	0.453415	0.651963	2.12501	54866.3	Adenylosuccinate lyase OS=Mus musculus OX=10090 GN=Adsl PE=1 SV=2	136224	140203	200.248	357151	384876	27970.5	13783.7
O35114|SCRB2_MOUSE	3	3	210.02	0.453476	0.651963	1.18057	54044.1	Lysosome membrane protein 2 OS=Mus musculus OX=10090 GN=Scarb2 PE=1 SV=3	1.55629e+06	172212	1.75627e+06	1.39592e+06	1.97361e+06	1.08646e+06	1.02938e+06
P62281|RS11_MOUSE	3	3	98.16	0.453712	0.651963	3.1811	18430.7	40S ribosomal protein S11 OS=Mus musculus OX=10090 GN=Rps11 PE=1 SV=3	48496.4	15647.7	251065	179420	92403.6	1.0397e+06	25430.4
P14115|RL27A_MOUSE	1	1	33.53	0.454715	0.651963	16.4629	16605.5	60S ribosomal protein L27a OS=Mus musculus OX=10090 GN=Rpl27a PE=1 SV=5	42201.3	66946.1	7700.45	31114	39800	2.47348e+06	20482.7
Q80SZ7|GBG5_MOUSE	3	3	124.58	0.454744	0.651963	1.59377	7318.47	Guanine nucleotide-binding protein G(I)/G(S)/G(O) subunit gamma-5 OS=Mus musculus OX=10090 GN=Gng5 PE=1 SV=2	1.20194e+06	2855.74	612715	2.14687e+06	1.11781e+06	76656.4	520921
Q9DBF1|AL7A1_MOUSE	11	9	571.53	0.454879	0.651963	1.41746	58861.6	Alpha-aminoadipic semialdehyde dehydrogenase OS=Mus musculus OX=10090 GN=Aldh7a1 PE=1 SV=4	3.98883e+06	54642.7	969248	3.19788e+06	3.01817e+06	272387	2.98535e+06
Q9JM52|MINK1_MOUSE	10	2	473.99	0.455051	0.651963	1.42169	147294	Misshapen-like kinase 1 OS=Mus musculus OX=10090 GN=Mink1 PE=1 SV=3	1101991	17934.5	457103	1.25306e+06	1.26033e+06	227813	248181
Q02257|PLAK_MOUSE	7	4	335.73	0.455123	0.651963	1.96528	81800.8	Junction plakoglobin OS=Mus musculus OX=10090 GN=Jup PE=1 SV=3	31202.3	246196	99362.3	435237	295695	35544.4	220776
Q9CR51|VATG1_MOUSE	4	4	158.49	0.455323	0.651963	1.41027	13724.4	V-type proton ATPase subunit G 1 OS=Mus musculus OX=10090 GN=Atp6v1g1 PE=1 SV=3	736339	29912.6	867840	825219	1.00871e+06	1.06635e+06	172407
Q6ZPF3|TIAM2_MOUSE	1	1	35.52	0.455539	0.651963	1.22758	192565	Rho guanine nucleotide exchange factor TIAM2 OS=Mus musculus OX=10090 GN=Tiam2 PE=1 SV=2	8563.11	87726.7	165152	284304	141710	1905.12	0.682414
P97441|ZNT3_MOUSE	4	3	266.48	0.455567	0.651963	1.55324	41824.1	Zinc transporter 3 OS=Mus musculus OX=10090 GN=Slc30a3 PE=1 SV=1	1.60991e+06	3.0847e+06	734725	1.53637e+06	1.91344e+06	263316	947512
Q9D8Z6|ATGA1_MOUSE	2	1	83.37	0.456039	0.652141	47.3148	25001.7	Autophagy-related protein 101 OS=Mus musculus OX=10090 GN=Atg101 PE=1 SV=1	499.53	67015.6	132.078	243.916	629.431	481.97	550.985
Q505F5|LRC47_MOUSE	3	3	119.43	0.456272	0.652141	1.29374	63590.3	Leucine-rich repeat-containing protein 47 OS=Mus musculus OX=10090 GN=Lrrc47 PE=1 SV=1	199601	21924	379580	523429	195742	164439	153288
O55131|SEPT7_MOUSE	23	19	1251.04	0.457091	0.652496	1.52855	50549.9	Septin-7 OS=Mus musculus OX=10090 GN=Septin7 PE=1 SV=1	6.95925e+06	958043	1.45088e+06	8.89704e+06	4.1128e+06	1.15209e+06	4.93104e+06
O88342|WDR1_MOUSE	17	15	783.81	0.4571	0.652496	2.65661	66406.8	WD repeat-containing protein 1 OS=Mus musculus OX=10090 GN=Wdr1 PE=1 SV=3	1.34478e+06	53305.5	1.9161e+06	3.08256e+06	2.78701e+06	126960	5.7428e+06
Q03311|CHLE_MOUSE	3	1	104.03	0.457828	0.652727	1.01667	68462.3	Cholinesterase OS=Mus musculus OX=10090 GN=Bche PE=1 SV=2	110536	94.4486	84404	110368	76432.6	10312.4	67269
Q9QYA2|TOM40_MOUSE	17	16	867.67	0.458101	0.652727	1.82399	37895.2	Mitochondrial import receptor subunit TOM40 homolog OS=Mus musculus OX=10090 GN=Tomm40 PE=1 SV=3	510836	25787.7	1.08424e+06	462587	749698	2.56328e+06	166362
Q8BGN3|ENPP6_MOUSE	12	12	688.55	0.458132	0.652727	1.53624	50618.4	Glycerophosphocholine cholinephosphodiesterase ENPP6 OS=Mus musculus OX=10090 GN=Enpp6 PE=1 SV=1	700944	74862.7	1.40071e+06	2.06306e+06	1.53936e+06	335274	520519
Q9DBP5|KCY_MOUSE	4	3	185.09	0.458926	0.65296	1.87986	22165.3	UMP-CMP kinase OS=Mus musculus OX=10090 GN=Cmpk1 PE=1 SV=1	1.29e+06	38029.3	319031	1.63562e+06	1.3848e+06	79200.8	1.02869e+06
O08709|PRDX6_MOUSE	13	12	852.46	0.458988	0.65296	1.4544	24870.6	Peroxiredoxin-6 OS=Mus musculus OX=10090 GN=Prdx6 PE=1 SV=3	7.01396e+06	74965.7	6.7435e+06	9.17011e+06	8.01608e+06	839978	8.79765e+06
Q9D1N9|RM21_MOUSE	1	1	32.71	0.459598	0.65296	7.35891	23366.2	39S ribosomal protein L21, mitochondrial OS=Mus musculus OX=10090 GN=Mrpl21 PE=1 SV=1	0	63174.5	0	385.458	0	601706	17768.2
E9Q735|UBE4A_MOUSE	1	1	64.28	0.459887	0.65296	7.86914	118198	Ubiquitin conjugation factor E4 A OS=Mus musculus OX=10090 GN=Ube4a PE=1 SV=1	22759.8	619136	14364.4	24959.9	38309.6	34822.4	13103.7
Q8CFV4|NRN1_MOUSE	2	2	82.11	0.460088	0.65296	1.13221	15352.7	Neuritin OS=Mus musculus OX=10090 GN=Nrn1 PE=1 SV=1	290393	10648	1.43361e+06	365541	516687	929333	231230
Q9Z2A0|PDPK1_MOUSE	1	1	52.7	0.460715	0.65296	1.02338	63758.6	3-phosphoinositide-dependent protein kinase 1 OS=Mus musculus OX=10090 GN=Pdpk1 PE=1 SV=2	738256	100342	22453	181986	169404	207298	563153
Q3UHC7|DAB2P_MOUSE	4	2	144.18	0.460857	0.65296	1.66125	131726	Disabled homolog 2-interacting protein OS=Mus musculus OX=10090 GN=Dab2ip PE=1 SV=1	1.07874e+07	27271.1	755019	3.18943e+06	3.78658e+06	1.06825e+06	1.24169e+06
P97393|RHG05_MOUSE	1	1	27.94	0.460915	0.65296	124.448	172112	Rho GTPase-activating protein 5 OS=Mus musculus OX=10090 GN=Arhgap5 PE=1 SV=2	673.923	665.917	0	198724	22051.4	1545.62	0
Q3UZV7|ELAP2_MOUSE	2	1	62.91	0.461134	0.65296	86.1565	113660	Endosome/lysosome-associated apoptosis and autophagy regulator family member 2 OS=Mus musculus OX=10090 GN=Elapor2 PE=1 SV=1	1303.19	159955	0.012999	0	248.7	0	2246.89
O35681|SYT3_MOUSE	10	9	445.57	0.461198	0.65296	1.03839	63254	Synaptotagmin-3 OS=Mus musculus OX=10090 GN=Syt3 PE=1 SV=2	1.13588e+06	23772.7	835985	842816	812922	729063	378189
Q9WTL7|LYPA2_MOUSE	2	2	170.84	0.461933	0.653392	2.16773	24794	Acyl-protein thioesterase 2 OS=Mus musculus OX=10090 GN=Lypla2 PE=1 SV=1	252084	63812.7	18536.1	537888	208796	22662.4	197268
P97792|CXAR_MOUSE	4	4	137.62	0.4625	0.653392	1.09264	39947.6	Coxsackievirus and adenovirus receptor homolog OS=Mus musculus OX=10090 GN=Cxadr PE=1 SV=1	28156.4	50264.6	14561.1	88411.2	8818.28	5649.76	10585.4
P60122|RUVB1_MOUSE	2	2	80.89	0.462595	0.653392	1.11973	50214	RuvB-like 1 OS=Mus musculus OX=10090 GN=Ruvbl1 PE=1 SV=1	380601	1461.11	82393.7	234673	147296	22629.4	288819
Q9DB20|ATPO_MOUSE	20	19	1077.25	0.462665	0.653392	1.01447	23363.6	ATP synthase subunit O, mitochondrial OS=Mus musculus OX=10090 GN=Atp5po PE=1 SV=1	2.10617e+07	2395.26	1.2988e+07	1.35323e+07	2.21874e+07	817714	9.52227e+06
Q99MS3|MP17L_MOUSE	2	2	70.15	0.463316	0.6539	4.06759	22179.7	Mpv17-like protein OS=Mus musculus OX=10090 GN=Mpv17l PE=1 SV=2	14146.5	524642	137982	82271.1	88160.8	31345.1	20064.6
A2AKG8|FOCAD_MOUSE	1	1	21.6	0.464	0.654455	1.03673	198948	Focadhesin OS=Mus musculus OX=10090 GN=Focad PE=1 SV=1	22384.8	0	0	13094.9	15203.7	0	490.234
Q99KQ4|NAMPT_MOUSE	1	1	23.15	0.464608	0.654903	1.41038	55447	Nicotinamide phosphoribosyltransferase OS=Mus musculus OX=10090 GN=Nampt PE=1 SV=1	14612	0.00130155	585751	9783.11	19015	8153.36	530614
Q61423|KCNA4_MOUSE	3	2	119.76	0.465134	0.655106	3.61747	73469.7	Potassium voltage-gated channel subfamily A member 4 OS=Mus musculus OX=10090 GN=Kcna4 PE=1 SV=2	4137.51	74882.3	3507.29	11387.9	15432.1	195.731	3402.23
Q9R0Q6|ARC1A_MOUSE	14	13	643.9	0.465334	0.655106	1.08503	41626.3	Actin-related protein 2/3 complex subunit 1A OS=Mus musculus OX=10090 GN=Arpc1a PE=1 SV=1	5.72047e+06	736907	310169	2.58879e+06	1.47908e+06	1.43509e+06	2.8133e+06
Q9DC53|CPNE8_MOUSE	10	4	408.46	0.466329	0.655859	1.24766	64667.5	Copine-8 OS=Mus musculus OX=10090 GN=Cpne8 PE=2 SV=3	375300	3437.3	291039	160626	239953	630000	83628.7
Q9D023|MPC2_MOUSE	6	5	265.03	0.46655	0.655859	1.38653	14285.9	Mitochondrial pyruvate carrier 2 OS=Mus musculus OX=10090 GN=Mpc2 PE=1 SV=1	2.26059e+06	570558	1.32558e+06	1.98888e+06	3.42035e+06	1.03733e+06	1.23801e+06
Q9R1R2|TRIM3_MOUSE	6	5	310.39	0.466744	0.655859	2.53213	80774.6	Tripartite motif-containing protein 3 OS=Mus musculus OX=10090 GN=Trim3 PE=1 SV=1	74346.1	58484.2	87703.7	370591	218126	131758	24086
Q06138|CAB39_MOUSE	7	5	242.83	0.467519	0.656538	1.95892	39843	Calcium-binding protein 39 OS=Mus musculus OX=10090 GN=Cab39 PE=1 SV=2	224902	130545	10370.5	531897	127965	32320.6	263292
P47754|CAZA2_MOUSE	12	11	463.16	0.467878	0.656632	1.07374	32967.1	F-actin-capping protein subunit alpha-2 OS=Mus musculus OX=10090 GN=Capza2 PE=1 SV=3	3.84163e+06	2213.11	1.21016e+07	7.17167e+06	8.9233e+06	432650	3.2728e+06
P61202|CSN2_MOUSE	6	6	314	0.468187	0.656653	1.2523	51596.8	COP9 signalosome complex subunit 2 OS=Mus musculus OX=10090 GN=Cops2 PE=1 SV=1	130904	84821.7	762822	653828	566657	158354	255079
Q8C878|UBA3_MOUSE	3	3	126.66	0.468477	0.656653	1.13876	51737.3	NEDD8-activating enzyme E1 catalytic subunit OS=Mus musculus OX=10090 GN=Uba3 PE=1 SV=2	24726.8	533263	82486.8	201347	151892	176681	219992
A2AWP8|ARGAL_MOUSE	1	1	57.7	0.469159	0.65699	1.73241	139986	Rho guanine nucleotide exchange factor 10-like protein OS=Mus musculus OX=10090 GN=Arhgef10l PE=1 SV=1	24436.2	216447	15169.7	11513.3	2365.1	167892	15297.7
Q03517|SCG2_MOUSE	4	4	172.44	0.469301	0.65699	3.70224	70644	Secretogranin-2 OS=Mus musculus OX=10090 GN=Scg2 PE=1 SV=1	187169	57741.3	1.40158e+06	99229.9	294228	59000.5	140514
O54984|GET3_MOUSE	5	5	195.45	0.470147	0.657044	1.4775	38822.8	ATPase GET3 OS=Mus musculus OX=10090 GN=Get3 PE=1 SV=2	95009.3	336207	95266.4	184855	202128	3139.64	84990.2
Q6A0D4|RFTN1_MOUSE	1	1	27.09	0.47016	0.657044	2.4401	61537.2	Raftlin OS=Mus musculus OX=10090 GN=Rftn1 PE=1 SV=4	165108	0	95012.9	15588.2	18900.5	50823	56824.8
Q02105|C1QC_MOUSE	3	3	87.64	0.470216	0.657044	1.26793	25991.6	Complement C1q subcomponent subunit C OS=Mus musculus OX=10090 GN=C1qc PE=1 SV=2	1.65643e+06	73524.9	877418	617260	676889	2.3104e+06	803410
P58389|PTPA_MOUSE	7	7	261.03	0.471627	0.657758	1.6869	36710.2	Serine/threonine-protein phosphatase 2A activator OS=Mus musculus OX=10090 GN=Ptpa PE=1 SV=1	319323	119490	467221	709351	436636	126458	765408
Q9QYG0|NDRG2_MOUSE	16	16	879.95	0.471674	0.657758	1.76083	40789.2	Protein NDRG2 OS=Mus musculus OX=10090 GN=Ndrg2 PE=1 SV=1	6.20233e+06	437978	4.98764e+06	8.50615e+06	1.18964e+07	1.0627e+06	5.83451e+06
O08917|FLOT1_MOUSE	18	16	906.35	0.472007	0.657758	1.36315	47513.4	Flotillin-1 OS=Mus musculus OX=10090 GN=Flot1 PE=1 SV=1	5.28732e+06	23300.2	2.42733e+06	6.35437e+06	5.13446e+06	407080	2.16807e+06
Q61753|SERA_MOUSE	13	12	562.5	0.472532	0.657758	1.33311	56585.5	D-3-phosphoglycerate dehydrogenase OS=Mus musculus OX=10090 GN=Phgdh PE=1 SV=3	2.68959e+06	760504	1.56393e+06	3.61064e+06	2.32767e+06	1.85791e+06	1.11611e+06
Q8BYH7|TBC17_MOUSE	2	2	72.76	0.47277	0.657758	1.81064	72859.7	TBC1 domain family member 17 OS=Mus musculus OX=10090 GN=Tbc1d17 PE=1 SV=2	6525.89	34120.5	12206.6	53520.3	48325.2	6763.21	18988.5
Q80ZE4|PAQR7_MOUSE	1	1	45.24	0.47277	0.657758	1.82107	39305.8	Membrane progestin receptor alpha OS=Mus musculus OX=10090 GN=Paqr7 PE=2 SV=2	8286.78	0	25607.3	11504.3	3857.57	66617.5	318.538
Q8CIE6|COPA_MOUSE	7	6	316.58	0.472863	0.657758	5.30344	138432	Coatomer subunit alpha OS=Mus musculus OX=10090 GN=Copa PE=1 SV=2	6.50218e+06	374429	96981.7	95020.9	72414.9	1.29049e+06	295297
Q8VD37|SGIP1_MOUSE	5	4	363.49	0.47318	0.657758	1.20518	86063	SH3-containing GRB2-like protein 3-interacting protein 1 OS=Mus musculus OX=10090 GN=Sgip1 PE=1 SV=1	1.98642e+06	27568.9	813898	1.84464e+06	1.64791e+06	283229	768362
Q9JLR1|S61A2_MOUSE	11	4	527.1	0.47365	0.657758	1.40827	52247.8	Protein transport protein Sec61 subunit alpha isoform 2 OS=Mus musculus OX=10090 GN=Sec61a2 PE=2 SV=3	1.56686e+06	70852.7	520657	857626	1.70425e+06	215103	1.27577e+06
P62874|GBB1_MOUSE	44	24	2747.87	0.473651	0.657758	2.04158	37377	Guanine nucleotide-binding protein G(I)/G(S)/G(T) subunit beta-1 OS=Mus musculus OX=10090 GN=Gnb1 PE=1 SV=3	1.5132e+07	54518.7	1.31029e+07	2.97102e+07	2.73368e+07	570909	19389119
Q68FH0|PKP4_MOUSE	2	1	82.68	0.474173	0.658077	1.26098	131551	Plakophilin-4 OS=Mus musculus OX=10090 GN=Pkp4 PE=1 SV=1	168520	269.348	26129.8	66479.9	44216.1	5808.15	211215
Q9WU78|PDC6I_MOUSE	6	6	298.58	0.474821	0.658287	1.17984	96024.4	Programmed cell death 6-interacting protein OS=Mus musculus OX=10090 GN=Pdcd6ip PE=1 SV=3	1.11201e+06	76689.6	467875	478435	421980	1.18716e+06	518433
Q9D5V5|CUL5_MOUSE	6	5	227.54	0.474909	0.658287	1.70832	90974.3	Cullin-5 OS=Mus musculus OX=10090 GN=Cul5 PE=1 SV=3	456453	138256	95884	174718	146311	61237.5	156736
Q9D4H8|CUL2_MOUSE	3	3	119.3	0.475629	0.658541	1.39895	86876.9	Cullin-2 OS=Mus musculus OX=10090 GN=Cul2 PE=1 SV=2	24492.2	14983	93112.2	63967.8	38497.4	24539.4	120306
Q6PER3|MARE3_MOUSE	7	5	304.79	0.475678	0.658541	1.0074	31966.2	Microtubule-associated protein RP/EB family member 3 OS=Mus musculus OX=10090 GN=Mapre3 PE=1 SV=1	1.83552e+06	5149.2	1.09775e+06	1.69781e+06	1.18205e+06	771729	237535
P0C7M9|CLC2L_MOUSE	3	3	130.2	0.47622	0.658567	1.41731	23653.1	C-type lectin domain family 2 member L OS=Mus musculus OX=10090 GN=Clec2l PE=1 SV=1	202584	65098.1	1.50153e+06	1.10199e+06	997697	1.14024e+06	103441
Q8BFY9|TNPO1_MOUSE	1	1	42.32	0.476282	0.658567	1.16365	102357	Transportin-1 OS=Mus musculus OX=10090 GN=Tnpo1 PE=1 SV=2	20052.3	0	0	28537.2	969.955	0	1604.79
P30999|CTND1_MOUSE	3	3	191.45	0.476753	0.658783	1.91432	104925	Catenin delta-1 OS=Mus musculus OX=10090 GN=Ctnnd1 PE=1 SV=2	305341	1.12403e+06	57907.9	723102	261442	31017.2	20339.9
Q80TT2|BAIP3_MOUSE	3	3	125.76	0.477491	0.658783	1.18921	127075	BAI1-associated protein 3 OS=Mus musculus OX=10090 GN=Baiap3 PE=1 SV=3	194328	27273.9	112997	311950	16976	26821.2	19402.1
Q9D1G1|RAB1B_MOUSE	10	2	406.34	0.477742	0.658783	1.42768	22187.2	Ras-related protein Rab-1B OS=Mus musculus OX=10090 GN=Rab1b PE=1 SV=1	320609	114508	919577	265362	1.13387e+06	861609	317930
P62821|RAB1A_MOUSE	10	1	421.21	0.477742	0.658783	1.42768	22677.8	Ras-related protein Rab-1A OS=Mus musculus OX=10090 GN=Rab1A PE=1 SV=3	223009	79649.7	639639	184580	788694	599318	221146
Q62393|TPD52_MOUSE	2	1	69.01	0.478412	0.658783	1.10908	24313	Tumor protein D52 OS=Mus musculus OX=10090 GN=Tpd52 PE=1 SV=2	773853	9109.71	491442	520786	350120	333109	328068
Q8CHX7|RFTN2_MOUSE	4	3	238.04	0.478447	0.658783	1.16294	54971.6	Raftlin-2 OS=Mus musculus OX=10090 GN=Rftn2 PE=1 SV=3	2.13101e+06	107047	703342	1.60801e+06	1.06858e+06	1.46335e+06	420967
Q9D289|TPC6B_MOUSE	2	2	48.39	0.47944	0.658783	2.15267	17935.9	Trafficking protein particle complex subunit 6B OS=Mus musculus OX=10090 GN=Trappc6b PE=1 SV=1	335268	169542	8083.35	521992	680294	23009.1	246826
Q7TMY8|HUWE1_MOUSE	19	17	883.05	0.479846	0.658783	2.61686	482640	E3 ubiquitin-protein ligase HUWE1 OS=Mus musculus OX=10090 GN=Huwe1 PE=1 SV=5	174471	906126	2.96854e+06	767979	863654	300511	130953
P62823|RAB3C_MOUSE	10	3	385.79	0.480063	0.658783	2.52489	25872.1	Ras-related protein Rab-3C OS=Mus musculus OX=10090 GN=Rab3c PE=1 SV=1	27111.8	65715.2	411831	697799	458103	16954.3	526082
Q8BYU6|TOIP2_MOUSE	1	1	51.12	0.480078	0.658783	1.21939	54495.7	Torsin-1A-interacting protein 2 OS=Mus musculus OX=10090 GN=Tor1aip2 PE=1 SV=1	89661.6	469.411	76732.9	97693.3	91118.8	73152.2	9331.7
Q8CBY8|DCTN4_MOUSE	3	3	115.49	0.480133	0.658783	1.03315	53057	Dynactin subunit 4 OS=Mus musculus OX=10090 GN=Dctn4 PE=1 SV=1	49580.5	48605.3	82659.5	161284	71400.4	13763.5	2671.53
Q9D8E6|RL4_MOUSE	8	7	414.72	0.480279	0.658783	2.51625	47153.7	60S ribosomal protein L4 OS=Mus musculus OX=10090 GN=Rpl4 PE=1 SV=3	1.25013e+06	3683.45	109102	47157.9	57462.8	2.24047e+06	2.22748e+06
Q9D9M2|UBP12_MOUSE	3	3	120.98	0.480283	0.658783	1.24869	42913.8	Ubiquitin carboxyl-terminal hydrolase 12 OS=Mus musculus OX=10090 GN=Usp12 PE=2 SV=2	223008	257855	30426.9	334948	243296	115910	157104
P08030|APT_MOUSE	1	1	46.38	0.480538	0.658783	4.19026	19723.9	Adenine phosphoribosyltransferase OS=Mus musculus OX=10090 GN=Aprt PE=1 SV=2	13818.1	280735	5703.84	4350.16	4898.14	78579.1	7713.78
Q91WQ3|SYYC_MOUSE	4	4	149.76	0.482009	0.660397	1.18962	59105.5	Tyrosine--tRNA ligase, cytoplasmic OS=Mus musculus OX=10090 GN=Yars1 PE=1 SV=3	88386	422158	426939	40826.2	88600.6	91246.8	830064
Q9EPU0|RENT1_MOUSE	2	2	68.2	0.484585	0.660949	2.12904	123967	Regulator of nonsense transcripts 1 OS=Mus musculus OX=10090 GN=Upf1 PE=1 SV=2	96820.2	10372.9	2560.95	8279.84	3757.93	60.9661	56635.8
Q9D6S7|RRFM_MOUSE	1	1	37.7	0.484725	0.660949	1.29212	29050.7	Ribosome-recycling factor, mitochondrial OS=Mus musculus OX=10090 GN=Mrrf PE=1 SV=1	122148	0	34389.4	53769.5	97391.7	2103.34	8265.9
P08113|ENPL_MOUSE	44	40	2363.68	0.484725	0.660949	2.08227	92475.8	Endoplasmin OS=Mus musculus OX=10090 GN=Hsp90b1 PE=1 SV=2	805992	63611.5	2.97384e+07	3.80989e+07	4.49237e+07	323924	1.63227e+06
Q5DTY9|KCD16_MOUSE	3	2	121.1	0.484907	0.660949	1.70662	48972.4	BTB/POZ domain-containing protein KCTD16 OS=Mus musculus OX=10090 GN=Kctd16 PE=1 SV=2	187283	23712.7	119449	218735	174093	323018	36076.1
Q8BMD8|SCMC1_MOUSE	2	1	66.72	0.485032	0.660949	1.00129	52902	Calcium-binding mitochondrial carrier protein SCaMC-1 OS=Mus musculus OX=10090 GN=Slc25a24 PE=1 SV=1	60713.9	857.085	61294.8	20706.1	28863.5	65291.7	48748.6
Q68FL6|SYMC_MOUSE	1	1	42.53	0.485048	0.660949	1.00897	101431	Methionine--tRNA ligase, cytoplasmic OS=Mus musculus OX=10090 GN=Mars1 PE=1 SV=1	589270	4056.3	21739.6	54181.7	154782	30631.6	587849
P59648|FXYD7_MOUSE	2	1	63.43	0.48505	0.660949	2.117	8486.8	FXYD domain-containing ion transport regulator 7 OS=Mus musculus OX=10090 GN=Fxyd7 PE=3 SV=1	254954	2.21713e+06	701179	674018	521361	389159	414056
P52483|UB2E3_MOUSE	2	1	62.31	0.485445	0.660949	1.07064	22912.6	Ubiquitin-conjugating enzyme E2 E3 OS=Mus musculus OX=10090 GN=Ube2e3 PE=1 SV=2	27091	380.892	37952.6	29249.4	11447.6	15093.1	25686.8
Q02248|CTNB1_MOUSE	23	20	1305.78	0.485956	0.660949	1.03105	85470.6	Catenin beta-1 OS=Mus musculus OX=10090 GN=Ctnnb1 PE=1 SV=1	530924	48251.6	1.87783e+07	6.29824e+06	4.12663e+06	226790	14381066
P61205|ARF3_MOUSE	15	1	732.79	0.486214	0.660949	1.14365	20600.8	ADP-ribosylation factor 3 OS=Mus musculus OX=10090 GN=Arf3 PE=2 SV=2	2.83739e+06	8572.38	3.9056e+06	2.31818e+06	2.67207e+06	531750	2.34936e+06
P84078|ARF1_MOUSE	15	1	733.97	0.486214	0.660949	1.14365	20696.8	ADP-ribosylation factor 1 OS=Mus musculus OX=10090 GN=Arf1 PE=1 SV=2	1.08342e+06	3273.24	1.4913e+06	885164	1.02029e+06	203041	897070
Q9CRA4|MSMO1_MOUSE	2	2	163.49	0.486312	0.660949	1.78359	34772.4	Methylsterol monooxygenase 1 OS=Mus musculus OX=10090 GN=Msmo1 PE=1 SV=1	657101	17459.4	359906	700381	649867	1.05435e+06	55490.4
P14069|S10A6_MOUSE	1	1	115.3	0.486699	0.660949	1.98022	10050.6	Protein S100-A6 OS=Mus musculus OX=10090 GN=S100a6 PE=1 SV=3	7143.56	159754	171321	16230.2	17409.2	4761.2	189330
Q9ERF3|WDR61_MOUSE	1	1	93.26	0.486959	0.660949	1.33756	33772.9	WD repeat-containing protein 61 OS=Mus musculus OX=10090 GN=Wdr61 PE=1 SV=1	38475.2	228572	24511.5	193295	169683	126502	30488.6
Q8BJA2|S41A1_MOUSE	2	2	103.95	0.486987	0.660949	1.2722	54928	Solute carrier family 41 member 1 OS=Mus musculus OX=10090 GN=Slc41a1 PE=2 SV=1	1806.63	82972.8	2640.86	14744.7	23463.3	47876.6	5536.77
O35682|MYADM_MOUSE	8	8	380	0.487505	0.660949	1.04454	35284.6	Myeloid-associated differentiation marker OS=Mus musculus OX=10090 GN=Myadm PE=1 SV=2	6.70371e+06	16306.7	7.21334e+06	6.79608e+06	6.4733e+06	690365	5.44551e+06
P47708|RP3A_MOUSE	3	3	130.85	0.487894	0.660949	2.60377	75489.2	Rabphilin-3A OS=Mus musculus OX=10090 GN=Rph3a PE=1 SV=2	116645	9440.81	312272	568535	423253	12628.6	517429
Q9D1H8|RM53_MOUSE	1	1	59.01	0.487945	0.660949	3.51591	12737.6	39S ribosomal protein L53, mitochondrial OS=Mus musculus OX=10090 GN=Mrpl53 PE=1 SV=1	1908.83	3649.12	0	0	0	26055	0
O88507|CNTFR_MOUSE	7	7	460.66	0.488053	0.660949	1.67122	40801.4	Ciliary neurotrophic factor receptor subunit alpha OS=Mus musculus OX=10090 GN=Cntfr PE=1 SV=2	1.41989e+06	187189	222754	1.65523e+06	975746	142179	1.30425e+06
Q8BHB9|CLIC6_MOUSE	2	2	67.49	0.488288	0.660949	8.3709	62886	Chloride intracellular channel protein 6 OS=Mus musculus OX=10090 GN=Clic6 PE=1 SV=1	1039.48	304358	14419.9	13756.1	35074.3	388.863	1721.79
Q80U87|UBP8_MOUSE	2	2	60.23	0.488827	0.661054	2.12104	122610	Ubiquitin carboxyl-terminal hydrolase 8 OS=Mus musculus OX=10090 GN=Usp8 PE=1 SV=2	26338	4138.48	5365.92	50347	37830.8	3641.15	9545.32
Q99KE1|MAOM_MOUSE	4	3	238.86	0.489032	0.661054	1.50113	65799.1	NAD-dependent malic enzyme, mitochondrial OS=Mus musculus OX=10090 GN=Me2 PE=1 SV=1	27981.3	494618	14354.3	107197	154798	83271.8	131667
P68033|ACTC_MOUSE	33	2	1654.69	0.489247	0.661054	1.50581	42019	Actin, alpha cardiac muscle 1 OS=Mus musculus OX=10090 GN=Actc1 PE=1 SV=1	1.2555e+08	68376.5	116262934	2.19007e+08	1.73633e+08	3.49707e+06	8.94998e+07
Q80YV4|PANK4_MOUSE	1	1	39.43	0.490157	0.661886	18.8153	91522	4'-phosphopantetheine phosphatase OS=Mus musculus OX=10090 GN=Pank4 PE=1 SV=2	522.345	1173.89	0	21678.6	13215.6	0	7659.49
Q3URJ8|NKAI3_MOUSE	1	1	27.3	0.490854	0.662062	3.85165	20700.3	Sodium/potassium-transporting ATPase subunit beta-1-interacting protein 3 OS=Mus musculus OX=10090 GN=Nkain3 PE=2 SV=1	1173.66	0	26270.5	533.903	2437.57	2923.61	3605.32
P45952|ACADM_MOUSE	1	1	42.26	0.490897	0.662062	38.4002	46481.2	Medium-chain specific acyl-CoA dehydrogenase, mitochondrial OS=Mus musculus OX=10090 GN=Acadm PE=1 SV=1	916457	353.227	0	5308.46	13988.8	6929.16	5607.08
Q8BGY3|LUZP2_MOUSE	1	1	26.31	0.49117	0.662062	2.63599	39020.5	Leucine zipper protein 2 OS=Mus musculus OX=10090 GN=Luzp2 PE=2 SV=1	223837	2370.75	105325	289043	209325	659456	7397.53
Q9JJF9|SPP2A_MOUSE	1	1	46	0.491653	0.662282	24.0446	58128.8	Signal peptide peptidase-like 2A OS=Mus musculus OX=10090 GN=Sppl2a PE=1 SV=2	1335.48	114156	259.7	423.561	1061.08	4419.65	514.382
P56382|ATP5E_MOUSE	2	2	58.89	0.492013	0.662282	1.24393	5837.84	ATP synthase subunit epsilon, mitochondrial OS=Mus musculus OX=10090 GN=Atp5f1e PE=1 SV=2	562080	557190	2.60334e+06	170561	92579	5.63859e+06	272468
P11499|HS90B_MOUSE	42	25	2208.83	0.492216	0.662282	1.76544	83281.3	Heat shock protein HSP 90-beta OS=Mus musculus OX=10090 GN=Hsp90ab1 PE=1 SV=3	2.80456e+06	201712	2.64399e+06	5.36832e+06	4.35804e+06	442414	3.13151e+06
Q6QD59|SEC20_MOUSE	1	1	35.46	0.492843	0.662328	6.96716	26175.3	Vesicle transport protein SEC20 OS=Mus musculus OX=10090 GN=Bnip1 PE=1 SV=1	6.6191e+06	58825	1.6914e+06	223149	252391	764848	361283
P98156|VLDLR_MOUSE	2	1	78.24	0.492933	0.662328	2.71674	96372.6	Very low-density lipoprotein receptor OS=Mus musculus OX=10090 GN=Vldlr PE=1 SV=1	262098	41523.4	13220.8	101570	16053.2	26566.9	11311.7
Q8R086|SUOX_MOUSE	1	1	42.59	0.493134	0.662328	10.9228	60755.9	Sulfite oxidase, mitochondrial OS=Mus musculus OX=10090 GN=Suox PE=1 SV=2	249.389	53300.8	182817	589.373	888.573	15588.9	11786.3
O55074|AKA7A_MOUSE;Q7TN79|AKA7G_MOUSE	1	1	20.64	0.494215	0.663384	1.55341	9169.13	A-kinase anchor protein 7 isoform alpha OS=Mus musculus OX=10090 GN=Akap7 PE=1 SV=4	1.1041e+06	122689	1.18853e+06	1.23602e+06	1.5322e+06	264531	1.9699e+06
Q9WVA2|TIM8A_MOUSE	2	2	70.77	0.4954	0.663812	1.29682	11042.4	Mitochondrial import inner membrane translocase subunit Tim8 A OS=Mus musculus OX=10090 GN=Timm8a1 PE=1 SV=1	7431.59	179764	7321.89	104670	14728.8	196176	20764.1
P06797|CATL1_MOUSE	1	1	37.37	0.495521	0.663812	1.1381	37547.4	Procathepsin L OS=Mus musculus OX=10090 GN=Ctsl PE=1 SV=2	167795	4.14765	0	113322	76842	6419.19	0
O08989|RASM_MOUSE	1	1	37.64	0.495603	0.663812	1.11685	23901.5	Ras-related protein M-Ras OS=Mus musculus OX=10090 GN=Mras PE=1 SV=1	1.01799e+06	31312.8	251904	502278	395089	254828	401223
Q9JKN1|ZNT7_MOUSE	4	3	148.68	0.495936	0.663812	2.94934	41789.9	Zinc transporter 7 OS=Mus musculus OX=10090 GN=Slc30a7 PE=1 SV=1	7672.19	180867	16988	2483.92	5921.14	58089.8	26419.4
Q64253|LY6E_MOUSE	5	5	177.29	0.496157	0.663812	1.3086	14391.8	Lymphocyte antigen 6E OS=Mus musculus OX=10090 GN=Ly6e PE=1 SV=3	3457.61	840164	1.28586e+06	326648	424279	873936	544871
Q8QZY1|EIF3L_MOUSE	1	1	20.03	0.49679	0.663812	1.50298	66612.9	Eukaryotic translation initiation factor 3 subunit L OS=Mus musculus OX=10090 GN=Eif3l PE=1 SV=1	155288	2649.8	20451.9	112228	124955	5392.87	114914
P21107|TPM3_MOUSE	1	1	29.9	0.496833	0.663812	1.41862	32994	Tropomyosin alpha-3 chain OS=Mus musculus OX=10090 GN=Tpm3 PE=1 SV=3	101830	5649.19	374149	352622	14107.6	0	85942.6
P05064|ALDOA_MOUSE	54	31	3305.57	0.497006	0.663812	1.99396	39355.9	Fructose-bisphosphate aldolase A OS=Mus musculus OX=10090 GN=Aldoa PE=1 SV=2	1.02578e+07	419077	1.00269e+07	2.20645e+07	1.47427e+07	1.00054e+06	1.72354e+07
Q80Y17|L2GL1_MOUSE	2	2	85.33	0.497828	0.663812	1.02028	112618	Lethal(2) giant larvae protein homolog 1 OS=Mus musculus OX=10090 GN=Llgl1 PE=1 SV=1	210415	10508.9	19167.8	45434	56247.4	170489	41588.4
Q9CQW1|YKT6_MOUSE	3	2	125.7	0.497839	0.663812	1.88507	22314.4	Synaptobrevin homolog YKT6 OS=Mus musculus OX=10090 GN=Ykt6 PE=1 SV=1	109739	19.9905	226624	33391.5	24762.1	100373	79400.7
P05202|AATM_MOUSE	41	38	2117.05	0.497852	0.663812	2.70815	47411.4	Aspartate aminotransferase, mitochondrial OS=Mus musculus OX=10090 GN=Got2 PE=1 SV=1	2.5963e+06	2.40409e+06	1.66102e+07	2.47981e+07	3.85012e+07	958416	1.37753e+07
P35235|PTN11_MOUSE	1	1	34.11	0.498075	0.663812	1.62866	68034.9	Tyrosine-protein phosphatase non-receptor type 11 OS=Mus musculus OX=10090 GN=Ptpn11 PE=1 SV=3	6451.56	14854	70503.7	78859.4	56125	6735.17	57648.1
Q8VD00|SGMR2_MOUSE	1	1	55.61	0.498507	0.663971	3.36008	20810.9	Sigma intracellular receptor 2 OS=Mus musculus OX=10090 GN=Tmem97 PE=1 SV=1	11106.2	317721	0	44448.5	63525	1057.75	21452.5
Q80UW2|FBX2_MOUSE	1	1	40.97	0.499072	0.663971	10293.5	33675.9	F-box only protein 2 OS=Mus musculus OX=10090 GN=Fbxo2 PE=1 SV=1	0	170193	0	0	10.291	0	11.7544
Q923S9|RAB30_MOUSE	2	1	64.79	0.49964	0.663971	14.9661	23058.2	Ras-related protein Rab-30 OS=Mus musculus OX=10090 GN=Rab30 PE=1 SV=1	749.038	0	24806.5	273174	190990	45791.3	0
Q8BJZ4|RT35_MOUSE	1	1	47.7	0.499803	0.663971	1.5725	35975.3	28S ribosomal protein S35, mitochondrial OS=Mus musculus OX=10090 GN=Mrps35 PE=1 SV=2	235837	75645.7	24772.4	110358	138384	35758.5	613.181
Q61102|ABCB7_MOUSE	4	4	129.93	0.500289	0.663971	6.39147	82580.9	Iron-sulfur clusters transporter ABCB7, mitochondrial OS=Mus musculus OX=10090 GN=Abcb7 PE=1 SV=3	17082.8	353278	8848.28	24505.5	25181.1	20612.7	8808.08
P62911|RL32_MOUSE	3	3	94.61	0.50044	0.663971	2.84024	15859.8	60S ribosomal protein L32 OS=Mus musculus OX=10090 GN=Rpl32 PE=1 SV=2	162970	29369	202052	68239.8	52873.9	822548	549891
Q8BHW2|OSCP1_MOUSE	1	1	46.95	0.500624	0.663971	1.47025	43231.8	Protein OSCP1 OS=Mus musculus OX=10090 GN=Oscp1 PE=1 SV=1	6048.14	187946	314.293	154679	216465	4774.67	4991.99
Q07646|MEST_MOUSE	3	3	131.77	0.500893	0.663971	1.43233	38907.2	Mesoderm-specific transcript protein OS=Mus musculus OX=10090 GN=Mest PE=2 SV=1	11688	76403.7	22870.1	9131.16	8060.77	75561.7	10539.2
P60710|ACTB_MOUSE	73	5	4128.62	0.501392	0.663971	1.73791	41736.8	Actin, cytoplasmic 1 OS=Mus musculus OX=10090 GN=Actb PE=1 SV=1	6.87023e+07	50915.2	5.2434e+07	1.24313e+08	9.72308e+07	1.31371e+06	5.79584e+07
P63260|ACTG_MOUSE	72	4	4046.75	0.501392	0.663971	1.73791	41792.9	Actin, cytoplasmic 2 OS=Mus musculus OX=10090 GN=Actg1 PE=1 SV=1	5.72404e+07	42420.8	4.36862e+07	103573310	8.10094e+07	1.09454e+06	4.8289e+07
P48024|EIF1_MOUSE	2	2	90.39	0.501441	0.663971	11.1722	12746.5	Eukaryotic translation initiation factor 1 OS=Mus musculus OX=10090 GN=Eif1 PE=1 SV=2	2.28352e+06	189137	11158.9	100339	90043.2	85664.5	20382.7
P09055|ITB1_MOUSE	8	7	370.84	0.502161	0.664245	1.10292	88231.4	Integrin beta-1 OS=Mus musculus OX=10090 GN=Itgb1 PE=1 SV=1	5.94837e+06	17720.5	570661	1.12753e+06	530469	620872	5.62345e+06
P98200|AT8A2_MOUSE	6	4	233.49	0.502517	0.664245	1.36678	129417	Phospholipid-transporting ATPase IB OS=Mus musculus OX=10090 GN=Atp8a2 PE=1 SV=1	147634	15495.6	2.05109e+06	565440	1.13849e+06	283873	172236
Q6GQS1|SCMC3_MOUSE	19	15	736.75	0.50265	0.664245	1.83228	52497	Calcium-binding mitochondrial carrier protein SCaMC-3 OS=Mus musculus OX=10090 GN=Slc25a23 PE=1 SV=1	434734	30029.5	2.89132e+06	3.05737e+06	4.62329e+06	178167	340227
P55012|S12A2_MOUSE	14	13	671.23	0.502828	0.664245	1.25172	131033	Solute carrier family 12 member 2 OS=Mus musculus OX=10090 GN=Slc12a2 PE=1 SV=2	1.95003e+06	207464	784990	1.80847e+06	1.25273e+06	450580	1.39911e+06
P17563|SBP1_MOUSE;Q63836|SBP2_MOUSE	2	2	74.22	0.50339	0.664301	1.11044	52514.1	Methanethiol oxidase OS=Mus musculus OX=10090 GN=Selenbp1 PE=1 SV=2	6274.96	260.2	720873	402027	354625	1111.33	115651
Q64514|TPP2_MOUSE	13	10	526.02	0.503604	0.664301	1.03446	139878	Tripeptidyl-peptidase 2 OS=Mus musculus OX=10090 GN=Tpp2 PE=1 SV=3	447185	28.5378	828034	728180	827245	37862	50403.6
P23780|BGAL_MOUSE	5	5	221.96	0.503757	0.664301	2.3868	73121	Beta-galactosidase OS=Mus musculus OX=10090 GN=Glb1 PE=1 SV=1	292158	67101.5	102334	706650	605566	77731.4	79026
Q9DC50|OCTC_MOUSE	2	1	84.68	0.504123	0.664307	8.26928	70264.5	Peroxisomal carnitine O-octanoyltransferase OS=Mus musculus OX=10090 GN=Crot PE=1 SV=1	13112.6	105413	34.1715	3555.32	15169.9	391.248	0
Q91XV3|BASP1_MOUSE	20	19	1110.98	0.504578	0.664307	13.7276	22086.6	Brain acid soluble protein 1 OS=Mus musculus OX=10090 GN=Basp1 PE=1 SV=3	273095	4.36199e+07	1.50631e+06	1.52604e+06	1.21293e+06	673148	997413
Q922H4|GMPPA_MOUSE	3	3	125.63	0.504647	0.664307	2.12199	46244.2	Mannose-1-phosphate guanyltransferase alpha OS=Mus musculus OX=10090 GN=Gmppa PE=1 SV=1	2386.26	13778.8	66748.3	93521.7	70693.6	2581.23	67792.2
Q8BGF9|S2544_MOUSE	5	5	195.34	0.505415	0.664382	1.07604	35339.3	Solute carrier family 25 member 44 OS=Mus musculus OX=10090 GN=Slc25a44 PE=1 SV=1	11453	639456	95242.4	263413	452052	105005	104098
Q9JMF7|DOPP1_MOUSE	2	2	76.63	0.505719	0.664382	3.29527	27098.7	Dolichyldiphosphatase 1 OS=Mus musculus OX=10090 GN=Dolpp1 PE=2 SV=1	25957.6	285965	22355.1	44692.4	29046.4	33494.7	28022
Q62048|PEA15_MOUSE	4	4	204.68	0.505996	0.664382	1.13346	15054.1	Astrocytic phosphoprotein PEA-15 OS=Mus musculus OX=10090 GN=Pea15 PE=1 SV=1	117926	1.33754e+06	334351	1.14979e+06	744098	324858	486162
Q80TL4|PHF24_MOUSE	7	7	293.4	0.506055	0.664382	1.17566	45222.9	PHD finger protein 24 OS=Mus musculus OX=10090 GN=Phf24 PE=1 SV=2	1.79525e+06	29533	1.53497e+06	1.82644e+06	1.48615e+06	273578	1.68038e+06
Q9CR98|F136A_MOUSE	2	1	89.25	0.506262	0.664382	1249.43	15674.1	Protein FAM136A OS=Mus musculus OX=10090 GN=Fam136a PE=1 SV=1	0	124028	0	0	0	132.357	0
Q9QZD8|DIC_MOUSE	5	4	239.25	0.506476	0.664382	1.14312	31714.9	Mitochondrial dicarboxylate carrier OS=Mus musculus OX=10090 GN=Slc25a10 PE=1 SV=2	560439	430895	351768	225251	435591	802964	102787
Q8VHL0|UT1_MOUSE	3	2	127.98	0.507635	0.665515	1.13888	42125.9	Urea transporter 1 OS=Mus musculus OX=10090 GN=Slc14a1 PE=1 SV=2	49279.5	74286.2	196128	15111.5	22099.1	64304.2	272763
B9EJ86|OSBL8_MOUSE	1	1	42.43	0.508227	0.665811	98.7473	101269	Oxysterol-binding protein-related protein 8 OS=Mus musculus OX=10090 GN=Osbpl8 PE=1 SV=1	0	177.778	134999	0	1718.16	107.054	0
Q80ZJ1|RAP2A_MOUSE	6	1	346.61	0.508454	0.665811	2.30154	20642.5	Ras-related protein Rap-2a OS=Mus musculus OX=10090 GN=Rap2a PE=1 SV=2	2.9102e+06	35407.6	258123	2.69048e+06	2.93094e+06	32949.6	4.17697e+06
P70398|USP9X_MOUSE	16	13	679.97	0.509975	0.666881	1.21915	290709	Probable ubiquitin carboxyl-terminal hydrolase FAF-X OS=Mus musculus OX=10090 GN=Usp9x PE=1 SV=2	711418	396.897	235854	427811	472978	72568.6	63069.3
Q8BHJ9|SLU7_MOUSE	1	1	21.41	0.510146	0.666881	17.6873	68080.3	Pre-mRNA-splicing factor SLU7 OS=Mus musculus OX=10090 GN=Slu7 PE=1 SV=1	1042.14	632690	0	14091.4	1835.65	6357.99	25488.1
Q9Z1L5|CA2D3_MOUSE	23	23	1123.63	0.51038	0.666881	1.03122	122778	Voltage-dependent calcium channel subunit alpha-2/delta-3 OS=Mus musculus OX=10090 GN=Cacna2d3 PE=1 SV=1	2.19936e+06	139565	2.54181e+06	1.97393e+06	2.16458e+06	1.31475e+06	1.25753e+06
Q9WUK2|IF4H_MOUSE	6	6	321.04	0.510595	0.666881	1.09549	27341	Eukaryotic translation initiation factor 4H OS=Mus musculus OX=10090 GN=Eif4h PE=1 SV=3	159132	1920.91	760743	917965	252216	120423	55813.3
Q9D819|IPYR_MOUSE	7	5	300.14	0.510752	0.666881	1.18486	32667	Inorganic pyrophosphatase OS=Mus musculus OX=10090 GN=Ppa1 PE=1 SV=1	1.05539e+06	89014.8	2.17216e+06	1.91604e+06	1.93606e+06	451694	935756
P56391|CX6B1_MOUSE	10	9	501.96	0.511659	0.666998	4.16551	10071.4	Cytochrome c oxidase subunit 6B1 OS=Mus musculus OX=10090 GN=Cox6b1 PE=1 SV=2	91581	775498	9.32462e+06	1.65462e+07	1.45595e+07	2.54597e+07	39407.3
O88998|NOE1_MOUSE	1	1	31.59	0.511696	0.666998	1.06834	55397.8	Noelin OS=Mus musculus OX=10090 GN=Olfm1 PE=1 SV=1	173737	20558	713945	477778	172495	300709	182537
Q61831|MK10_MOUSE	5	2	168.6	0.512281	0.666998	1.52618	52532.5	Mitogen-activated protein kinase 10 OS=Mus musculus OX=10090 GN=Mapk10 PE=1 SV=2	80789.4	42221.5	764005	1.11905e+06	312202	58656	315083
Q61165|SL9A1_MOUSE	1	1	49.59	0.51237	0.666998	2.56389	91467.7	Sodium/hydrogen exchanger 1 OS=Mus musculus OX=10090 GN=Slc9a1 PE=1 SV=1	20750.1	241207	32172.4	58212.6	24673.7	168340	754258
P97427|DPYL1_MOUSE	33	20	1628.78	0.512372	0.666998	1.19594	62167.8	Dihydropyrimidinase-related protein 1 OS=Mus musculus OX=10090 GN=Crmp1 PE=1 SV=1	3.44804e+06	138113	1.59674e+07	1.38563e+07	8.03411e+06	803633	8.48573e+06
Q5DTL9|S4A10_MOUSE	14	10	736.05	0.512621	0.666998	1.07048	125817	Sodium-driven chloride bicarbonate exchanger OS=Mus musculus OX=10090 GN=Slc4a10 PE=1 SV=2	6.56624e+06	7455.2	4.18528e+06	4.88131e+06	4.94414e+06	282454	5.24841e+06
A2AWA9|RBGP1_MOUSE	1	1	45.81	0.512982	0.667082	1.12575	120798	Rab GTPase-activating protein 1 OS=Mus musculus OX=10090 GN=Rabgap1 PE=1 SV=1	7266.68	460.501	49429.7	18885	22382.9	2325.73	42198.6
Q6S5C2|GNPTG_MOUSE	1	1	48.48	0.514247	0.667725	1.91854	34168.9	N-acetylglucosamine-1-phosphotransferase subunit gamma OS=Mus musculus OX=10090 GN=Gnptg PE=1 SV=1	1850.83	337.453	27757	0	2549.57	73994.2	58.0112
P70261|PALD_MOUSE	1	1	20.07	0.514359	0.667725	9.34063	96739.9	Paladin OS=Mus musculus OX=10090 GN=Pald1 PE=1 SV=1	0	18613.6	178.096	91360.6	0	5267.03	137408
Q8VCM8|NCLN_MOUSE	10	8	601.75	0.514546	0.667725	3.43064	62908.2	Nicalin OS=Mus musculus OX=10090 GN=Ncln PE=1 SV=2	207880	182542	178527	616832	488754	1.45804e+06	38855.7
Q8BGS7|CEPT1_MOUSE	3	3	111.91	0.514664	0.667725	1.56372	46434.5	Choline/ethanolaminephosphotransferase 1 OS=Mus musculus OX=10090 GN=Cept1 PE=1 SV=1	980453	712754	3.958e+06	3.31897e+06	2.66708e+06	5.18798e+06	608507
O70161|PI51C_MOUSE	9	9	543.23	0.515548	0.66821	1.26746	72408.4	Phosphatidylinositol 4-phosphate 5-kinase type-1 gamma OS=Mus musculus OX=10090 GN=Pip5k1c PE=1 SV=2	972756	62791.6	2.04675e+06	2.50331e+06	1.69851e+06	551137	455967
Q9QXV0|PCS1N_MOUSE	8	8	428.36	0.516231	0.66821	2.52818	27270.2	ProSAAS OS=Mus musculus OX=10090 GN=Pcsk1n PE=1 SV=2	1.14866e+07	2.28388e+06	723270	1.14344e+06	1.80944e+06	598923	4.092e+06
Q8VC88|GRAN_MOUSE	1	1	38.09	0.516554	0.66821	2.49869	24662.9	Grancalcin OS=Mus musculus OX=10090 GN=Gca PE=1 SV=1	321179	10214.2	214500	159204	103274	3008.25	25808.6
Q91V12|BACH_MOUSE	13	13	606.25	0.517043	0.66821	1.12214	42536.9	Cytosolic acyl coenzyme A thioester hydrolase OS=Mus musculus OX=10090 GN=Acot7 PE=1 SV=2	711228	207165	6.58169e+06	3.62488e+06	5.30736e+06	513038	1.77628e+06
Q8BLV3|SL9A7_MOUSE	5	5	258.61	0.517313	0.66821	1.99624	80289.4	Sodium/hydrogen exchanger 7 OS=Mus musculus OX=10090 GN=Slc9a7 PE=1 SV=1	196560	106962	34967	195447	274527	401727	29241.5
E9Q912|GDS1_MOUSE	17	15	1008.87	0.517672	0.66821	2.10056	66076.5	Rap1 GTPase-GDP dissociation stimulator 1 OS=Mus musculus OX=10090 GN=Rap1gds1 PE=2 SV=1	9.62508e+06	409952	1.55791e+06	3.69384e+06	3.35854e+06	174205	132054
Q9CQX8|RT36_MOUSE	1	1	51.4	0.517815	0.66821	1.24991	11100.8	28S ribosomal protein S36, mitochondrial OS=Mus musculus OX=10090 GN=Mrps36 PE=1 SV=1	401629	146964	296.779	2166.94	0.0696049	571487	11870.9
Q9Z2B2|UCP5_MOUSE	3	3	117.33	0.51803	0.66821	2.88682	36285.7	Brain mitochondrial carrier protein 1 OS=Mus musculus OX=10090 GN=Slc25a14 PE=1 SV=2	41015.1	182849	0	5480.72	8987.55	61024.8	27902.8
Q9D1K7|CT027_MOUSE	1	1	44.45	0.518213	0.66821	1.02597	19476.2	UPF0687 protein C20orf27 homolog OS=Mus musculus OX=10090 PE=1 SV=3	75907.6	378.404	149130	180723	57481.4	13364.3	56792.1
Q8VCN5|CGL_MOUSE	1	1	36.05	0.518221	0.66821	4.27926	43567.2	Cystathionine gamma-lyase OS=Mus musculus OX=10090 GN=Cth PE=1 SV=1	9430.01	72.5219	103398	1682.29	1060.01	32435.3	0
Q61425|HCDH_MOUSE	2	2	63.43	0.518645	0.66821	10.2371	34463.9	Hydroxyacyl-coenzyme A dehydrogenase, mitochondrial OS=Mus musculus OX=10090 GN=Hadh PE=1 SV=2	164035	300542	854.319	6863.33	5945.51	10216.6	37594.8
Q6PHZ2|KCC2D_MOUSE	12	5	548.9	0.518798	0.66821	1.09771	56369.5	Calcium/calmodulin-dependent protein kinase type II subunit delta OS=Mus musculus OX=10090 GN=Camk2d PE=1 SV=1	191714	87619.9	732541	430940	557371	285860	206827
P67871|CSK2B_MOUSE	7	7	384.73	0.518899	0.66821	1.75074	24942.4	Casein kinase II subunit beta OS=Mus musculus OX=10090 GN=Csnk2b PE=1 SV=1	277419	49760.4	1.54969e+06	2.22471e+06	1.16653e+06	917152	72813.6
Q9JIF3|GTR8_MOUSE	1	1	63.99	0.519362	0.668424	13.4227	51508	Solute carrier family 2, facilitated glucose transporter member 8 OS=Mus musculus OX=10090 GN=Slc2a8 PE=1 SV=2	4576.98	839866	10645.1	867.379	12345.4	25242.4	46484.4
Q8BH95|ECHM_MOUSE	4	4	307.92	0.52	0.668862	1.65906	31474.4	Enoyl-CoA hydratase, mitochondrial OS=Mus musculus OX=10090 GN=Echs1 PE=1 SV=1	398874	1042.11	77936.1	362952	636634	41368.9	16091.4
P26450|P85A_MOUSE	1	1	40.88	0.521179	0.66922	1.81618	83517.4	Phosphatidylinositol 3-kinase regulatory subunit alpha OS=Mus musculus OX=10090 GN=Pik3r1 PE=1 SV=2	2401.44	42132.6	11374.2	62166.6	58530.7	8404.76	6284.01
P31650|S6A11_MOUSE	24	19	1198.73	0.521234	0.66922	1.38417	69961	Sodium- and chloride-dependent GABA transporter 3 OS=Mus musculus OX=10090 GN=Slc6a11 PE=1 SV=2	1.6645e+07	707798	1.47412e+07	2.07126e+07	2.33474e+07	2.83437e+06	1.23369e+07
Q8CGF5|TLCD4_MOUSE	1	1	36.01	0.521892	0.66922	1.95605	31235.9	TLC domain-containing protein 4 OS=Mus musculus OX=10090 GN=Tlcd4 PE=2 SV=1	2949.62	202699	7413.11	190229	139689	224168	1593.18
Q9Z1Z0|USO1_MOUSE	2	2	111.21	0.522242	0.66922	1.51506	106983	General vesicular transport factor p115 OS=Mus musculus OX=10090 GN=Uso1 PE=1 SV=2	129567	35794.5	145737	80109.5	54976.2	41294.5	97403.6
Q9Z0S6|CLD10_MOUSE	1	1	31.64	0.522534	0.66922	4.48633	24694.6	Claudin-10 OS=Mus musculus OX=10090 GN=Cldn10 PE=1 SV=2	28007.8	281.923	16456.7	246839	10975.8	3678.14	6170.38
P54728|RD23B_MOUSE	7	5	427.24	0.522566	0.66922	1.77859	43512.7	UV excision repair protein RAD23 homolog B OS=Mus musculus OX=10090 GN=Rad23b PE=1 SV=2	2.76111e+06	363793	588476	1.39972e+06	974010	246461	163576
Q9EQ06|DHB11_MOUSE	10	10	584.4	0.522943	0.66922	1.45146	32880.7	Estradiol 17-beta-dehydrogenase 11 OS=Mus musculus OX=10090 GN=Hsd17b11 PE=1 SV=1	1.18249e+06	276246	1.41458e+06	1.05115e+06	1.17106e+06	2.81153e+06	526929
Q0VGU4|VGF_MOUSE	10	6	551.23	0.52314	0.66922	2.17241	68231.8	Neurosecretory protein VGF OS=Mus musculus OX=10090 GN=Vgf PE=1 SV=1	166362	1.86302e+06	1.95351e+06	874720	1.10695e+06	290856	172009
P60335|PCBP1_MOUSE	5	5	230.76	0.523317	0.66922	1.18836	37497.8	Poly(rC)-binding protein 1 OS=Mus musculus OX=10090 GN=Pcbp1 PE=1 SV=1	3.43539e+06	1553.27	1.69007e+06	4.54867e+06	3.06269e+06	235447	276879
P05063|ALDOC_MOUSE	40	20	2326.77	0.523531	0.66922	1.40202	39394.9	Fructose-bisphosphate aldolase C OS=Mus musculus OX=10090 GN=Aldoc PE=1 SV=4	1.28388e+07	209263	1.89292e+07	3.28654e+07	1.71415e+07	2.00398e+06	7.76607e+06
Q8BVQ5|PPME1_MOUSE	4	4	208.22	0.52355	0.66922	1.48466	42256.4	Protein phosphatase methylesterase 1 OS=Mus musculus OX=10090 GN=Ppme1 PE=1 SV=5	868812	32410.3	334237	1.10881e+06	868072	97304.7	371458
P29699|FETUA_MOUSE	1	1	55.54	0.524446	0.669984	1.40288	37325.6	Alpha-2-HS-glycoprotein OS=Mus musculus OX=10090 GN=Ahsg PE=1 SV=1	8624.54	1.2773e+06	13455.5	572241	316334	12941.2	333452
Q8K4Q7|CERK1_MOUSE	1	1	22.12	0.525881	0.670986	1.20262	59843.2	Ceramide kinase OS=Mus musculus OX=10090 GN=Cerk PE=1 SV=2	5529.22	45778.3	661.695	26562.8	22356.4	32712.9	1700.18
Q9CRC8|LRC40_MOUSE	1	1	85.55	0.526212	0.670986	1.46606	68075.8	Leucine-rich repeat-containing protein 40 OS=Mus musculus OX=10090 GN=Lrrc40 PE=1 SV=2	20755.6	28254.3	160608	181214	94201.4	18741.8	115593
Q9Z1B3|PLCB1_MOUSE	23	20	1020.17	0.526244	0.670986	1.79855	138396	1-phosphatidylinositol 4,5-bisphosphate phosphodiesterase beta-1 OS=Mus musculus OX=10090 GN=Plcb1 PE=1 SV=2	1.62235e+06	417766	2.29823e+06	5.1776e+06	2.90841e+06	487921	1.82968e+06
P61255|RL26_MOUSE	2	2	50.26	0.526796	0.670986	2.19608	17258.2	60S ribosomal protein L26 OS=Mus musculus OX=10090 GN=Rpl26 PE=1 SV=1	154346	49540.2	59400.1	41059.5	65657.1	474782	189430
Q9CQK7|RWDD1_MOUSE	1	1	55.31	0.526829	0.670986	3.25652	27785.5	RWD domain-containing protein 1 OS=Mus musculus OX=10090 GN=Rwdd1 PE=1 SV=1	33790.4	327455	35274.6	1.00733e+06	463940	10021.1	240404
Q9D8U8|SNX5_MOUSE	1	1	37.16	0.527052	0.670986	4.91407	46797.4	Sorting nexin-5 OS=Mus musculus OX=10090 GN=Snx5 PE=1 SV=1	108853	0	0	8292.41	19312.4	0	1930.21
O54829|RGS7_MOUSE	7	5	345.07	0.527643	0.670986	1.23906	54792.1	Regulator of G-protein signaling 7 OS=Mus musculus OX=10090 GN=Rgs7 PE=1 SV=2	2.39804e+06	1.76006e+06	700157	2.64333e+06	1.8494e+06	495476	239671
P50247|SAHH_MOUSE	6	5	203.65	0.528448	0.670986	1.45896	47688.2	Adenosylhomocysteinase OS=Mus musculus OX=10090 GN=Ahcy PE=1 SV=3	249549	25072.7	1.63507e+06	1.76826e+06	1.62465e+06	145393	176596
Q71LX4|TLN2_MOUSE	12	11	615.22	0.528467	0.670986	2.62483	253618	Talin-2 OS=Mus musculus OX=10090 GN=Tln2 PE=1 SV=3	42503.5	141468	481918	1.12718e+06	894581	31609.8	277092
P70663|SPRL1_MOUSE	3	3	116.3	0.528521	0.670986	1.11427	72287.3	SPARC-like protein 1 OS=Mus musculus OX=10090 GN=Sparcl1 PE=1 SV=3	571859	59853	254073	392205	394964	163757	365074
Q80UP8|S20A2_MOUSE	2	2	252	0.529365	0.670986	1.55161	70865.8	Sodium-dependent phosphate transporter 2 OS=Mus musculus OX=10090 GN=Slc20a2 PE=1 SV=2	14362.9	1.72975e+06	33718.9	618632	725687	73390.2	110026
P34914|HYES_MOUSE	3	3	175.35	0.529608	0.670986	1.62884	62515.4	Bifunctional epoxide hydrolase 2 OS=Mus musculus OX=10090 GN=Ephx2 PE=1 SV=2	405344	47344.6	22723.8	393326	506600	28525.3	104042
Q99JY0|ECHB_MOUSE	5	4	176.6	0.529661	0.670986	1.42339	51386.4	Trifunctional enzyme subunit beta, mitochondrial OS=Mus musculus OX=10090 GN=Hadhb PE=1 SV=1	233746	483373	604506	474267	407074	1.27457e+06	352340
Q80XI4|PI42B_MOUSE	12	8	584.26	0.529838	0.670986	1.14876	47319	Phosphatidylinositol 5-phosphate 4-kinase type-2 beta OS=Mus musculus OX=10090 GN=Pip4k2b PE=1 SV=1	141695	990790	43841.2	232968	200676	1.1256e+06	242506
Q6ZWN5|RS9_MOUSE	3	2	103.08	0.530223	0.670986	1.72405	22591.4	40S ribosomal protein S9 OS=Mus musculus OX=10090 GN=Rps9 PE=1 SV=3	1.75614e+06	9884.99	620679	545736	599711	121546	4.21938e+06
Q91VD9|NDUS1_MOUSE	40	38	1986.78	0.530714	0.670986	1.63065	79776.8	NADH-ubiquinone oxidoreductase 75 kDa subunit, mitochondrial OS=Mus musculus OX=10090 GN=Ndufs1 PE=1 SV=2	7.3717e+06	304655	169836	1.20513e+06	812664	1.43978e+07	643600
O70435|PSA3_MOUSE	3	2	175.06	0.530804	0.670986	1.16848	28405.2	Proteasome subunit alpha type-3 OS=Mus musculus OX=10090 GN=Psma3 PE=1 SV=3	348962	32966.8	539284	275658	382045	151845	625674
P48771|CX7A2_MOUSE	7	5	430.86	0.530815	0.670986	1.25897	9290.88	Cytochrome c oxidase subunit 7A2, mitochondrial OS=Mus musculus OX=10090 GN=Cox7a2 PE=1 SV=2	2.0157e+06	188012	2.31245e+06	1.17787e+06	1.27551e+06	4.01769e+06	1.1099e+06
O35343|IMA3_MOUSE	3	3	130.75	0.530897	0.670986	1.11099	57922.9	Importin subunit alpha-3 OS=Mus musculus OX=10090 GN=Kpna4 PE=1 SV=1	100440	107694	19658.1	207946	43444.6	16832.5	5156.8
Q7TMS5|ABCG2_MOUSE	6	6	269.02	0.531805	0.671756	3.81533	72977.8	Broad substrate specificity ATP-binding cassette transporter ABCG2 OS=Mus musculus OX=10090 GN=Abcg2 PE=1 SV=1	1.05019e+06	94428.7	420789	383171	543569	6.84508e+06	191563
P35282|RAB21_MOUSE	3	2	138.26	0.532941	0.672299	1.01413	24106.3	Ras-related protein Rab-21 OS=Mus musculus OX=10090 GN=Rab21 PE=1 SV=4	325492	1511	344018	264693	207379	34103	401163
P62305|RUXE_MOUSE	1	1	39	0.532949	0.672299	8.71528	10803.6	Small nuclear ribonucleoprotein E OS=Mus musculus OX=10090 GN=Snrpe PE=1 SV=1	179.877	8512.93	414414	0	3658.21	57090.5	3981.63
Q9Z1Z2|STRAP_MOUSE	1	1	49.12	0.533132	0.672299	1.40271	38442.3	Serine-threonine kinase receptor-associated protein OS=Mus musculus OX=10090 GN=Strap PE=1 SV=2	159057	37236.6	137876	159050	96831.8	19828	41931.8
Q7TNG5|EMAL2_MOUSE	1	1	71.76	0.533579	0.672486	1.56911	70733.8	Echinoderm microtubule-associated protein-like 2 OS=Mus musculus OX=10090 GN=Eml2 PE=1 SV=1	114634	156897	27748.4	122689	70805.3	22157.4	38657.8
Q3TDK6|ROGDI_MOUSE	6	6	280.58	0.533937	0.672561	1.40532	32100	Protein rogdi homolog OS=Mus musculus OX=10090 GN=Rogdi PE=1 SV=2	95678.2	562062	1.04719e+06	1.26029e+06	1.27266e+06	401942	259736
P10126|EF1A1_MOUSE	21	10	1007.09	0.536142	0.674584	1.76776	50113.9	Elongation factor 1-alpha 1 OS=Mus musculus OX=10090 GN=Eef1a1 PE=1 SV=3	1.19422e+07	1660.47	4.83901e+06	4.25643e+06	3.9503e+06	437240	4.01453e+06
Q69ZK0|PREX1_MOUSE	3	3	132.92	0.536143	0.674584	2.76133	184934	Phosphatidylinositol 3,4,5-trisphosphate-dependent Rac exchanger 1 protein OS=Mus musculus OX=10090 GN=Prex1 PE=1 SV=2	69372.9	115885	1055.69	62296.9	737.278	1230.52	25698.6
Q8BKX1|BAIP2_MOUSE	13	11	513.85	0.536943	0.675213	1.02723	59236.9	Brain-specific angiogenesis inhibitor 1-associated protein 2 OS=Mus musculus OX=10090 GN=Baiap2 PE=1 SV=2	320570	8971.81	860276	756286	546839	107913	218581
Q80U28|MADD_MOUSE	5	4	217.48	0.537334	0.67523	1.53936	175179	MAP kinase-activating death domain protein OS=Mus musculus OX=10090 GN=Madd PE=1 SV=2	198162	28043	48576.6	95240.9	78857.9	346022	43863.8
Q99LT0|DPY30_MOUSE	2	2	76.46	0.537557	0.67523	1.27688	11212.6	Protein dpy-30 homolog OS=Mus musculus OX=10090 GN=Dpy30 PE=1 SV=1	225777	261346	11057.5	213926	203743	381765	48721.1
Q99J99|THTM_MOUSE	2	2	73.69	0.539157	0.675911	1.02255	33097.3	3-mercaptopyruvate sulfurtransferase OS=Mus musculus OX=10090 GN=Mpst PE=1 SV=4	716623	35701.9	127482	417409	354146	103095	272562
Q9Z306|S22A4_MOUSE	1	1	25.3	0.539175	0.675911	16.7398	62290.3	Solute carrier family 22 member 4 OS=Mus musculus OX=10090 GN=Slc22a4 PE=1 SV=1	120.037	179542	8330.39	63.0717	3672.47	1362.53	9875.68
P97449|AMPN_MOUSE	1	1	81.11	0.539369	0.675911	1.06332	109651	Aminopeptidase N OS=Mus musculus OX=10090 GN=Anpep PE=1 SV=4	7779.11	281184	9816.95	108851	162884	9302.73	93613.6
P70207|PLXA2_MOUSE	12	6	531	0.539503	0.675911	1.3881	211533	Plexin-A2 OS=Mus musculus OX=10090 GN=Plxna2 PE=1 SV=2	486046	377206	32536.6	542494	351405	89632.6	674399
Q9ESN4|C1QL3_MOUSE	2	2	77.54	0.539601	0.675911	1.69257	26687.1	Complement C1q-like protein 3 OS=Mus musculus OX=10090 GN=C1ql3 PE=1 SV=1	84303.3	37960.3	313153	315479	418707	215383	33059.2
Q9JJI6|PIGO_MOUSE	2	2	70.91	0.540207	0.676025	1.70563	119156	GPI ethanolamine phosphate transferase 3 OS=Mus musculus OX=10090 GN=Pigo PE=1 SV=2	93348.9	4515.17	1446.87	26591.8	13613	28616.9	8811.88
A2APX8|SCN1A_MOUSE	16	1	980.88	0.540293	0.676025	1.14602	228797	Sodium channel protein type 1 subunit alpha OS=Mus musculus OX=10090 GN=Scn1a PE=1 SV=1	19293	174762	12480.7	69547.2	87780.5	32124.8	50842.1
A2A699|F1712_MOUSE	3	3	131.52	0.540671	0.676118	1.06741	87487.1	Protein FAM171A2 OS=Mus musculus OX=10090 GN=Fam171a2 PE=1 SV=1	114825	14879.9	500782	398830	289065	63093.8	146332
Q8K0S0|PHYIP_MOUSE	6	3	218.67	0.541504	0.676118	1.53997	37554.6	Phytanoyl-CoA hydroxylase-interacting protein OS=Mus musculus OX=10090 GN=Phyhip PE=1 SV=1	670161	306497	1.84107e+06	1.17819e+06	210334	826583	224526
P06880|SOMA_MOUSE	3	3	182.42	0.541603	0.676118	8.21173	24716.4	Somatotropin OS=Mus musculus OX=10090 GN=Gh1 PE=2 SV=1	856440	11374.4	16995.4	10891.4	14813	98521.8	19439.6
Q9R0Y8|GBRG1_MOUSE	4	1	255.66	0.541819	0.676118	1.1787	53406.7	Gamma-aminobutyric acid receptor subunit gamma-1 OS=Mus musculus OX=10090 GN=Gabrg1 PE=2 SV=2	406690	101823	176789	237446	322636	368585	148353
Q61735|CD47_MOUSE	11	11	597.37	0.54187	0.676118	1.02358	33097.5	Leukocyte surface antigen CD47 OS=Mus musculus OX=10090 GN=Cd47 PE=1 SV=2	1.68101e+07	1.27687e+06	1.26682e+07	1.2969e+07	8.38523e+06	1.25993e+07	8.02026e+06
O88441|MTX2_MOUSE	19	18	961.6	0.542693	0.67652	1.78683	29758.1	Metaxin-2 OS=Mus musculus OX=10090 GN=Mtx2 PE=1 SV=1	4.34099e+06	4.96579e+06	25777.7	7.83542e+06	1.15195e+07	208680	2.67056e+06
Q6ZPE2|MTMR5_MOUSE	5	5	214.61	0.543045	0.67652	61.6025	208691	Myotubularin-related protein 5 OS=Mus musculus OX=10090 GN=Sbf1 PE=1 SV=2	67224.6	1.12317e+06	1.57916e+08	1.78576e+06	1.08581e+06	248262	323895
Q9WTR5|CAD13_MOUSE	11	10	550.11	0.543094	0.67652	1.17383	78185.6	Cadherin-13 OS=Mus musculus OX=10090 GN=Cdh13 PE=1 SV=2	36813.9	1.46841e+06	1.0487e+06	979134	1.03308e+06	224070	1.76087e+06
Q6PAK3|ANM8_MOUSE	3	2	133.13	0.543576	0.676548	1.83052	45276.2	Protein arginine N-methyltransferase 8 OS=Mus musculus OX=10090 GN=Prmt8 PE=1 SV=2	53714.9	58949.5	287996	76621.4	94910.1	77934.6	42370.4
Q8BPN8|DMXL2_MOUSE	38	33	1896.33	0.543718	0.676548	5.10236	338209	DmX-like protein 2 OS=Mus musculus OX=10090 GN=Dmxl2 PE=1 SV=3	4.05549e+06	199388	4.6384e+06	1.02303e+06	1.55162e+06	2.38945e+06	5.55382e+07
Q8JZW4|CPNE5_MOUSE	22	14	1065.07	0.544572	0.677182	3.28874	65592.3	Copine-5 OS=Mus musculus OX=10090 GN=Cpne5 PE=1 SV=1	2.25582e+07	752582	4.70251e+06	4.35658e+06	4.39197e+06	1.64968e+06	959016
Q61140|BCAR1_MOUSE	1	1	54.07	0.54483	0.677182	1.0892	94284.9	Breast cancer anti-estrogen resistance protein 1 OS=Mus musculus OX=10090 GN=Bcar1 PE=1 SV=2	78007.1	217894	39415.1	264251	123569	5737.71	16918.1
Q9D708|S10AG_MOUSE	2	1	67.13	0.546935	0.679238	18.3933	14324	Protein S100-A16 OS=Mus musculus OX=10090 GN=S100a16 PE=1 SV=1	309.08	212390	2469.23	116.565	1188.41	3629.67	10662.9
Q61171|PRDX2_MOUSE	16	15	933.88	0.547091	0.679238	1.8382	21778.7	Peroxiredoxin-2 OS=Mus musculus OX=10090 GN=Prdx2 PE=1 SV=3	5.28498e+06	304668	9.2004e+06	1.1495e+07	1.04967e+07	570369	1.36874e+07
O54781|SRPK2_MOUSE	2	1	65.4	0.54748	0.679238	1.00776	76756.8	SRSF protein kinase 2 OS=Mus musculus OX=10090 GN=Srpk2 PE=1 SV=2	175762	23148.5	23746.7	104130	64118.3	89190.2	37150.1
Q3UN02|LCLT1_MOUSE	5	4	251.18	0.547756	0.679238	2.48295	44400	Lysocardiolipin acyltransferase 1 OS=Mus musculus OX=10090 GN=Lclat1 PE=1 SV=2	25913.2	523194	113204	159797	140492	17362.3	38006.6
Q99KC8|VMA5A_MOUSE	2	1	80.39	0.548109	0.679238	19.8883	87142.7	von Willebrand factor A domain-containing protein 5A OS=Mus musculus OX=10090 GN=Vwa5a PE=1 SV=2	2449.14	2232.87	0	53464.1	62909.5	0	7782.53
Q9D8B4|NDUAB_MOUSE	3	3	148.55	0.548435	0.679238	3.36179	14982.3	NADH dehydrogenase [ubiquinone] 1 alpha subcomplex subunit 11 OS=Mus musculus OX=10090 GN=Ndufa11 PE=1 SV=2	196747	319332	280480	1.03202e+06	207789	2.2401e+06	90582.7
Q9WV54|ASAH1_MOUSE	12	10	550.61	0.548598	0.679238	1.43174	44669.6	Acid ceramidase OS=Mus musculus OX=10090 GN=Asah1 PE=1 SV=1	5.96656e+06	1.39192e+06	1.00235e+06	2.87357e+06	4.14318e+06	308387	461039
P54116|STOM_MOUSE	2	2	78.47	0.5491	0.679486	1.50584	31375.3	Stomatin OS=Mus musculus OX=10090 GN=Stom PE=1 SV=3	178622	390652	81247.7	187331	222815	87610.1	78239.9
P16858|G3P_MOUSE	68	65	3877.47	0.550478	0.68066	1.41095	35810	Glyceraldehyde-3-phosphate dehydrogenase OS=Mus musculus OX=10090 GN=Gapdh PE=1 SV=2	2.93293e+07	511478	8.86338e+07	7.88889e+07	3.44856e+07	3.15212e+06	1.06355e+08
O35250|EXOC7_MOUSE	2	2	66.5	0.550654	0.68066	1.41348	79960.2	Exocyst complex component 7 OS=Mus musculus OX=10090 GN=Exoc7 PE=1 SV=2	376699	0	245395	306784	254904	2319.61	22813.3
Q71FD5|ZNRF2_MOUSE	1	1	52.68	0.55185	0.681496	2.90641	23705.3	E3 ubiquitin-protein ligase ZNRF2 OS=Mus musculus OX=10090 GN=Znrf2 PE=1 SV=1	157932	1.46651e+06	176642	4.18383e+06	2.45777e+06	189712	148249
Q3TES0|IQEC3_MOUSE	1	1	57.7	0.551936	0.681496	3.02804	129119	IQ motif and SEC7 domain-containing protein 3 OS=Mus musculus OX=10090 GN=Iqsec3 PE=1 SV=1	60903.7	73294.5	722.252	2324.99	3656.63	2121.45	51306.2
O35226|PSMD4_MOUSE	2	2	55.86	0.552402	0.681697	2.51758	40703.7	26S proteasome non-ATPase regulatory subunit 4 OS=Mus musculus OX=10090 GN=Psmd4 PE=1 SV=1	379554	151992	21455.8	43830.1	38747.8	123672	86625.2
Q8JZK9|HMCS1_MOUSE	3	3	103.63	0.552911	0.681951	1.15141	57569	Hydroxymethylglutaryl-CoA synthase, cytoplasmic OS=Mus musculus OX=10090 GN=Hmgcs1 PE=1 SV=1	292838	33344.2	940987	455875	413901	360102	237505
P54763|EPHB2_MOUSE	2	1	65.42	0.553873	0.68233	3.05826	109899	Ephrin type-B receptor 2 OS=Mus musculus OX=10090 GN=Ephb2 PE=1 SV=3	22215.7	15361.5	0	0	503.129	0	15879.7
Q3UMR5|MCU_MOUSE	9	9	563.39	0.553892	0.68233	1.91955	39681.7	Calcium uniporter protein, mitochondrial OS=Mus musculus OX=10090 GN=Mcu PE=1 SV=2	291937	2.54337e+06	1.22934e+06	1.06286e+06	660624	565161	534691
Q8R1F1|NIBA2_MOUSE	2	2	66.11	0.554128	0.68233	1.59577	84818.6	Protein Niban 2 OS=Mus musculus OX=10090 GN=Niban2 PE=1 SV=2	17005.6	6030.3	17596.6	40866.4	27849.8	8262.24	9475.22
Q02013|AQP1_MOUSE	4	4	254.3	0.554629	0.682569	1.69016	28793.5	Aquaporin-1 OS=Mus musculus OX=10090 GN=Aqp1 PE=1 SV=3	4.17037e+06	7.50874e+06	896991	3.95131e+06	3.47876e+06	308477	2.18251e+06
Q9JJ59|ABCB9_MOUSE	3	3	111.76	0.555303	0.682569	1.47677	83963.1	ABC-type oligopeptide transporter ABCB9 OS=Mus musculus OX=10090 GN=Abcb9 PE=2 SV=1	10867.2	83772.3	22469.7	81724.3	69396.2	10030.6	69440.5
Q8BX10|PGAM5_MOUSE	3	2	107.03	0.555528	0.682569	1.45127	31994.3	Serine/threonine-protein phosphatase PGAM5, mitochondrial OS=Mus musculus OX=10090 GN=Pgam5 PE=1 SV=1	131459	22007.7	25689.2	59615.8	89416.3	5779.69	9785.18
Q9CS42|PRPS2_MOUSE	6	1	354.44	0.556124	0.682569	1.02154	34786.1	Ribose-phosphate pyrophosphokinase 2 OS=Mus musculus OX=10090 GN=Prps2 PE=1 SV=4	977252	37931.8	187895	433825	278022	134825	791991
P35564|CALX_MOUSE	50	50	2993.7	0.556871	0.682569	1.87239	67278.1	Calnexin OS=Mus musculus OX=10090 GN=Canx PE=1 SV=1	1.05485e+07	1.30347e+06	3.37275e+06	1.62296e+07	1.67246e+07	3.52774e+06	1.52689e+06
Q99JR1|SFXN1_MOUSE	21	13	965.57	0.556876	0.682569	1.50542	35649.4	Sideroflexin-1 OS=Mus musculus OX=10090 GN=Sfxn1 PE=1 SV=3	2.64295e+06	146972	842166	988205	4.44902e+06	360421	1.49278e+06
Q8R317|UBQL1_MOUSE	3	1	193.36	0.557492	0.682569	1.54823	61976.4	Ubiquilin-1 OS=Mus musculus OX=10090 GN=Ubqln1 PE=1 SV=1	81488.5	54575.3	427834	508438	306404	41040.7	308173
Q8BR76|MKS3_MOUSE	2	2	79.7	0.5577	0.682569	1.88256	111810	Meckelin OS=Mus musculus OX=10090 GN=Tmem67 PE=1 SV=2	588.513	42486.6	11521.2	26.5501	20363.6	973.958	17304.2
P03888|NU1M_MOUSE	7	7	412.24	0.557823	0.682569	1.45427	36059.3	NADH-ubiquinone oxidoreductase chain 1 OS=Mus musculus OX=10090 GN=Mtnd1 PE=1 SV=3	2.54693e+06	498368	2.00878e+06	3.24759e+06	4.20777e+06	770336	1.57429e+06
P58044|IDI1_MOUSE	1	1	48.17	0.557861	0.682569	1.27315	26289	Isopentenyl-diphosphate Delta-isomerase 1 OS=Mus musculus OX=10090 GN=Idi1 PE=1 SV=1	60241.3	10702.5	14170.4	62468.7	62977.3	19037.7	0
Q5HZI2|C2C4C_MOUSE	1	1	37.41	0.557938	0.682569	34.3552	44614.2	C2 calcium-dependent domain-containing protein 4C OS=Mus musculus OX=10090 GN=C2cd4c PE=1 SV=1	123632	1887.43	0	2224.9	2646.53	0	0
Q91YQ5|RPN1_MOUSE	30	28	1513.9	0.558249	0.682569	1.68286	68528.4	Dolichyl-diphosphooligosaccharide--protein glycosyltransferase subunit 1 OS=Mus musculus OX=10090 GN=Rpn1 PE=1 SV=1	4.32144e+06	468093	2.16311e+06	6.89151e+06	5.88471e+06	674365	2.14981e+06
Q9DBT5|AMPD2_MOUSE	5	5	255.41	0.559003	0.682569	5.28549	92023.9	AMP deaminase 2 OS=Mus musculus OX=10090 GN=Ampd2 PE=1 SV=1	86542.2	39712.3	42960.6	73544	33395	1.05021e+06	35363.9
O08739|AMPD3_MOUSE	3	3	107.56	0.559106	0.682569	4.38272	88652.3	AMP deaminase 3 OS=Mus musculus OX=10090 GN=Ampd3 PE=1 SV=2	395672	5.32684e+06	93832.4	173317	112028	1.21991e+06	264224
Q9D6G9|CKLF5_MOUSE	2	2	64.29	0.559173	0.682569	4.67943	17389.3	CKLF-like MARVEL transmembrane domain-containing protein 5 OS=Mus musculus OX=10090 GN=Cmtm5 PE=1 SV=1	902208	1.00764e+06	161322	8.76524e+06	3.37965e+06	684537	93105
Q9CYZ2|TPD54_MOUSE	1	1	24.6	0.559247	0.682569	1.22517	24042.9	Tumor protein D54 OS=Mus musculus OX=10090 GN=Tpd52l2 PE=1 SV=1	3847.17	1210.55	35490.9	33868.9	31813.1	556.656	0
Q9EQP2|EHD4_MOUSE	3	1	120.52	0.55948	0.682569	2.52089	61480.7	EH domain-containing protein 4 OS=Mus musculus OX=10090 GN=Ehd4 PE=1 SV=1	1071.85	1965.86	10536.3	24235.5	14570.7	6306.11	512.509
Q8R1X6|SPART_MOUSE	1	1	45.68	0.560269	0.682643	10.6773	72654.8	Spartin OS=Mus musculus OX=10090 GN=Spart PE=1 SV=1	145752	0	0	3014.1	6117.12	0	9069.68
Q9CRC0|VKOR1_MOUSE	2	2	70.68	0.561089	0.682643	4.01953	17768	Vitamin K epoxide reductase complex subunit 1 OS=Mus musculus OX=10090 GN=Vkorc1 PE=1 SV=1	123671	137795	21977.4	192174	521604	796596	8705.78
P08414|KCC4_MOUSE	5	5	186.98	0.561123	0.682643	1.15148	52627.7	Calcium/calmodulin-dependent protein kinase type IV OS=Mus musculus OX=10090 GN=Camk4 PE=1 SV=2	1.23928e+06	20664.1	335781	819480	398345	173216	456700
O70591|PFD2_MOUSE	1	1	43.77	0.561555	0.682643	1.45164	16533.7	Prefoldin subunit 2 OS=Mus musculus OX=10090 GN=Pfdn2 PE=1 SV=2	17535	3781.53	437511	371709	191548	3220.81	321590
P60521|GBRL2_MOUSE	2	1	102.55	0.561703	0.682643	1.70298	13666.8	Gamma-aminobutyric acid receptor-associated protein-like 2 OS=Mus musculus OX=10090 GN=Gabarapl2 PE=1 SV=1	48800.9	44127.8	5516.9	134695	39083.3	10940.8	38815.6
O08808|DIAP1_MOUSE	1	1	33.95	0.561797	0.682643	3.54356	139343	Protein diaphanous homolog 1 OS=Mus musculus OX=10090 GN=Diaph1 PE=1 SV=1	7676.45	4402.35	88560.5	16703.9	8614.34	5825.63	6723.61
Q9CPP6|NDUA5_MOUSE	5	5	266.63	0.561926	0.682643	1.47271	13359.7	NADH dehydrogenase [ubiquinone] 1 alpha subcomplex subunit 5 OS=Mus musculus OX=10090 GN=Ndufa5 PE=1 SV=3	3.71201e+06	152272	644239	2.08939e+06	3.54034e+06	3.03578e+06	187470
Q9WTR1|TRPV2_MOUSE	9	8	443.54	0.561968	0.682643	2.53905	85965.4	Transient receptor potential cation channel subfamily V member 2 OS=Mus musculus OX=10090 GN=Trpv2 PE=1 SV=2	252661	150630	305087	395216	134086	1.70142e+06	167422
O09114|PTGDS_MOUSE	2	2	60.37	0.562515	0.682939	4.43362	21066.1	Prostaglandin-H2 D-isomerase OS=Mus musculus OX=10090 GN=Ptgds PE=1 SV=1	22036.1	25880.3	2288.91	155999	130128	2620.78	8039.95
Q04899|CDK18_MOUSE	1	1	32.83	0.56296	0.68311	45.1741	51847.6	Cyclin-dependent kinase 18 OS=Mus musculus OX=10090 GN=Cdk18 PE=1 SV=1	0	667.573	0	0	0	1652.94	38556.4
P07214|SPRC_MOUSE	1	1	36.99	0.563793	0.683753	1.5721	34450	SPARC OS=Mus musculus OX=10090 GN=Sparc PE=1 SV=1	29485.4	4372.75	240629	55101	61576	44898	71223.9
P99026|PSB4_MOUSE	4	4	147.18	0.564833	0.683824	1.15748	29116.1	Proteasome subunit beta type-4 OS=Mus musculus OX=10090 GN=Psmb4 PE=1 SV=1	19193.4	18855.2	639844	368362	286937	11371.5	379522
Q99JH8|ERD21_MOUSE	4	4	201.83	0.56503	0.683824	1.28899	24560.1	ER lumen protein-retaining receptor 1 OS=Mus musculus OX=10090 GN=Kdelr1 PE=1 SV=1	750209	92817.2	269438	453133	982790	202723	273293
Q6ZPS6|AKIB1_MOUSE	1	1	25.14	0.565465	0.683824	3.50054	121876	Ankyrin repeat and IBR domain-containing protein 1 OS=Mus musculus OX=10090 GN=Ankib1 PE=1 SV=2	133.597	14342.9	1420.83	58136.3	16062.9	0	0
Q60967|PAPS1_MOUSE	3	3	188.79	0.566593	0.683824	1.22537	70794.2	Bifunctional 3'-phosphoadenosine 5'-phosphosulfate synthase 1 OS=Mus musculus OX=10090 GN=Papss1 PE=1 SV=1	31029.8	224905	16263.6	164742	164013	18901	97069.2
Q810B7|SLIK5_MOUSE	1	1	21.98	0.566619	0.683824	6.90914	107166	SLIT and NTRK-like protein 5 OS=Mus musculus OX=10090 GN=Slitrk5 PE=2 SV=1	2358.72	0	24475.3	0	0	509.905	4668.56
Q9CQZ6|NDUB3_MOUSE	3	3	161.29	0.5668	0.683824	1.0487	11692.2	NADH dehydrogenase [ubiquinone] 1 beta subcomplex subunit 3 OS=Mus musculus OX=10090 GN=Ndufb3 PE=1 SV=1	646679	855091	67664.1	410131	707414	744935	332012
Q9JKW0|AR6P1_MOUSE	1	1	56.64	0.567485	0.683824	1.40137	23436.9	ADP-ribosylation factor-like protein 6-interacting protein 1 OS=Mus musculus OX=10090 GN=Arl6ip1 PE=1 SV=1	1.3196e+06	538070	278050	249831	223950	460242	1.09801e+06
P32921|SYWC_MOUSE	9	9	358.07	0.567535	0.683824	1.94969	54357.9	Tryptophan--tRNA ligase, cytoplasmic OS=Mus musculus OX=10090 GN=Wars1 PE=1 SV=2	644658	140979	1.24904e+06	2.54107e+06	1.49387e+06	129561	1.12482e+06
Q7TPD3|ROBO2_MOUSE	3	3	207.06	0.567548	0.683824	2.29278	161189	Roundabout homolog 2 OS=Mus musculus OX=10090 GN=Robo2 PE=1 SV=2	362010	649638	42833.7	188433	113481	252898	58406.2
Q6GYP7|RGPA1_MOUSE	1	1	30.97	0.56763	0.683824	1.04644	229387	Ral GTPase-activating protein subunit alpha-1 OS=Mus musculus OX=10090 GN=Ralgapa1 PE=1 SV=1	18857.9	46265.1	2839.21	50781.8	31412.2	0	12630.3
Q9JHK4|PGTA_MOUSE	3	3	110.73	0.568205	0.683824	1.15795	64989.6	Geranylgeranyl transferase type-2 subunit alpha OS=Mus musculus OX=10090 GN=Rabggta PE=1 SV=1	15802.1	28331.8	382790	148242	171901	27494.3	143949
Q5SW19|CLU_MOUSE;Q6PHN7|TM164_MOUSE	1	1	20.77	0.568698	0.683824	22.4251	148068	Clustered mitochondria protein homolog OS=Mus musculus OX=10090 GN=Cluh PE=1 SV=2	0	45498.8	931.386	0	0	1018.97	1741.64
Q9EPE9|AT131_MOUSE	8	6	269.41	0.569366	0.683824	1.14511	132388	Endoplasmic reticulum transmembrane helix translocase OS=Mus musculus OX=10090 GN=Atp13a1 PE=1 SV=2	48867	155006	228692	237863	134544	184331	103706
P08228|SODC_MOUSE	9	9	450.55	0.569921	0.683824	1.12376	15942.7	Superoxide dismutase [Cu-Zn] OS=Mus musculus OX=10090 GN=Sod1 PE=1 SV=2	1.28777e+07	49062.7	7.02888e+06	6.32098e+06	5.4187e+06	955361	1.09821e+07
P84075|HPCA_MOUSE	11	2	417.47	0.570081	0.683824	2.05505	22427.4	Neuron-specific calcium-binding protein hippocalcin OS=Mus musculus OX=10090 GN=Hpca PE=1 SV=2	1.65034e+07	92494.3	165751	4.86362e+06	4.20168e+06	241909	1.56785e+06
P62748|HPCL1_MOUSE	9	1	359.6	0.570081	0.683824	2.05505	22338.2	Hippocalcin-like protein 1 OS=Mus musculus OX=10090 GN=Hpcal1 PE=1 SV=2	3.86609e+06	21667.8	38829	1.13936e+06	984290	56669.9	367286
Q8BGQ7|SYAC_MOUSE	8	8	334.08	0.570153	0.683824	2.31886	106908	Alanine--tRNA ligase, cytoplasmic OS=Mus musculus OX=10090 GN=Aars1 PE=1 SV=1	38928.7	533227	89552.7	80738.6	150531	132433	16775.8
Q6ZQI3|MLEC_MOUSE	5	4	197.08	0.570328	0.683824	1.01356	32342.1	Malectin OS=Mus musculus OX=10090 GN=Mlec PE=1 SV=2	117427	13576.4	599034	581545	183953	77247.4	143831
P46097|SYT2_MOUSE	16	4	745.97	0.571599	0.683824	1.35145	47262.7	Synaptotagmin-2 OS=Mus musculus OX=10090 GN=Syt2 PE=1 SV=1	394684	261990	405581	735460	628151	226322	324183
Q9ESP1|SDF2L_MOUSE	2	2	103.29	0.571884	0.683824	1.52526	23648.3	Stromal cell-derived factor 2-like protein 1 OS=Mus musculus OX=10090 GN=Sdf2l1 PE=1 SV=2	621213	83021	1.49996e+06	2.16402e+06	1.36175e+06	152669	804182
Q80TM9|NISCH_MOUSE	4	4	230.36	0.57234	0.683824	1.64292	175011	Nischarin OS=Mus musculus OX=10090 GN=Nisch PE=1 SV=2	485964	585380	81965.6	458495	281755	94300.1	101434
Q3V0G7|GARL3_MOUSE	1	1	22.18	0.573222	0.683824	2.07122	115437	GTPase-activating Rap/Ran-GAP domain-like protein 3 OS=Mus musculus OX=10090 GN=Garnl3 PE=1 SV=1	7493.28	0	35181.9	11437.6	418.056	105588	408.781
Q9DAK9|PHP14_MOUSE	1	1	42.78	0.573242	0.683824	126.83	13996.5	14 kDa phosphohistidine phosphatase OS=Mus musculus OX=10090 GN=Phpt1 PE=1 SV=1	0	50517.9	0.52034	0	0	531.089	0
Q3U1J4|DDB1_MOUSE	7	7	229.54	0.574468	0.683824	1.10113	126853	DNA damage-binding protein 1 OS=Mus musculus OX=10090 GN=Ddb1 PE=1 SV=2	70457.4	77772.7	818871	204181	545498	145338	276019
Q9DB15|RM12_MOUSE	1	1	64.04	0.575133	0.683824	2.4162	21708.4	39S ribosomal protein L12, mitochondrial OS=Mus musculus OX=10090 GN=Mrpl12 PE=1 SV=2	94254.3	195575	4086.42	13190.9	38985.1	108155	1860.33
P20108|PRDX3_MOUSE	7	7	310.47	0.57514	0.683824	1.49682	28127	Thioredoxin-dependent peroxide reductase, mitochondrial OS=Mus musculus OX=10090 GN=Prdx3 PE=1 SV=1	1.93237e+06	87452	334047	1.01995e+06	2.32608e+06	102581	1.24915e+06
P97447|FHL1_MOUSE	1	1	36.15	0.575187	0.683824	1.06181	31888.7	Four and a half LIM domains protein 1 OS=Mus musculus OX=10090 GN=Fhl1 PE=1 SV=3	53931.7	3378.9	2.09579e+06	1.58697e+06	1.34096e+06	16191.1	104121
Q9JJE4|PAQR4_MOUSE	4	4	208.18	0.575418	0.683824	1.7451	29215.3	Progestin and adipoQ receptor family member 4 OS=Mus musculus OX=10090 GN=Paqr4 PE=2 SV=1	550895	16136.5	478470	162613	258432	1.85915e+06	152480
Q09143|SL7A1_MOUSE	1	1	32.37	0.575547	0.683824	1.34893	67092	High affinity cationic amino acid transporter 1 OS=Mus musculus OX=10090 GN=Slc7a1 PE=1 SV=1	28113.2	8900.73	171362	144263	181325	20697.1	28494.9
Q9JI46|NUDT3_MOUSE	2	2	75.29	0.576885	0.683824	1.0336	19029.5	Diphosphoinositol polyphosphate phosphohydrolase 1 OS=Mus musculus OX=10090 GN=Nudt3 PE=1 SV=1	836458	56228.5	1.43873e+06	974579	782875	328341	921698
Q80U72|SCRIB_MOUSE	1	1	30.06	0.576962	0.683824	1.96065	174058	Protein scribble homolog OS=Mus musculus OX=10090 GN=Scrib PE=1 SV=2	2628.94	7979.08	1457.05	25356.2	4380.91	0	1803.35
Q01730|RSU1_MOUSE	1	1	31.11	0.5772	0.683824	1.0539	31550.3	Ras suppressor protein 1 OS=Mus musculus OX=10090 GN=Rsu1 PE=1 SV=3	329660	993134	53423.4	467729	236846	377522	659006
Q6NSQ9|G6PC3_MOUSE	8	8	416.13	0.578032	0.683824	1.03833	38781.6	Glucose-6-phosphatase 3 OS=Mus musculus OX=10090 GN=G6pc3 PE=1 SV=1	2.88139e+06	328473	1.0238e+06	1.89963e+06	1.8893e+06	1.21623e+06	856075
B1AXP6|TOM5_MOUSE	2	2	64.32	0.578248	0.683824	3.12067	6037.27	Mitochondrial import receptor subunit TOM5 homolog OS=Mus musculus OX=10090 GN=Tomm5 PE=3 SV=1	3459.18	133063	1563.96	496.344	53787.6	3209.02	1505.5
Q8R2Q6|TECT3_MOUSE	1	1	36.16	0.578902	0.683824	8.31877	64824.2	Tectonic-3 OS=Mus musculus OX=10090 GN=Tctn3 PE=1 SV=1	2731	0	54655.7	772.628	8425.31	0	0
P16283|B3A3_MOUSE	1	1	45.17	0.579541	0.683824	1.05344	135372	Anion exchange protein 3 OS=Mus musculus OX=10090 GN=Slc4a3 PE=1 SV=2	534947	127.539	440448	365253	359263	6703.35	503496
O55234|PSB5_MOUSE	5	5	218.12	0.580241	0.683824	1.13308	28532.4	Proteasome subunit beta type-5 OS=Mus musculus OX=10090 GN=Psmb5 PE=1 SV=3	2.68804e+06	81390.7	1.45843e+06	1.18748e+06	1.3059e+06	716139	1.76553e+06
P08249|MDHM_MOUSE	31	31	1705.6	0.580294	0.683824	1.13675	35611.5	Malate dehydrogenase, mitochondrial OS=Mus musculus OX=10090 GN=Mdh2 PE=1 SV=3	8.8595e+07	107825	1.82017e+07	4.86159e+07	8.10097e+07	1.02322e+06	3.13826e+07
Q6P1F6|2ABA_MOUSE	7	5	373.11	0.580431	0.683824	1.24835	51692.2	Serine/threonine-protein phosphatase 2A 55 kDa regulatory subunit B alpha isoform OS=Mus musculus OX=10090 GN=Ppp2r2a PE=1 SV=1	819751	997833	349924	467786	299013	1.083e+06	465273
Q99LB6|MAT2B_MOUSE	2	2	61.84	0.580464	0.683824	1.09278	37392.6	Methionine adenosyltransferase 2 subunit beta OS=Mus musculus OX=10090 GN=Mat2b PE=1 SV=1	781312	17007.1	1597.76	22415.2	9752.77	354006	779336
P97300|NPTN_MOUSE	28	24	1428.17	0.580836	0.683824	1.05189	44373.1	Neuroplastin OS=Mus musculus OX=10090 GN=Nptn PE=1 SV=3	2.65775e+07	1.21957e+06	1.16359e+07	7.51387e+06	8.47089e+06	2.80449e+07	1.12759e+07
Q9QYB5|ADDG_MOUSE	1	1	23.78	0.580982	0.683824	5.67263	78777.1	Gamma-adducin OS=Mus musculus OX=10090 GN=Add3 PE=1 SV=2	3709.46	1748.03	846129	41206.9	38286	85826.2	34843.6
Q791V5|MTCH2_MOUSE	17	17	1316.72	0.581109	0.683824	1.95417	33499.1	Mitochondrial carrier homolog 2 OS=Mus musculus OX=10090 GN=Mtch2 PE=1 SV=1	6.66628e+06	1.65348e+06	5.50047e+06	1.19477e+07	1.82946e+07	4.2511e+06	1.51598e+06
Q3TJZ6|FA98A_MOUSE	1	1	35.81	0.582125	0.683824	4.95493	55055.3	Protein FAM98A OS=Mus musculus OX=10090 GN=Fam98a PE=1 SV=1	0	201957	3264.58	1557.22	3390.02	2186.17	48090.2
Q91YS8|KCC1A_MOUSE	1	1	36.49	0.582305	0.683824	8.03497	41624.4	Calcium/calmodulin-dependent protein kinase type 1 OS=Mus musculus OX=10090 GN=Camk1 PE=1 SV=1	591.869	175058	33441.2	1126.44	7024.9	16807.2	9738.34
Q8BMS4|COQ3_MOUSE	1	1	20.33	0.582475	0.683824	2.31534	40956.6	Ubiquinone biosynthesis O-methyltransferase, mitochondrial OS=Mus musculus OX=10090 GN=Coq3 PE=1 SV=1	31018.3	0	10250.2	901.052	15502.9	6079.73	1281.68
P47809|MP2K4_MOUSE	3	3	176.35	0.583158	0.683824	1.7794	44113.6	Dual specificity mitogen-activated protein kinase kinase 4 OS=Mus musculus OX=10090 GN=Map2k4 PE=1 SV=2	147004	61757.5	343953	528668	373318	41510	367834
Q91Z69|SRGP1_MOUSE	2	1	60.39	0.583184	0.683824	14.4756	121430	SLIT-ROBO Rho GTPase-activating protein 1 OS=Mus musculus OX=10090 GN=Srgap1 PE=1 SV=2	2107.82	149525	1046.82	2744.88	1482.56	4725.82	5109.93
Q9R0P6|SC11A_MOUSE	1	1	26.93	0.583247	0.683824	290.618	20626.3	Signal peptidase complex catalytic subunit SEC11A OS=Mus musculus OX=10090 GN=Sec11a PE=1 SV=1	0	134979	0	0	619.274	0	0
P13595|NCAM1_MOUSE	46	45	2342.48	0.583748	0.683824	1.08257	119427	Neural cell adhesion molecule 1 OS=Mus musculus OX=10090 GN=Ncam1 PE=1 SV=3	2.21057e+07	113866	2.93382e+07	1.77909e+07	2.1476e+07	1.81628e+06	2.24169e+07
Q8C0M9|ASGL1_MOUSE	7	6	278.11	0.583803	0.683824	2.28436	33950	Isoaspartyl peptidase/L-asparaginase OS=Mus musculus OX=10090 GN=Asrgl1 PE=1 SV=1	68873.5	647809	1.58598e+06	4.35514e+06	2.16368e+06	154393	340280
Q9JMH7|NEUR3_MOUSE	1	1	30.35	0.583938	0.683824	4.0792	46846.4	Sialidase-3 OS=Mus musculus OX=10090 GN=Neu3 PE=1 SV=1	432848	22.2172	71735	35241.6	51301.6	53941.3	24451.4
Q9D328|NACHO_MOUSE	4	4	274.32	0.583981	0.683824	1.32357	18505.3	Novel acetylcholine receptor chaperone OS=Mus musculus OX=10090 GN=Tmem35a PE=1 SV=1	376964	2.4553e+06	97048.7	1.99148e+06	1.91121e+06	122762	1.14406e+06
P50149|GNAT2_MOUSE	5	1	174.48	0.584153	0.683824	1.07675	40117.8	Guanine nucleotide-binding protein G(t) subunit alpha-2 OS=Mus musculus OX=10090 GN=Gnat2 PE=2 SV=2	690449	3620.99	290826	471845	444500	261813	41434.9
Q9ERK4|XPO2_MOUSE	9	9	453.51	0.584341	0.683824	1.01514	110455	Exportin-2 OS=Mus musculus OX=10090 GN=Cse1l PE=1 SV=1	57603.8	1.3307e+06	530315	785662	875620	215972	719645
O70443|GNAZ_MOUSE	21	14	938.65	0.584553	0.683824	1.20326	40849.7	Guanine nucleotide-binding protein G(z) subunit alpha OS=Mus musculus OX=10090 GN=Gnaz PE=1 SV=4	3.01274e+06	500586	3.89252e+06	4.18345e+06	4.0217e+06	1.12493e+06	2.55148e+06
Q80YN3|BCAS1_MOUSE	2	1	47.2	0.584592	0.683824	1.29248	67377.6	Breast carcinoma-amplified sequence 1 homolog OS=Mus musculus OX=10090 GN=Bcas1 PE=1 SV=3	18961.6	11950.7	281915	172931	55263.5	43095.3	51425.2
Q920P3|BRNP1_MOUSE	4	4	179.1	0.584751	0.683824	1.17055	88641.4	BMP/retinoic acid-inducible neural-specific protein 1 OS=Mus musculus OX=10090 GN=Brinp1 PE=1 SV=1	597481	936824	440416	649170	564765	523913	511484
Q80U56|AVL9_MOUSE	1	1	45.07	0.584878	0.683824	1.28496	72185.6	Late secretory pathway protein AVL9 homolog OS=Mus musculus OX=10090 GN=Avl9 PE=1 SV=2	556992	7518.67	537797	417672	283379	296433	146325
Q922R1|PHAF1_MOUSE	3	1	100.36	0.585649	0.683824	2.81149	47416.4	Phagosome assembly factor 1 OS=Mus musculus OX=10090 GN=Phaf1 PE=1 SV=2	95852.1	41225.6	69345.7	256984	172552	11078.9	333196
O55126|NIPS2_MOUSE	8	7	375.57	0.585782	0.683824	1.13776	32932.7	Protein NipSnap homolog 2 OS=Mus musculus OX=10090 GN=Nipsnap2 PE=1 SV=1	1.15424e+06	449869	2.0002e+06	1.61607e+06	1.22692e+06	779590	1.84522e+06
Q8R180|ERO1A_MOUSE	6	5	324.8	0.585881	0.683824	1.9438	54084.5	ERO1-like protein alpha OS=Mus musculus OX=10090 GN=Ero1a PE=1 SV=2	42493.4	736311	453146	48274.7	536070	74249.9	186452
P32037|GTR3_MOUSE	16	16	783.44	0.586043	0.683824	1.64523	53478.9	Solute carrier family 2, facilitated glucose transporter member 3 OS=Mus musculus OX=10090 GN=Slc2a3 PE=1 SV=1	7.65814e+06	135188	123039	3.35591e+06	1.71741e+06	1.12355e+06	218754
Q9JME5|AP3B2_MOUSE	10	9	459.03	0.587264	0.683824	1.92147	119192	AP-3 complex subunit beta-2 OS=Mus musculus OX=10090 GN=Ap3b2 PE=1 SV=2	1.16892e+06	6413.97	125685	1.68263e+06	1.55491e+06	33786.3	61846.3
Q9QZX7|SRR_MOUSE	4	4	352.95	0.587508	0.683824	1.67194	36358.9	Serine racemase OS=Mus musculus OX=10090 GN=Srr PE=1 SV=1	1.63577e+06	549340	1.70043e+06	4.38544e+06	1.29999e+06	529329	2.44707e+06
Q9EPN1|NBEA_MOUSE	19	17	862.96	0.58753	0.683824	1.2033	326742	Neurobeachin OS=Mus musculus OX=10090 GN=Nbea PE=1 SV=1	1.43875e+06	120005	1.39241e+06	1.71319e+06	1.66531e+06	1.01118e+06	345184
Q8R1C0|KCNC4_MOUSE	5	1	162.8	0.587796	0.683824	3.05028	68655.5	Potassium voltage-gated channel subfamily C member 4 OS=Mus musculus OX=10090 GN=Kcnc4 PE=2 SV=1	2752.52	37878.5	3448.61	5469.57	3553.99	6301.44	3943.06
P62137|PP1A_MOUSE	16	3	755.38	0.588647	0.683824	1.55438	37540.1	Serine/threonine-protein phosphatase PP1-alpha catalytic subunit OS=Mus musculus OX=10090 GN=Ppp1ca PE=1 SV=1	300051	42673.6	577805	694949	777396	371581	63872.6
B2RXC1|TPC11_MOUSE	2	2	91.67	0.588751	0.683824	1.09673	128396	Trafficking protein particle complex subunit 11 OS=Mus musculus OX=10090 GN=Trappc11 PE=1 SV=1	693977	446929	483262	872981	588336	407194	106051
Q8BNY6|NCS1_MOUSE	5	4	234.57	0.589237	0.683824	1.74622	21878.7	Neuronal calcium sensor 1 OS=Mus musculus OX=10090 GN=Ncs1 PE=1 SV=3	125799	316936	55650.4	364815	279106	37790	478676
Q8BJ52|PLPR5_MOUSE	1	1	47.65	0.589748	0.683824	1.59159	35388.4	Phospholipid phosphatase-related protein type 5 OS=Mus musculus OX=10090 GN=Plppr5 PE=2 SV=1	177354	1204.1	629171	470307	1.17812e+06	35593.1	30071.4
Q60597|ODO1_MOUSE	22	21	956.79	0.589944	0.683824	2.13113	116449	2-oxoglutarate dehydrogenase, mitochondrial OS=Mus musculus OX=10090 GN=Ogdh PE=1 SV=3	404457	638247	1.11953e+06	2.32712e+06	2.78421e+06	831171	201500
Q3KNM2|MARH5_MOUSE	4	4	293.63	0.590227	0.683824	1.51669	31231.7	E3 ubiquitin-protein ligase MARCHF5 OS=Mus musculus OX=10090 GN=Marchf5 PE=1 SV=1	117121	1.02292e+06	59101.6	710844	1.29559e+06	50482	368045
Q9CYV5|TM135_MOUSE	2	2	134.43	0.590348	0.683824	3.12421	52363.7	Transmembrane protein 135 OS=Mus musculus OX=10090 GN=Tmem135 PE=2 SV=1	3899.67	181843	4817.65	30850.5	48214.6	1940.52	320.733
Q8K268|ABCF3_MOUSE	1	1	53.33	0.59039	0.683824	2.37977	79864.9	ATP-binding cassette sub-family F member 3 OS=Mus musculus OX=10090 GN=Abcf3 PE=1 SV=1	15906.7	123.986	333.636	41882.9	9278.28	548.426	214.775
Q3TH73|TTYH2_MOUSE	1	1	56.08	0.590491	0.683824	11.2541	59007.8	Protein tweety homolog 2 OS=Mus musculus OX=10090 GN=Ttyh2 PE=1 SV=1	1274.94	208369	4270.16	956.769	7680.55	11671.2	5035.09
Q921M7|CYRIB_MOUSE	13	11	682.54	0.590598	0.683824	1.12218	36776	CYFIP-related Rac1 interactor B OS=Mus musculus OX=10090 GN=Cyrib PE=1 SV=1	682503	2.3181e+06	518894	195122	185321	1.03356e+06	2.76775e+06
P23819|GRIA2_MOUSE	43	31	2158.3	0.590943	0.683824	1.29228	98661.9	Glutamate receptor 2 OS=Mus musculus OX=10090 GN=Gria2 PE=1 SV=3	7.57693e+06	43936.4	6.30744e+06	5.54613e+06	5.18784e+06	1.10233e+06	2.5345e+06
P68368|TBA4A_MOUSE	101	7	5379.63	0.591176	0.683824	1.52427	49924.5	Tubulin alpha-4A chain OS=Mus musculus OX=10090 GN=Tuba4a PE=1 SV=1	464041	110931	7.03192e+06	2.16061e+06	2.70763e+06	432121	1.35368e+06
Q8K3J1|NDUS8_MOUSE	9	9	471.76	0.591271	0.683824	1.64364	24038.3	NADH dehydrogenase [ubiquinone] iron-sulfur protein 8, mitochondrial OS=Mus musculus OX=10090 GN=Ndufs8 PE=1 SV=1	398751	4.40289e+06	551717	3.3885e+06	5.10552e+06	211081	3.02686e+06
O70503|DHB12_MOUSE	16	13	881.53	0.591517	0.683824	1.20662	34741.8	Very-long-chain 3-oxoacyl-CoA reductase OS=Mus musculus OX=10090 GN=Hsd17b12 PE=1 SV=1	1.23094e+06	1.93819e+06	735944	1.74318e+06	1.23917e+06	260150	1.07264e+06
Q91Y97|ALDOB_MOUSE	3	1	171.42	0.591784	0.683824	18.6832	39507	Fructose-bisphosphate aldolase B OS=Mus musculus OX=10090 GN=Aldob PE=1 SV=3	548530	489.526	147525	9266.76	13057.1	16954.3	10430.8
Q3U2P1|SC24A_MOUSE	1	1	20.76	0.59253	0.683824	95.3275	118782	Protein transport protein Sec24A OS=Mus musculus OX=10090 GN=Sec24a PE=1 SV=1	14253.4	0	0	199.361	0	0	0
Q9DB27|MCTS1_MOUSE	4	4	174.57	0.592586	0.683824	1.07934	20555.3	Malignant T-cell-amplified sequence 1 OS=Mus musculus OX=10090 GN=Mcts1 PE=1 SV=1	732548	44783.7	564779	400983	315274	412431	529252
P47743|GRM8_MOUSE	3	3	121.49	0.593142	0.683824	1.26546	101828	Metabotropic glutamate receptor 8 OS=Mus musculus OX=10090 GN=Grm8 PE=1 SV=2	77053	107134	37453.3	65631.5	77523.7	32558.9	57813.1
Q60634|FLOT2_MOUSE	14	10	666.18	0.593201	0.683824	1.75584	47038.1	Flotillin-2 OS=Mus musculus OX=10090 GN=Flot2 PE=1 SV=2	1.61288e+06	141954	553052	451873	388523	662111	3.90054e+06
Q9CQ85|TIM22_MOUSE	2	2	89.23	0.593694	0.683824	1.8342	20114.1	Mitochondrial import inner membrane translocase subunit Tim22 OS=Mus musculus OX=10090 GN=Timm22 PE=1 SV=1	262966	533.856	185328	396260	657086	9262.64	35044.9
O70551|SRPK1_MOUSE	1	1	46.43	0.593894	0.683824	3.68617	73088.6	SRSF protein kinase 1 OS=Mus musculus OX=10090 GN=Srpk1 PE=1 SV=2	29064.1	11337.6	40324.7	244617	129656	15498.2	6989.7
Q6F5E0|TM158_MOUSE	1	1	27.36	0.593897	0.683824	2.42032	29144.7	Transmembrane protein 158 OS=Mus musculus OX=10090 GN=Tmem158 PE=1 SV=1	678.728	9186.61	67172.1	51101.2	40211.8	156682	612.139
P57776|EF1D_MOUSE	3	3	113.22	0.594455	0.683824	1.42636	31293	Elongation factor 1-delta OS=Mus musculus OX=10090 GN=Eef1d PE=1 SV=3	456374	3745.78	762207	145294	209623	228929	558762
P0DN89|T254A_MOUSE;P0DN90|T254B_MOUSE;P0DN91|T254C_MOUSE	2	2	86.75	0.594835	0.683824	1.20925	14238.6	Transmembrane protein 254 OS=Mus musculus OX=10090 GN=Tmem254a PE=1 SV=1	101115	220356	350742	336292	308071	317797	121675
P60761|NEUG_MOUSE	4	4	151.87	0.594838	0.683824	1.18855	7496.31	Neurogranin OS=Mus musculus OX=10090 GN=Nrgn PE=1 SV=1	518786	155458	1.04993e+06	881409	827080	249547	774319
Q7TNR6|IGS21_MOUSE	2	2	90.91	0.5951	0.683824	1.08621	51937.5	Immunoglobulin superfamily member 21 OS=Mus musculus OX=10090 GN=Igsf21 PE=1 SV=1	539132	72613.5	198271	495615	280338	172114	225061
Q9ER58|TICN2_MOUSE	1	1	30.51	0.59559	0.683824	7.20211	46863.2	Testican-2 OS=Mus musculus OX=10090 GN=Spock2 PE=1 SV=1	0	236943	1996.43	1591.97	18935.6	452.822	23254.8
P61979|HNRPK_MOUSE	7	7	342.34	0.595843	0.683824	2.71818	50976.3	Heterogeneous nuclear ribonucleoprotein K OS=Mus musculus OX=10090 GN=Hnrnpk PE=1 SV=1	1.16676e+06	2628.37	995188	46449.7	17721.5	3945.17	993662
Q9CRB8|MTFP1_MOUSE	5	5	217.73	0.596285	0.683824	1.31392	18314.1	Mitochondrial fission process protein 1 OS=Mus musculus OX=10090 GN=Mtfp1 PE=1 SV=1	65667.6	619384	45949.2	142464	162115	215191	222033
Q8K2C7|OS9_MOUSE	2	2	90.66	0.596639	0.683824	1.83796	76107.9	Protein OS-9 OS=Mus musculus OX=10090 GN=Os9 PE=1 SV=2	205301	520.799	2403.69	358311	114891	252.067	36826.8
P19253|RL13A_MOUSE	2	2	81.24	0.596663	0.683824	2.13079	23464.2	60S ribosomal protein L13a OS=Mus musculus OX=10090 GN=Rpl13a PE=1 SV=4	93617.3	184767	97251.4	52656	347951	576752	89844.5
P36916|GNL1_MOUSE	1	1	102.83	0.597161	0.683824	2.21029	68771.2	Guanine nucleotide-binding protein-like 1 OS=Mus musculus OX=10090 GN=Gnl1 PE=1 SV=4	250020	52976.8	10719.9	517965	353348	33697.8	19528.5
Q8BIF0|C99L2_MOUSE	2	2	61.55	0.59717	0.683824	3.50843	25463.1	CD99 antigen-like protein 2 OS=Mus musculus OX=10090 GN=Cd99l2 PE=1 SV=1	204745	4980.7	21338.5	8782.76	4660.27	48890.4	25479.6
Q6PDS3|SARM1_MOUSE	2	2	52.74	0.597245	0.683824	2.09743	79606.4	NAD(+) hydrolase SARM1 OS=Mus musculus OX=10090 GN=Sarm1 PE=1 SV=1	14303	0	11476.2	5754.23	9173.64	598.924	861.032
Q8HW98|IGLO5_MOUSE	4	4	142.25	0.597275	0.683824	1.36006	36766.8	IgLON family member 5 OS=Mus musculus OX=10090 GN=Iglon5 PE=2 SV=2	77992.3	44478.8	502645	379397	476599	38102.7	239495
Q9JJR8|TMM9B_MOUSE	3	3	124.54	0.597356	0.683824	5.72932	22607.4	Transmembrane protein 9B OS=Mus musculus OX=10090 GN=Tmem9b PE=1 SV=1	70382.5	27849.6	82419.1	20441.8	53242.3	1.23145e+06	74882.3
P22437|PGH1_MOUSE	3	3	222.62	0.597585	0.683824	1.27185	69042.5	Prostaglandin G/H synthase 1 OS=Mus musculus OX=10090 GN=Ptgs1 PE=1 SV=1	18908.6	62174	184889	68489	6039.07	189000	15300.8
Q8BK08|TMM11_MOUSE	1	1	113.8	0.59764	0.683824	1.6759	21311.5	Transmembrane protein 11, mitochondrial OS=Mus musculus OX=10090 GN=Tmem11 PE=1 SV=1	2.15509e+06	129808	1.14982e+06	112650	145519	1.762e+06	712471
Q6GV12|KDSR_MOUSE	1	1	49.02	0.597684	0.683824	4.0255	35955.9	3-ketodihydrosphingosine reductase OS=Mus musculus OX=10090 GN=Kdsr PE=1 SV=1	253895	1.56686e+06	680784	9.00712e+06	3.83879e+06	401728	178960
Q80SW1|SAHH2_MOUSE	26	12	1409.16	0.598223	0.683824	1.12772	58951.5	S-adenosylhomocysteine hydrolase-like protein 1 OS=Mus musculus OX=10090 GN=Ahcyl1 PE=1 SV=1	1.09258e+07	536063	7.17146e+06	7.06086e+06	5.30114e+06	4.95059e+06	4.71813e+06
P12658|CALB1_MOUSE	8	6	386.64	0.59834	0.683824	1.07592	29994.1	Calbindin OS=Mus musculus OX=10090 GN=Calb1 PE=1 SV=2	1.27051e+06	1.02694e+06	692658	1.07359e+06	1.10756e+06	83250.5	1.44109e+06
Q61205|PA1B3_MOUSE	2	2	91.27	0.598396	0.683824	1.28825	25853.4	Platelet-activating factor acetylhydrolase IB subunit alpha1 OS=Mus musculus OX=10090 GN=Pafah1b3 PE=1 SV=1	286572	28160.2	3619.89	242906	164186	4898.28	134833
Q80ZE5|PAQR8_MOUSE	1	1	63.06	0.598737	0.683824	1.33714	40430.2	Membrane progestin receptor beta OS=Mus musculus OX=10090 GN=Paqr8 PE=2 SV=2	357897	270039	95490.3	171764	237910	256695	55000.2
P22005|PENK_MOUSE	3	3	147.86	0.599039	0.683824	1.37767	31004.1	Proenkephalin-A OS=Mus musculus OX=10090 GN=Penk PE=1 SV=2	1.65174e+06	204738	1.32855e+06	868524	603244	3.42996e+06	948810
Q8BSS9|LIPA2_MOUSE	1	1	23.07	0.59956	0.683824	1.21674	143234	Liprin-alpha-2 OS=Mus musculus OX=10090 GN=Ppfia2 PE=1 SV=2	24418	0	17020	842.9	6207.64	742.872	37615.5
Q8BL03|MCATL_MOUSE	2	1	44.53	0.599626	0.683824	4.99389	32671.9	Mitochondrial basic amino acids transporter OS=Mus musculus OX=10090 GN=Slc25a29 PE=1 SV=1	569.813	6808.99	868.657	2703.53	52127	85.4018	0
P97363|SPTC2_MOUSE	1	1	20.98	0.599687	0.683824	6.91009	62981.6	Serine palmitoyltransferase 2 OS=Mus musculus OX=10090 GN=Sptlc2 PE=1 SV=2	54594.8	3.3967e+06	1.16349e+07	686592	1.17909e+06	902929	142353
Q9JIP6|FZD2_MOUSE	1	1	39.92	0.599983	0.683824	3.80152	64058.7	Frizzled-2 OS=Mus musculus OX=10090 GN=Fzd2 PE=2 SV=1	91340	16060.4	39224.3	9972.49	69304.8	59501.1	604417
Q8BVA2|TM222_MOUSE	1	1	28.83	0.600244	0.683824	16.6038	23179.9	Transmembrane protein 222 OS=Mus musculus OX=10090 GN=Tmem222 PE=1 SV=1	11331.9	422.23	0	154107	105548	561.901	0
Q4KUS2|UN13A_MOUSE	2	2	90.11	0.600248	0.683824	3.09431	193781	Protein unc-13 homolog A OS=Mus musculus OX=10090 GN=Unc13a PE=1 SV=3	9221.77	76121.7	2252.46	306245	35269.8	2522.84	17359.9
Q64310|SURF4_MOUSE	6	6	354	0.600436	0.683824	1.44332	30381	Surfeit locus protein 4 OS=Mus musculus OX=10090 GN=Surf4 PE=1 SV=1	1.46043e+06	712242	1.90912e+06	2.7761e+06	2.27124e+06	545345	2.26239e+06
[truncated: 973 more rows]

## Sheet: 2 Uni pep
Accession	Peptide count	Unique peptides	Confidence score	Anova (p)	q Value	Max fold change	Mass	Description	CON 1	CON 2	CON 3	CON AVG	DM 1	DM 2	DM 3	DM 4	DM AVG	FC (DM/CON)	T-TEST
[truncated: 2,012 more rows]
