# Supplementary material for: Early Life Exposure to Deltamethrin Impairs Synaptic Function by Altering the Brain-Derived Extracellular Vesicle Proteome
Source: Mol Cell Proteomics. 2024 Dec 31;24(2):100902. doi: 10.1016/j.mcpro.2024.100902 (PMC11847076; doi:10.1016/j.mcpro.2024.100902)
Supplement: Supplemental Table 3 [file mmc3.xlsx]

## Sheet: Legend
Supplemental Table 3.	Differentially expressed proteins with a fold change greater than 1.5
Protein coverage is >70%

## Sheet: Supp Table 3
Accession	Peptide count	Unique peptides	Confidence score	Anova (p)	q Value	Max fold change	Mass	Description	CON 1	CON 2	CON 3	CON AVG	DM 1	DM 2	DM 3	DM 4	DM AVG	FC (DM/CON)	T-TEST
P60202|MYPR_MOUSE	12	12	572.81	0.00154036	0.315031	49.43	30077.2	Myelin proteolipid protein OS=Mus musculus OX=10090 GN=Plp1 PE=1 SV=2	3.94083e+06	357768	2.67597e+06	2.32486e+06	9.96397e+07	133129913	168008464	5.88919e+07	114917477	49.43	0.017
Q9D3D9|ATPD_MOUSE	19	18	1252.65	0.00059918	0.168495	29.7916	17600	ATP synthase subunit delta, mitochondrial OS=Mus musculus OX=10090 GN=Atp5f1d PE=1 SV=1	314993	658348	214533	395958	9.01658e+06	1.84444e+07	1.47741e+07	4.94976e+06	1.17962e+07	29.79	0.032
Q8BYM5|NLGN3_MOUSE	7	4	396.39	0.0241501	0.602293	18.6392	91161.8	Neuroligin-3 OS=Mus musculus OX=10090 GN=Nlgn3 PE=1 SV=2	30755.6	724.857	15419.5	15633.3	407536	355809	61583.9	340638	291392	18.64	0.038
P67778|PHB_MOUSE	26	24	1446.73	0.00208587	0.335183	18.6322	29820.1	Prohibitin OS=Mus musculus OX=10090 GN=Phb PE=1 SV=1	148265	364203	525232	345900	7.66193e+06	1.12345e+07	4.33899e+06	2.54402e+06	6.44486e+06	18.63	0.05
Q9CPQ8|ATP5L_MOUSE	11	11	544.03	0.00243421	0.337488	13.9337	11424.5	ATP synthase subunit g, mitochondrial OS=Mus musculus OX=10090 GN=Atp5mg PE=1 SV=1	331056	343256	739508	471273	5.91715e+06	1.0404e+07	7.74257e+06	2.20257e+06	6.56657e+06	13.93	0.038
Q9CPQ1|COX6C_MOUSE	6	6	186.4	0.00393527	0.368881	13.4208	8469	Cytochrome c oxidase subunit 6C OS=Mus musculus OX=10090 GN=Cox6c PE=1 SV=3	379763	189296	984430	517830	3.05952e+06	1.08062e+07	9.37835e+06	4.55462e+06	6.94967e+06	13.42	0.04
Q61316|HSP74_MOUSE	10	6	513.12	0.0185722	0.580336	12.6753	94132.6	Heat shock 70 kDa protein 4 OS=Mus musculus OX=10090 GN=Hspa4 PE=1 SV=1	234461	55911.8	260319	183564	3.01768e+06	2.39218e+06	408859	3.48819e+06	2.32673e+06	12.68	0.05
Q6GQT9|NOMO1_MOUSE	24	23	1017.58	0.00016919	0.0761245	10.6324	133420	Nodal modulator 1 OS=Mus musculus OX=10090 GN=Nomo1 PE=1 SV=1	465705	360576	195243	340508	3923710	3.663e+06	4.13841e+06	2.75662e+06	3.62044e+06	10.63	0.001
O35129|PHB2_MOUSE	21	18	1043.08	0.0058997	0.382653	10.396	33296.4	Prohibitin-2 OS=Mus musculus OX=10090 GN=Phb2 PE=1 SV=1	1.42855e+06	330033	2.26002e+06	1.33953e+06	1.3123e+07	2.30373e+07	1.17413e+07	7801354	1.39257e+07	10.4	0.028
Q80TJ1|CAPS1_MOUSE	25	18	1108.58	0.00579508	0.382653	10.3494	153112	Calcium-dependent secretion activator 1 OS=Mus musculus OX=10090 GN=Cadps PE=1 SV=3	316590	28743.4	111795	152376	1.78257e+06	1.24717e+06	1.36468e+06	1.91358e+06	1.577e+06	10.35	0.001
Q1RLL3|CPNE9_MOUSE	9	5	475.53	0.00390783	0.368881	9.64411	61852.1	Copine-9 OS=Mus musculus OX=10090 GN=Cpne9 PE=1 SV=1	50984.1	22883.6	85348	53071.9	791311	390202	232282	633532	511832	9.64	0.033
P62627|DLRB1_MOUSE	3	3	134.24	0.00582184	0.382653	9.56595	10989.7	Dynein light chain roadblock-type 1 OS=Mus musculus OX=10090 GN=Dynlrb1 PE=1 SV=3	42208.9	51849.9	185694	93250.9	1.08388e+06	665495	387339	1.43142e+06	892034	9.57	0.038
Q922D4|PP6R3_MOUSE	5	4	256.92	0.0107583	0.504228	9.40043	94652.9	Serine/threonine-protein phosphatase 6 regulatory subunit 3 OS=Mus musculus OX=10090 GN=Ppp6r3 PE=1 SV=1	2579.52	26517.6	11747.3	13614.8	205551	72279.8	84716.1	149392	127985	9.4	0.031
P62743|AP2S1_MOUSE	5	5	241.3	0.0180275	0.580336	9.31087	17017.7	AP-2 complex subunit sigma OS=Mus musculus OX=10090 GN=Ap2s1 PE=1 SV=1	1.64534e+06	97873.6	1.43712e+06	1.06011e+06	1.05919e+07	10306300	1.26037e+07	5.98036e+06	9.87056e+06	9.31	0.005
Q8K4Z3|NNRE_MOUSE	9	9	433.5	0.00255026	0.337488	7.39389	30972.8	NAD(P)H-hydrate epimerase OS=Mus musculus OX=10090 GN=Naxe PE=1 SV=1	150042	494862	576518	407140	2.89484e+06	3.96081e+06	2.23202e+06	2.95373e+06	3.01035e+06	7.39	0.003
Q9CPS6|HINT3_MOUSE	2	2	110.66	0.0116789	0.507372	7.2673	18787.5	Histidine triad nucleotide-binding protein 3 OS=Mus musculus OX=10090 GN=Hint3 PE=1 SV=1	52566.7	6418.68	9817.25	22934.2	131399	138822	102369	294089	166670	7.27	0.039
Q9CQQ7|AT5F1_MOUSE	15	15	769.45	0.0250566	0.602293	7.23377	28948.8	ATP synthase F(0) complex subunit B1, mitochondrial OS=Mus musculus OX=10090 GN=Atp5pb PE=1 SV=1	455369	240864	4.68929e+06	1.79518e+06	9.21042e+06	16510026	2.09643e+07	5.25882e+06	12985880	7.23	0.044
Q6PGE7|SC6A7_MOUSE	8	8	457.22	0.00028374	0.106386	6.92374	71065.8	Sodium-dependent proline transporter OS=Mus musculus OX=10090 GN=Slc6a7 PE=1 SV=1	282509	126425	229897	212944	1.47892e+06	1.52764e+06	1.70025e+06	1.19065e+06	1.47436e+06	6.92	0
Q8BLQ9|CADM2_MOUSE	10	9	479.1	0.0475083	0.620911	6.83817	47558.9	Cell adhesion molecule 2 OS=Mus musculus OX=10090 GN=Cadm2 PE=1 SV=2	323845	12837.3	631691	322791	2.11455e+06	2.69167e+06	1.12887e+06	2.89411e+06	2.2073e+06	6.84	0.012
Q9CQF9|PCYOX_MOUSE	23	22	1302.93	0.0156328	0.558236	6.74769	56494.8	Prenylcysteine oxidase OS=Mus musculus OX=10090 GN=Pcyox1 PE=1 SV=1	360115	91521.4	1.23032e+06	560652	4.73943e+06	3.52002e+06	4.54671e+06	2.32626e+06	3.7831e+06	6.75	0.005
P17426|AP2A1_MOUSE	51	36	2947.82	0.00967487	0.501817	6.64545	107664	AP-2 complex subunit alpha-1 OS=Mus musculus OX=10090 GN=Ap2a1 PE=1 SV=1	4.0428e+06	976387	6.17025e+06	3.72981e+06	3.04471e+07	2.70022e+07	28134003	13561841	2.47863e+07	6.65	0.007
P03921|NU5M_MOUSE	9	8	596.07	0.00507477	0.382653	6.62673	68474.9	NADH-ubiquinone oxidoreductase chain 5 OS=Mus musculus OX=10090 GN=Mtnd5 PE=1 SV=3	318269	1.00041e+06	716466	678381	4.22679e+06	7.87707e+06	2.6183e+06	3.25965e+06	4.49545e+06	6.63	0.046
Q8K212|PACS1_MOUSE	13	11	553.74	0.00088686	0.221684	6.61521	104829	Phosphofurin acidic cluster sorting protein 1 OS=Mus musculus OX=10090 GN=Pacs1 PE=1 SV=2	163646	202845	207989	191493	1.45106e+06	1.84224e+06	684937	1.08883e+06	1.26677e+06	6.62	0.022
	113	29	3215.94	0.0475808	0.620911	6.60581			284856	20558.1	1.85878e+06	721398	2.13738e+06	5.89133e+06	7.14308e+06	3.88989e+06	4.76542e+06	6.61	0.028
Q91WS0|CISD1_MOUSE	6	6	422.26	0.0308624	0.620911	6.26226	12097	CDGSH iron-sulfur domain-containing protein 1 OS=Mus musculus OX=10090 GN=Cisd1 PE=1 SV=1	3.60592e+06	291253	5.48047e+06	3.12588e+06	1.3741e+07	2.85577e+07	15947099	2.00545e+07	1.95751e+07	6.26	0.009
P97765|WBP2_MOUSE	2	2	82.62	0.0147443	0.543773	6.14424	28032	WW domain-binding protein 2 OS=Mus musculus OX=10090 GN=Wbp2 PE=1 SV=1	110407	13691.4	30407.7	51502	238020	227300	232094	568348	316441	6.14	0.045
Q8R5H6|WASF1_MOUSE	5	4	221.29	0.00834517	0.469352	6.01064	61509.1	Wiskott-Aldrich syndrome protein family member 1 OS=Mus musculus OX=10090 GN=Wasf1 PE=1 SV=2	138763	110832	115454	121683	934008	905292	238699	847574	731393	6.01	0.034
Q9QUR6|PPCE_MOUSE	6	6	319.43	0.0232099	0.602293	5.9893	80751.6	Prolyl endopeptidase OS=Mus musculus OX=10090 GN=Prep PE=1 SV=1	57080.5	20249.7	34870.6	37400.3	292061	227268	59177.6	317500	224001	5.99	0.047
P20444|KPCA_MOUSE	22	6	1298.71	0.00047324	0.152091	5.90324	76852	Protein kinase C alpha type OS=Mus musculus OX=10090 GN=Prkca PE=1 SV=3	191913	275706	178031	215217	1.13146e+06	1.22779e+06	1.85431e+06	868349	1.27048e+06	5.9	0.014
Q8CBH5|MFSD6_MOUSE	5	4	255.09	0.0241622	0.602293	5.88419	86075.5	Major facilitator superfamily domain-containing protein 6 OS=Mus musculus OX=10090 GN=Mfsd6 PE=1 SV=1	392675	30366.1	112807	178616	1.23667e+06	971337	1.50051e+06	495527	1.05101e+06	5.88	0.019
Q8K377|LRRT1_MOUSE	3	3	113.17	0.0698225	0.620911	5.78962	58717.7	Leucine-rich repeat transmembrane neuronal protein 1 OS=Mus musculus OX=10090 GN=Lrrtm1 PE=2 SV=1	106813	9360.06	220115	112096	776741	801997	869722	147511	648993	5.79	0.044
Q9D7N9|APMAP_MOUSE	16	14	701.88	0.00436493	0.377683	5.61822	46434.3	Adipocyte plasma membrane-associated protein OS=Mus musculus OX=10090 GN=Apmap PE=1 SV=1	1.02599e+06	480957	442195	649715	5.57853e+06	3.3855e+06	3.78386e+06	1.85308e+06	3.65024e+06	5.62	0.026
Q9CY50|SSRA_MOUSE	2	2	70.75	0.177143	0.620911	5.6233	32065	Translocon-associated protein subunit alpha OS=Mus musculus OX=10090 GN=Ssr1 PE=1 SV=1	48241	0.00137244	34771	27670.7	216202	192637	157601	55962.1	155600	5.62	0.029
Q64521|GPDM_MOUSE	46	42	2280.04	0.0130343	0.516313	5.42081	80953.8	Glycerol-3-phosphate dehydrogenase, mitochondrial OS=Mus musculus OX=10090 GN=Gpd2 PE=1 SV=2	619076	274884	1.97034e+06	954765	3.67581e+06	6.83711e+06	6.54882e+06	3.64064e+06	5.1756e+06	5.42	0.011
P08752|GNAI2_MOUSE	26	13	1615.47	0.0354778	0.620911	5.31716	40489	Guanine nucleotide-binding protein G(i) subunit alpha-2 OS=Mus musculus OX=10090 GN=Gnai2 PE=1 SV=5	306404	134514	5.97585e+06	2.13892e+06	1.37129e+07	1.24385e+07	1.35378e+07	5.80277e+06	1.1373e+07	5.32	0.02
Q9CQX2|CYB5B_MOUSE	4	4	200.88	0.034167	0.620911	5.16957	16318	Cytochrome b5 type B OS=Mus musculus OX=10090 GN=Cyb5b PE=1 SV=1	11196.2	7420.9	168730	62448.9	333030	197870	550431	210007	322834	5.17	0.046
P28738|KIF5C_MOUSE;P33175|KIF5A_MOUSE	6	3	224.26	0.0130817	0.516313	5.04867	109275	Kinesin heavy chain isoform 5C OS=Mus musculus OX=10090 GN=Kif5c PE=1 SV=3	46470	31044.7	124796	67436.8	434891	311521	154932	460522	340467	5.05	0.023
Q9Z2M6|UBL3_MOUSE	2	2	72.25	0.0564045	0.620911	4.98698	13180.1	Ubiquitin-like protein 3 OS=Mus musculus OX=10090 GN=Ubl3 PE=1 SV=1	45741.1	3447.21	81704.3	43630.9	287553	241280	94089.9	247423	217586	4.99	0.019
P20060|HEXB_MOUSE	7	7	266.59	0.0437349	0.620911	4.92451	61115.8	Beta-hexosaminidase subunit beta OS=Mus musculus OX=10090 GN=Hexb PE=1 SV=2	130333	697428	165183	330982	1.85313e+06	2.35615e+06	426171	1.88424e+06	1.62992e+06	4.92	0.046
Q78IK2|ATPMK_MOUSE	5	5	205.72	0.0421106	0.620911	4.8605	6381.52	ATP synthase membrane subunit K, mitochondrial OS=Mus musculus OX=10090 GN=Atp5mk PE=1 SV=1	2.95327e+06	64201.5	352700	1.12339e+06	3.44845e+06	5.83137e+06	7.29416e+06	5.26693e+06	5.46023e+06	4.86	0.02
Q8BGH2|SAM50_MOUSE	20	18	933.69	0.0466181	0.620911	4.80255	51864	Sorting and assembly machinery component 50 homolog OS=Mus musculus OX=10090 GN=Samm50 PE=1 SV=1	743341	147731	2037370	976147	4.19308e+06	7.32533e+06	5.43463e+06	1.79893e+06	4.688e+06	4.8	0.042
P15920|VPP2_MOUSE	10	4	460.24	0.025919	0.602293	4.41699	98145.3	V-type proton ATPase 116 kDa subunit a2 OS=Mus musculus OX=10090 GN=Atp6v0a2 PE=1 SV=2	195526	43161.5	185991	141559	668483	727987	831611	272987	625267	4.42	0.022
Q01065|PDE1B_MOUSE	18	15	899.96	0.0444145	0.620911	4.42164	61225.6	Calcium/calmodulin-dependent 3',5'-cyclic nucleotide phosphodiesterase 1B OS=Mus musculus OX=10090 GN=Pde1b PE=1 SV=2	131122	317908	1.68889e+06	712641	5.04573e+06	3.01043e+06	1.2333e+06	3.31472e+06	3.15104e+06	4.42	0.048
Q8BYI8|F234B_MOUSE	7	5	272.18	0.0421262	0.620911	4.41492	67031.4	Protein FAM234B OS=Mus musculus OX=10090 GN=Fam234b PE=1 SV=1	267289	34269.4	429180	243580	1.35632e+06	1.2394e+06	1.12976e+06	576055	1.07538e+06	4.41	0.011
O08807|PRDX4_MOUSE	10	5	438.07	0.0412004	0.620911	4.39263	31052.5	Peroxiredoxin-4 OS=Mus musculus OX=10090 GN=Prdx4 PE=1 SV=1	15761.6	14571.7	346865	125733	805388	438250	305839	659713	552297	4.39	0.044
Q9CXY6|ILF2_MOUSE	2	2	74.43	0.119701	0.620911	4.36869	43062.2	Interleukin enhancer-binding factor 2 OS=Mus musculus OX=10090 GN=Ilf2 PE=1 SV=1	142056	342.971	53983.9	65460.8	259239	270767	450503	163404	285978	4.37	0.03
Q80UM7|MOGS_MOUSE	17	17	1030.85	0.0977892	0.620911	4.17145	91831.4	Mannosyl-oligosaccharide glucosidase OS=Mus musculus OX=10090 GN=Mogs PE=1 SV=1	296896	23892.8	540540	287109	1.57324e+06	1.337e+06	1.55772e+06	322688	1.19766e+06	4.17	0.048
P17665|COX7C_MOUSE	2	2	75.11	0.00198935	0.335183	4.1309	7332.62	Cytochrome c oxidase subunit 7C, mitochondrial OS=Mus musculus OX=10090 GN=Cox7c PE=1 SV=1	373921	220633	282464	292339	864309	1.66217e+06	871168	1.43284e+06	1.20762e+06	4.13	0.018
Q91XU3|PI42C_MOUSE	9	8	393.87	0.0310106	0.620911	3.91967	47336	Phosphatidylinositol 5-phosphate 4-kinase type-2 gamma OS=Mus musculus OX=10090 GN=Pip4k2c PE=1 SV=1	100811	69988.6	17526.5	62775.4	190082	327026	330734	136395	246059	3.92	0.026
Q91WD5|NDUS2_MOUSE	29	27	1713.97	0.0123833	0.516313	3.88369	52625.7	NADH dehydrogenase [ubiquinone] iron-sulfur protein 2, mitochondrial OS=Mus musculus OX=10090 GN=Ndufs2 PE=1 SV=1	5.13313e+06	1.43473e+06	1.39786e+06	2.65524e+06	6.62242e+06	9.85507e+06	1.22284e+07	1.25426e+07	1.03121e+07	3.88	0.009
Q9CQH3|NDUB5_MOUSE	4	4	235.82	0.0237284	0.602293	3.82225	21710.2	NADH dehydrogenase [ubiquinone] 1 beta subcomplex subunit 5, mitochondrial OS=Mus musculus OX=10090 GN=Ndufb5 PE=1 SV=1	737833	220693	241738	400088	714191	1.37337e+06	2.38314e+06	1.64624e+06	1.52924e+06	3.82	0.04
Q9DBE8|ALG2_MOUSE	3	3	108.01	0.0370371	0.620911	3.79741	47405	Alpha-1,3/1,6-mannosyltransferase ALG2 OS=Mus musculus OX=10090 GN=Alg2 PE=1 SV=2	98068.8	16125.2	95545.4	69913.1	269014	142398	336149	314395	265489	3.8	0.014
Q9ES97|RTN3_MOUSE	11	10	636.64	0.0128052	0.516313	3.76705	103879	Reticulon-3 OS=Mus musculus OX=10090 GN=Rtn3 PE=1 SV=2	612897	416365	1.00896e+06	679407	4.05326e+06	2.2582e+06	2.60385e+06	1.32213e+06	2.55936e+06	3.77	0.04
Q8K0T0|RTN1_MOUSE	13	12	579.56	0.0128052	0.516313	3.76705	83572.5	Reticulon-1 OS=Mus musculus OX=10090 GN=Rtn1 PE=1 SV=1	1.02087e+06	693519	1.68057e+06	1.13165e+06	6.75132e+06	3.76138e+06	4.3371e+06	2.20221e+06	4.263e+06	3.77	0.04
P62702|RS4X_MOUSE	10	10	476.9	0.069933	0.620911	3.62391	29597.7	Reticulon-1 OS=Mus musculus OX=10090 GN=Rtn1 PE=1 SV=1	682370	34927.8	185582	300960	1096118	1.21727e+06	466828	1.58239e+06	1.09065e+06	3.62	0.048
Q9QZB7|ARP10_MOUSE	9	8	425.04	0.0383684	0.620911	3.53805	46208	Actin-related protein 10 OS=Mus musculus OX=10090 GN=Actr10 PE=1 SV=2	190075	122417	34872.9	115788	631914	409293	208376	389079	409665	3.54	0.036
P14106|C1QB_MOUSE	3	2	73.73	0.0536774	0.620911	3.45333	26717.3	Complement C1q subcomponent subunit B OS=Mus musculus OX=10090 GN=C1qb PE=1 SV=2	73381.2	17893.1	314799	135358	318070	435230	440394	676047	467435	3.45	0.044
O54833|CSK22_MOUSE	3	2	116.07	0.0840567	0.620911	3.43557	41215.3	Casein kinase II subunit alpha' OS=Mus musculus OX=10090 GN=Csnk2a2 PE=1 SV=1	18465.2	44156.6	1821.01	21481	65028.5	40568.4	115712	73888.3	73799.4	3.44	0.047
O70152|DPM1_MOUSE	5	5	257.37	0.0410017	0.620911	3.4133	29174.7	Dolichol-phosphate mannosyltransferase subunit 1 OS=Mus musculus OX=10090 GN=Dpm1 PE=1 SV=1	1.66072e+06	403615	249651	771330	3.86681e+06	3.31541e+06	1.55926e+06	1.78963e+06	2.63278e+06	3.41	0.05
Q80UG2|PLXA4_MOUSE	26	18	1240.4	0.0952	0.620911	3.37183	212559	Plexin-A4 OS=Mus musculus OX=10090 GN=Plxna4 PE=1 SV=3	1.84644e+06	34542.2	634522	838503	3.09664e+06	3.71686e+06	1.82178e+06	2.67387e+06	2.82729e+06	3.37	0.04
Q9R0N7|SYT7_MOUSE	10	10	485.1	0.0557154	0.620911	3.30634	45472.4	Synaptotagmin-7 OS=Mus musculus OX=10090 GN=Syt7 PE=1 SV=1	214467	37345.4	486766	246193	713388	619076	790834	1.1327e+06	813998	3.31	0.026
Q07113|MPRI_MOUSE	14	13	480.49	0.0824767	0.620911	3.23272	273814	Cation-independent mannose-6-phosphate receptor OS=Mus musculus OX=10090 GN=Igf2r PE=1 SV=1	643311	65741.4	510188	406414	1.79565e+06	1.50883e+06	571370	1379426	1.31382e+06	3.23	0.036
Q3UVL4|VPS51_MOUSE	3	3	128.29	0.0490061	0.620911	3.13627	86187.4	Vacuolar protein sorting-associated protein 51 homolog OS=Mus musculus OX=10090 GN=Vps51 PE=1 SV=2	46989.4	15073.3	85685.5	49249.4	180814	238611	94841.5	103571	154460	3.14	0.049
P55096|ABCD3_MOUSE	2	2	65.85	0.0525111	0.620911	3.12618	75474.7	ATP-binding cassette sub-family D member 3 OS=Mus musculus OX=10090 GN=Abcd3 PE=1 SV=2	6722.97	1715.43	14568.3	7668.89	18249.1	17401.5	23220.6	37026.2	23974.3	3.13	0.039
Q9QWI6|SRCN1_MOUSE	13	12	489.21	0.0840272	0.620911	3.1287	134858	SRC kinase signaling inhibitor 1 OS=Mus musculus OX=10090 GN=Srcin1 PE=1 SV=2	706428	56669.9	629767	464289	2.33758e+06	1.10755e+06	1.13941e+06	1.22594e+06	1.45262e+06	3.13	0.042
Q9ES89|EXTL2_MOUSE	6	6	277.02	0.0430679	0.620911	3.1152	37390.6	Exostosin-like 2 OS=Mus musculus OX=10090 GN=Extl2 PE=1 SV=1	168694	417987	239381	275354	1.15953e+06	987099	958910	325585	857782	3.12	0.043
P07356|ANXA2_MOUSE	10	9	491.88	0.0664219	0.620911	3.06895	38676.2	Annexin A2 OS=Mus musculus OX=10090 GN=Anxa2 PE=1 SV=2	1.24965e+06	210130	743771	734518	2.57227e+06	3.09524e+06	948852	2.40044e+06	2.2542e+06	3.07	0.041
Q64676|CGT_MOUSE	10	9	526.45	0.0477558	0.620911	3.00304	61249.3	2-hydroxyacylsphingosine 1-beta-galactosyltransferase OS=Mus musculus OX=10090 GN=Ugt8 PE=1 SV=2	389294	57761.5	300792	249282	999534	622314	598247	774323	748605	3	0.016
Q9CWS0|DDAH1_MOUSE	15	13	696.94	0.0599283	0.620911	2.97973	31381	N(G),N(G)-dimethylarginine dimethylaminohydrolase 1 OS=Mus musculus OX=10090 GN=Ddah1 PE=1 SV=3	688759	334614	1.90668e+06	976683	3.86687e+06	3.1721e+06	1.25458e+06	3.34748e+06	2.91026e+06	2.98	0.048
Q9CX30|YIF1B_MOUSE	2	2	77.64	0.0392024	0.620911	2.8954	33982.9	Protein YIF1B OS=Mus musculus OX=10090 GN=Yif1b PE=1 SV=2	91128.1	46691.7	15475.5	51098.4	200071	153000	130247	108483	147951	2.9	0.025
O88343|S4A4_MOUSE	25	22	1222.69	0.0896739	0.620911	2.88243	121483	Electrogenic sodium bicarbonate cotransporter 1 OS=Mus musculus OX=10090 GN=Slc4a4 PE=1 SV=2	6.48686e+06	616693	7.88429e+06	4.99595e+06	9.6157e+06	12881085	1.60735e+07	1.90316e+07	1.44005e+07	2.88	0.029
P63005|LIS1_MOUSE	11	10	410.92	0.0401289	0.620911	2.88147	46670.1	Platelet-activating factor acetylhydrolase IB subunit beta OS=Mus musculus OX=10090 GN=Pafah1b1 PE=1 SV=2	170869	122762	514019	269216	1.11192e+06	950651	559120	481275	775740	2.88	0.049
Q9QYF9|NDRG3_MOUSE	10	9	551.92	0.0209709	0.602293	2.83593	41555	Protein NDRG3 OS=Mus musculus OX=10090 GN=Ndrg3 PE=1 SV=1	388578	159177	613770	387175	1.15689e+06	1.11527e+06	1.30436e+06	815483	1.098e+06	2.84	0.012
P58281|OPA1_MOUSE	23	18	1043.05	0.067547	0.620911	2.56687	111339	Dynamin-like 120 kDa protein, mitochondrial OS=Mus musculus OX=10090 GN=Opa1 PE=1 SV=1	417982	166181	619184	401116	1.10741e+06	1.3265e+06	470599	1.21394e+06	1.02961e+06	2.57	0.044
Q3UDE2|TTL12_MOUSE	2	2	97.03	0.0411457	0.620911	2.55259	74043.3	Tubulin--tyrosine ligase-like protein 12 OS=Mus musculus OX=10090 GN=Ttll12 PE=1 SV=1	83976.8	20626.3	33623.7	46075.6	133942	74929.8	156028	105548	117612	2.55	0.045
Q9D1M4|MCA3_MOUSE	3	3	121.25	0.027007	0.602293	2.37251	19858.7	Eukaryotic translation elongation factor 1 epsilon-1 OS=Mus musculus OX=10090 GN=Eef1e1 PE=1 SV=1	63043.4	38316.6	105530	68963.2	184460	107639	206506	155857	163616	2.37	0.023
Q8BYR5|CAPS2_MOUSE	6	2	263.9	0.0375715	0.620911	2.32239	147840	Calcium-dependent secretion activator 2 OS=Mus musculus OX=10090 GN=Cadps2 PE=1 SV=2	139125	51639.4	70047.3	86937.4	227817	166812	282062	130917	201902	2.32	0.043
P70205|PACR_MOUSE	2	2	65.81	0.0340171	0.620911	2.22043	56639.8	Pituitary adenylate cyclase-activating polypeptide type I receptor OS=Mus musculus OX=10090 GN=Adcyap1r1 PE=1 SV=1	69778.6	54361.4	39609.6	54583.2	114495	134985	167647	67665.2	121198	2.22	0.043
Q91ZJ5|UGPA_MOUSE	5	4	220.83	0.0348248	0.620911	2.18845	56979.4	UTP--glucose-1-phosphate uridylyltransferase OS=Mus musculus OX=10090 GN=Ugp2 PE=1 SV=3	802835	332321	664822	599993	1.16229e+06	900129	1.37495e+06	1.81485e+06	1.31305e+06	2.19	0.031
O35215|DOPD_MOUSE	4	4	165.01	0.02704	0.602293	1.60799	13077.2	D-dopachrome decarboxylase OS=Mus musculus OX=10090 GN=Ddt PE=1 SV=3	471661	536539	317529	441910	779899	784325	707431	570689	710586	1.61	0.029
Q9CWZ7|SNAG_MOUSE	16	16	711.41	0.0321446	0.620911	1.55736	34732.3	Gamma-soluble NSF attachment protein OS=Mus musculus OX=10090 GN=Napg PE=1 SV=1	1.44787e+06	1.23254e+06	1.25427e+06	1.31156e+06	2526996	2.36855e+06	1.63178e+06	1.64293e+06	2.04256e+06	1.56	0.049
P63213|GBG2_MOUSE	9	9	432.79	0.229793	0.620911	2.0556	7850.14	Guanine nucleotide-binding protein G(I)/G(S)/G(O) subunit gamma-2 OS=Mus musculus OX=10090 GN=Gng2 PE=1 SV=2	6.14186e+06	6.2249e+06	6.85344e+06	6.40673e+06	3.91636e+06	4.12698e+06	222565	4.20097e+06	3.11672e+06	0.49	0.039
D3Z7P3|GLSK_MOUSE	18	18	975.85	0.0198538	0.602293	2.85777	73963.7	Glutaminase kidney isoform, mitochondrial OS=Mus musculus OX=10090 GN=Gls PE=1 SV=1	1.13825e+06	1.38375e+06	937329	1.15311e+06	533999	609584	188469	281950	403500	0.35	0.009
P18572|BASI_MOUSE	7	6	331.7	0.0104095	0.501817	3.25133	42444.7	Basigin OS=Mus musculus OX=10090 GN=Bsg PE=1 SV=2	1.76881e+06	2.23405e+06	1.38473e+06	1.79586e+06	888520	278333	601352	441180	552346	0.31	0.019
Q00612|G6PD1_MOUSE	3	3	126.99	0.0653757	0.620911	3.7171	59262.7	Glucose-6-phosphate 1-dehydrogenase X OS=Mus musculus OX=10090 GN=G6pdx PE=1 SV=3	150867	79650.3	114678	115065	66980.2	44166	7221.53	5454.61	30955.6	0.27	0.03
P58242|ASM3B_MOUSE	3	3	130.45	0.0782415	0.620911	4.03746	51599.7	Acid sphingomyelinase-like phosphodiesterase 3b OS=Mus musculus OX=10090 GN=Smpdl3b PE=1 SV=1	109725	198824	143491	150680	4857.62	3914.99	67244.8	73264.4	37320.4	0.25	0.025
Q9CQG6|TM147_MOUSE	2	2	100.07	0.0253877	0.602293	4.85692	25335	Transmembrane protein 147 OS=Mus musculus OX=10090 GN=Tmem147 PE=1 SV=1	245201	286152	206658	246004	12811.6	16179.2	155592	18017.8	50650.2	0.21	0.006
Q9CYA0|CREL2_MOUSE	2	2	89.53	0.0282146	0.607872	6.26376	38219.5	Protein disulfide isomerase Creld2 OS=Mus musculus OX=10090 GN=Creld2 PE=1 SV=1	183236	190866	107898	160667	77014.4	15316.6	3191.09	7078.76	25650.2	0.16	0.016
Q91ZA3|PCCA_MOUSE	3	2	236.74	0.0116068	0.507372	6.77026	79921.8	Propionyl-CoA carboxylase alpha chain, mitochondrial OS=Mus musculus OX=10090 GN=Pcca PE=1 SV=2	414621	428584	296878	380028	40025.8	26763.8	143599	14139.2	56131.9	0.15	0.004
Q6TEK5|VKORL_MOUSE	3	3	123.36	0.00180012	0.335183	59.6398	19778.5	Vitamin K epoxide reductase complex subunit 1-like protein 1 OS=Mus musculus OX=10090 GN=Vkorc1l1 PE=1 SV=1	732437	1.14777e+06	1.07288e+06	984362	8566.25	2547.67	51003.9	3902.66	16505.1	0.02	0.016
